# Supplementary material for: Identification of Long Non-Coding RNAs and the Regulatory Network Responsive to Arbuscular Mycorrhizal Fungi Colonization in Maize Roots
Source: Int J Mol Sci. 2019 Sep 11;20(18):4491. doi: 10.3390/ijms20184491 (PMC6769569; doi:10.3390/ijms20184491)
Supplement: Supplementary file 1 [file ijms-20-04491-s001.zip]

Archive with 9 entries (8 files):
- ijms-568110-SI/Supplementary File(s)  new/
- ijms-568110-SI/Supplementary File(s)  new/Supplementary Figure 1.docx
- ijms-568110-SI/Supplementary File(s)  new/Supplementary Material 1. Sequences of all putative lncRNAs identified in this study.fa
- ijms-568110-SI/Supplementary File(s)  new/Supplementary Table 1 taller.docx
- ijms-568110-SI/Supplementary File(s)  new/Supplementary Table 2. The cis-targets genes of DELs.xlsx
- ijms-568110-SI/Supplementary File(s)  new/Supplementary Table 3. The complementary miRNAs of DELs.xlsx
- ijms-568110-SI/Supplementary File(s)  new/Supplementary Table 4. The target genes of DEMs.xls
- ijms-568110-SI/Supplementary File(s)  new/Supplementary Table 5. The relative expression level of DELs.xlsx
- ijms-568110-SI/Supplementary File(s)  new/Supplementary Table 6. primers.docx
