# Supplementary material for: Identification of Long Non-Coding RNAs and the Regulatory Network Responsive to Arbuscular Mycorrhizal Fungi Colonization in Maize Roots
Source: Int J Mol Sci. 2019 Sep 11;20(18):4491. doi: 10.3390/ijms20184491 (PMC6769569; doi:10.3390/ijms20184491)
Supplement: Supplementary file 1 [file ijms-20-04491-s001.zip › ijms-568110-SI/Supplementary File(s) new/Supplementary Material 1. Sequences of all putative lncRNAs identified in this study.fa]

>TCONS_00000006	2690bp
CATCAAAGTTTCAGCATGCATCACATGGTACACTAACTGGAACAGGATTCATCACTAAAC
TGAAACAGGATTCATCACAAAACAATGTATTGCCTATCTATTTGTTCAGAACTGAATCTA
ATAACTTACAAGGAAGTGAAACATGATGTGATTGAAAGAACAAACTGAAACAGGATTCAT
CACTGATAGCAATAACTGAAACAGGATTCATCACTAAACTGAAACAGGATTCATGTTTCA
CTAAACATAGAACAGGATTCATCCCCCTGAGTACTAAAGCATGGCAGCAGCACCAGCCAC
CAGAACTGAACTTGTAATGACAAAAAGGAACTAACAACACAAACCCAGCAAAAAACAATG
CAAAAGGTCGAAAGCTTCTCCCATTTGCCAACTATTTTGATATGGCGAGTTGGCGACCCA
CTATTAGTTTTCCCAGCATTTATACACCCACAGTTTCCTGCATCACCAGTCTACTTTTAT
ACTATTTCCATACAAATAGCTCGTAGAGGGGTGTGCTAAAGTCATAATCATTTCATGCAT
ATGGAGTGGGTGTTCTGATATGCTTATCTAGTTGTGCAGTCACGACCATTTGGAGTGTCT
CTCCTAATTGCTGGACATGATGAGAATGGACCTAGCTTGTTAGTTTTGATCCATTTAGAT
CACTGGACTGGATTTTCTTAACTGTTCTGTTTAGAATCCATATTTTTCTTAAACAGAGGA
GTTTTTTCTTATTCAAATAAATCCCTATAATGCAATGAAATTGCTTTTTGTTGGTTTTTT
AGAGCTTAGGCTGTCATGGTAAGGTGGGTTGCTATTTTCTTCAAAAAAATCATTGTACTG
TAATGCATTTTTATTTGTTTTTATTGGATCTTTTTAGATTGCCATGCTAAACGCTAATTT
GTAGCGGATATCCTTTTGCTGCCGGCAAGTCGTCAAAAACCATTTCCAAAAATCATAAAC
CATTTCCAAAAATCATAAGCCATTTCCAAAACTGAACAATCAAGGACCCACAAAAGCACC
CGGCGATTTTGTAGACAAACAAAACTGAGCAGTTGTCACAACACAACCAAATTATCGGGC
CCACTTACACCAATCTTTGCCCTTAAGGCCTTACATGGTTATGTAAGTGTACCAGATAAC
TTACTCGGGGTGCCGAGTTTCGATTAACTCGTTCATTCCCAAAGATCATTCATCCGTGAT
TGAGAACATTACAATAATCATACATCTTGAAACATGAACATAAACATAGACATAGGAGTT
TGAGCGGAAGACTTTACAATAAGATAATAAACATTAGTAGACTTTTAATTTTACAAAACC
AAGTGGTTATTATTATTACATGCCCGAGGTAGAGTCAAAGTGCTAACTTATTACATCACA
TGAGAAGATCTCAGCTTCCCACAAGCACACACAAGTTAGGCATAAGTAAATAAGTCTCCA
TAAGTGAGCCTAACAGAAATCAAACTTATCAAGAACTTCACCTGCAACAACATAGGGAAT
AAAACCCTGAGTATGGAATTACTCAGCAAGACTGACCCGACTAAACAAAAGACTCTCAAG
GGTATGCTAGTTGATTTGGAAATCAAGGTAAAGGCTATCAATGTTCAAAGACTCAAGTTT
TGCATAAAAGCTTACTAATACTTGGTCCTTAGGCCATCTTTTACTTTTCAAGTTAAGTTC
TTACCTTTATCTAGATTGGCCTATTCTAGCTCAGTCACTTGGCCTAATCTAGTTTTCTTT
TAAAATCAAATCTTGTTTTACTTGTTATCTACGATGATGGTCAGTGATCTAGTCTCCATA
TCCGAGAAGTAATGGCGATTCGAATCGATTAGTACCCAGCTGAGGATCTCCAACCACACG
ACATATGTAGCACTTAACCCTTGCATATGTCAACTCGCACCCGGGTTTCTCAAGACCAGA
ACGGGTCCCCGCCACCTGAGAGCTCAGTACCCCACCGTCCAACCTCTTGCCAGGTGGGTA
CACGATACTCTCGCCATCTCTCCACTCCTAGTGCGGGCCGGCCTTTCTGGTATTGGTCCA
GCCGAAGCTAAGCTTACCCATGATGAGGCATGTGGCCAGTTAAAAGGTCCTAGATCATGT
AGGCCAATAATCGTTACGGTCCTTAAACGACATAGACGGACGACCTTTCCTGCTCAACGT
CTGGTCTCATTTTAAACTATTTCTCAGAAACTTGTACTTGTCAGAGGTAATCCGCTGGAA
TGATGAATTCATCAAGGCCTTTGACGCCTTCATCATTCCCAGCCTTTTTCTTTTGTAAAA
ACATGATTCATAAATCAAAAACATTTTGTTCCTAATCTATAAGCATACTAAGCATTTCTA
GCTTTGAAAAACAGGTATCAAGGATGATAATCAATATTCCAAGGAATGGGAATGCATCAA
ATGTTTATTCACACAACTCCTACCACCTAATGCAGCATATAAGTGATAAAAGTTTTTAAA
ACACAAGGAAAGGGTTAAATGCACCGGGGCTTGCCTTGATGAGGAGGAGTGTCAGGCTCT
TCCACAAGAATATCACAATTAACCGGGTAACCTACTAGAGTACCTTCAGGAGGAACTGCA
GCTGGAGAAGTTTCTGATTGAGGAACTGATTCCTCTCCCACTTCCACTTCAACCTCTTCT
TCTAGGTGTTCTACAAGTCAATTACAAGTACATGAATGCTTATGTAATGA
>TCONS_00000007	557bp
CTCAAATGTTGTCCTGGAAATTGTGAGGGTGTATGATTCCCAGATCCAGCTCCATTCGCA
ACAGATTAGTTCCCCATAAGTAAGAAATATAAAACAAGAGAAGCCATAAATCCATCAAAA
CGCTAGCTATCAGGTTGACTTCAAACGACGACAAGGCAAAGGATACCGGCGGCGGCGCGA
AGAAGGCGCCGCGGGGCCCAGGCGCGCTGATGGAGCGGGAGCGCCGCGTCTGGCTGGCGC
GGCCCCGGACAGCTCAGACGCACCAAGCACGTGAAAAAACCTCCTCCGCCGCCGCCGAGC
GTGCAGCACTAGCTGACCCGCAGCACGCCCTTCGTTCCTAGGCAGTAGCGCGCCGGCGGA
CGGAGGAGGGAGGGGCCTGCGGGGGAGAGTGGATCTACGTCGGGCTGGGTTGGGTGTGAC
GGCAGGATTGACGTCTGTCGCGCCGGCGGCGGGCAACGACGGATGGGGTTGGGGTGGCGT
GAAAGTGGAACCGTTGAAAGGGATAGGGTTAGGGCCGACGTGGTGTGTGAATCAATCGGG
TGGAAAGGTGGAGATGG
>TCONS_00000008	795bp
TATCAACGTCAGATATCCAGCAATTGAAGCCAGGATGTGAGTGATACCAGCCTAGAACCA
TTTCTGGCCTGTAAAAAGGGGAAAACCTCAACATACTTGTTTTCCTACAGAATACAACTG
AGTTAAAACAATTACTGATTAATACTAAGGATTATGATCACAGACTTCTACAACAGTATC
ATTAATCAAATCAGTCAAGTTCTACTGCTAACAAATGATATCAGCAACCAAATCTGAAAC
CCTAATTAGGCATATAGGAAATGTAGCCCAATAACTATGGGATTTACCACCCATGAATCA
AGAAGATTAAAAAAACAGAAACATCTTTTGCACGGTTTCTGCTTCATACCAGATTTGGTT
GCCGAGACTCGCGGACAGGGGATGGAGGGCACTAGCGGCGGTGGAGGCGAGATCTACAGG
TCGGCGTTGGCGCTTCACTTCAATCTGGTCGGCCTTCACTGTAGGTACTGGTGGGGAAGT
CGAGGACGGTGTCGATGCTTAAGGCCGCAGCTCGGTTCCGCCCGAGCGCTACGCCTAGGC
AAGGAGGATGACGCGCGGTAGATCCAGGATGACAGCGTACCAGCAGAGCAGGACCTAGCT
GTTAGCTACTGGCTACCCTAACAGAGGAATAGGAAGGAGATTGGAAGAACGAAGAAGACT
TTTTTTTTGAAACACAGACTCATAGAGACTGTTAAACAACATCTCCAGGCAGATCGCCGG
AGACTAAATTGGAAACAAAGGCGGGGACTTGGCTCATGAAAACATTCGAACCAGAGCAAA
CCACGCTCGCCCCAT
>TCONS_00000018	311bp
TTAGGGAAAAAGATCACTTACTCTCTTCGGTCCTCCTCTGAGATTCTTTTTAGACTTTTG
ATGTCGTCTATTTGCCCAATTCAGACTTGGTAGTTCCACGTATACACACGAAGTGGCTCC
CTTATCTGGAATTCCTTCTTTTCGTAAGCTTTGTGGATGAGGGGCGGAGCGAGGAAGGGA
TATTGGATTTGAAAGCCCTTGGCCCAGACGTATTGAAGCTAGCCTATAAAAATAAAGATT
ATAGGGACTTACACTGATCGATCCTCTTTGAAAGGAACATGCCTAGACTAGCACTTCTAC
TTATGTATGAA
>TCONS_00000021	222bp
CGCGGGTCTGGCCGTGGCCGTGGAGGCGGCCCAGTCGTCCCAGGCCAAGGCCTCGAAGCA
AAAGGCTCGGGCGGACGGTATGTTTTCGCTTGCCCGTGACTTGTCTGTCAGGACTTCTCC
TCAGCTGTGCTTATGTGTTGTTTGATTGTTTTCAGAGTTTGAGAAGGGCCTTGATGAGTC
CATCAAGAATTTTGAGACGCTCGTCCAGGCCGTGGAGCAGAA
>TCONS_00000022	5378bp
AGGAGTTCCCACGGCTCGGCCGACCTTGCCGTTCGGGATGTCTCTTGTTCGTTTAGGATT
CCGTTTTCGACAGGGCCGAAGACACGAAAGTCGTTTTTTCAGGAAAAACTTTTCTGAGAA
AAAGTGACGCAGAGGGGGTTCCCCCCTTCTAGCCCCCGAGGGAGGTTCGGCATGCTGGGC
AGGGCCGAGCCTCTCTTGAAGGTTAGACTTTATTTATATTTGAAAGCAGAAGTACATAAA
AGACTTGAAAATCTAAGGGTAAAATCGACGTAGCTGTTCGATGTTCCAAGCATTGTTGTA
GACTTCACCTCGGCTGTTGGATAGCTTATAAGTTCCTAGCTTCAGCACCTTGGCGATGAT
GAATGGCCCTTCCCAGGGAGGGGTAAGCTTGTGGCGCCCTCGGTTGTCTTGCCGTAGACG
AAGTATCATGTCACCAACTTGGAAGCATCGGGGTCGAACTCGTCGTGCACGGTAGCGCCG
CAGCGACTGCTGGTACCTGGCGGAATGCAGCAGTGCTACGTCCCGAGCCTCTTCCAGTTG
GTCGAGTGAATCTTCTCGGTTGGTTTGGTTGCTCTGATCATTGTATGCCTTTAGCCTCGG
GGAGCCATATTCCAAGTCCGTGGGTAGGATGGCCTTGGCCCCATAGACCAGGAAGAACGA
CGTGAACCCCGTGGCTCGGCTTGGTGTTGTCCTCAAACTCCAAACCACCAAGGGGAGTTC
TTTGATCCAGCATGCAGACGAGAAATGTAGTCGTCGGGGCTGTAGTCGTTGGAGTCGTCG
GAGAGGTAGTAGTCGCATGTAGACAGGAAATGCTGCATGGCCCCGGGGTCGTGGAGCCCG
GAGAAGTCCAGGCCAGTGCCCGGGTCATCTTCCTCCTCGGAGCCCGCGAGCTTCGAGGTT
GGAGAAGATGCCAGCAAGTCTATTGTGGACCGCAGATGGTGATCTGGAAGATCGGCATAT
GTACTTGTGTAGGCACTTACCGAAGAGGGGTAGTCCGGAGGATCGAAGCTGAACATGAAG
GGAATAGGGTGTAACACCGTTCCCACCTCCTGGACCGTGGGAGGAGGAGCTGGTGGGCTT
GTCGTGGGAGCAACGCGTGTTGCAGTCGCTGATGTCCCGGGTGCGAGGTTAACACTAGAC
AAATCCCTCGCAAGGGTGTCTACGTTGTCGACCTGCCCGGGAGTGCCAGTTGGGCGAGAA
GCACGTGTCGCCGTTGTTGTTCCTGGTGCAAGGCGAACGGCTGACAGGTCCCTCGCAAGG
GAGCCTGTGTCGTCAACCTGCCCAGAAGCGCCAGCCGGGTGGAAAGCACCACCTGTGGCA
CGGTTGCGGTTGTTCCTTCTTCGCCTCCTCCGGCGAGAAGAACGGGGGTGGAGATCTGGG
TGTCCCTCCTCTAGCCAGGAGAGCAGGAGCGGTCGCGCTCCCCCTGGCTGAGAGAAACGG
TAGTCGCGATTGGTGTGGTGTCGGGGTGGTAGGAGTACCATGTCGTAGCCGAAGCCAACG
GACATGAACTCGAGACTCCCGAACCAGATCACTGTGCCGAGCTGCAAAGGTTGTACATGA
TCTGCCATCTGGAACTTTGACGGGAATATGATGCAAACATGCAGCGTGCCCCTACCTAGC
GCACCAACTGTCGGTGTTTTGGACCGGGGGGCCCTCAACCGACTAGTGAATTAGTGATGC
GTGCCCCTGTCCGGATGGGTTGATGCAAGAAGAAACACAAGATTTACCTTGGTTCGGGCA
AGAGAAGGCCCTACTTCCAGCAGAGGGGGGATAAGACTTATATTATCTTGCACCTAAGTG
CTTGTAGTAGGGGGTACAAGCTGAGAGAGGGAGCAGGTCCTAGGTCTCTTGAGAGTGGTG
GAGTGTTGTGCTATGTGGGAGCGTTGTGACTGCGTATGCGTGAAAGCATGATAGTGTTCC
AGCATGCCTTGGGAAGGCCCTGGGCTCCTCCTTTTATAGGCGCAAGGAGAAGGCCCAGTT
GTACAAGGGGTGTTGCTACACACTGTCGTGGACGGCGGAGGCGTGTCCGAGCCCTATAGC
AGCGTGGCCGGTGGTGCAACCCTTGAGCCCGAGCCCTGTAGCAGCGTGGCCGGCGGTGTG
GAGGCGAGGCCGAGCCTTGTAGCGGCGTGGCTGGTGGGATAGCCTTGGAGTACGTGCTAC
GAGACGTCTGATCCGTGCAGCTTATCTTTGAGCACGAAGAGAGCCGAGGGTCGGTCGGCA
GTATGGGCTCATGTCCGAGCTCATCATTATCCGGGGTGAAGTAGATTTGACACCAGTCTT
GTCGTCATGTAGTTATCTTATCCTCGGCGGGGTTTCCTGAAGATAAGGTGGCGCCGTATT
TCCTGCCAGAACAGTCGGTCCGAGGCTGGCTCGGGCGAGACGGATATTTTTTCCGAGGCC
GAGGCTGGGGTAACTACTGTAGTTAGTCACGCCCGGGTGGTTGACACAGTGGCCGGAGTG
GAGGAATAGTGCCCTGTATCCGCGCTGGGACTGTCAGTATGGGCTGTAAAAGTAGATTGG
ACCGGGGTCATGTCATACTTTGTTGACTTTACCGCCCACAGCGGGATAAGCGGTCGTACA
GCCGGCATTAAATGCCCACGTGGGGCGGTCGACATGGTCGGCCGAGGCAGGTACGCGCCA
AAACCCTGCCCGAGATGCCCTCGGGCGGGGCGGTAAGTCGTTCCTCGCCCAAGGGTGACC
TCGGGCGAGGCGGTAAGTCATTCTCTGCTCGAGGGTGGCCTCGGGCGAGACAAGAAATCG
CGCAGGACCACTGTTCATCCGAGGCTGGGCTCGGGCGAGGCGTAGTCGTGTAGTTGGTAC
GCGGAGCCTCGGGCGAACCGTGGTTCCGGCCCTGTGTGATTTAGGGAAGATAGTGAGCAC
GTTTGATTTGTGACACAAGCGTTTTAGGTGTGATTAAGGATGTACTCAGGGTACCCCTAA
TTATGGCACCCGACAAGTAACTCACGGCTGACAATCACCTTCTTAGAATCAGCACACATT
AAACGATATCCTTTGACACCAGAACCATAGCCAACAAAAGTGCATTTTTGAGCTCTAGGT
ACTACCTTCCCATTGTTAACATGAGCATAAGCAGGACAACCAAAGATTCTAAAATTAGAA
TAATCAACTGGTTATCTATCCATACCTCTTCTGGAATCTTAAAATCAATAGCTGAATTCG
GAGAGCGATTAATGAAATAACAGGCGACAGATGCAGCTTCTGCCCACAAACCATGCTTAT
CCCATAAACCAGCATTAGAAAGCATGCAACGAACACGCTACAGAATAGTACGATTCATCC
TTTCAGTAACACCATTCTGCTGGGGAGTACCTGGAACAGTCTTGTGTCTAGCAATACCAT
GATCAGCACAAAGAGAATTAAACTCACTATTGCAAAATTCTAATTCATTGTCGGTTCTCA
ATTTCTTGATTTTTCTGTCAGTTTGAATTTCCACTAAAGCTTTCCATTGTTTGAATGCAG
TAAGAGCATCATTTTTATGCTTCAGAAAATAAACCCAAACTTTGCGAGAGAAATCATCAA
TAAAAGTGATCATATAATCACAACCTCCAATAGAAGAATGAGGAGCCCGACCCCAAATAT
CAGAATGAATATAATCAAGAATACCTTTAGTGCAGTGAGTAGATAAAGAGAAACTGACTC
TCTTCTGTTTGCCAAATACACAATGTTCATAAAATTCCAATTTACCAATATCATTTAAAT
AACCTCTCTTGTGCAAGAAATGCATACCTTTTCACTCATATGTCCCAAGCGCATATGCCA
AAGCTTGGTATTTGAAGTGTTGGATGCAATAGAAATAGCTGCAGCTGTGGAACCTTGCAA
GTAATAGAGATTATTAAAATGTTTGGCCTTTAAAACAACACGGTTGCCTTGAGAAACCTT
AAGAACACCATTATCGGCAGAAAATTTGAATCTCATTGCTTCTAAGGTGCCCAAAGAAAT
AAGATTCCTCTCCATCTTAGGAACATAGCGAACATTAGTAAGGGTCTTGAATGTGCCATC
ATGAACTTTAATTTGAATAGAACTAATTCCAGAAATTTCAAGTGGAGATTCATCACCAAT
AATAACATCACCATTATGAACATGAGAATAATCAGAAAACCACTCTCGATGTGAGCAAAT
GTGAAAAGAGCAAGCTGAATCAAGAATCCAAGACATACGCTTTTCATCATTAGAAGTGAT
CATAAGAGCTTCTCCACTATCACAATTTTCAACAATACTAGCCTCAGCAGATGATTTATC
AGATTCTTTTTTCTTTTGCATTTCTTTCTTATTTTTCAACTTAGGACACTGGGAGATCAC
ATGATTATCAGCTTTGCAATAACGACAAGAAGTGTTGGATTTACGATCCCTTGACTTAGA
CCTTGATTTAGGTTTATTAGAACTGCCCGCTTGTTGAGTTCTACCTCGAACAATAAAACA
TTCATCCTTAGACTCATAACGAGAATCAACATCAAATTTTTCTTTGGACAATAAATTTGA
CTTAACATTCTCAAATGTCAGTGAAGTATGATTTTCATAAACCATAATTTCTTTAAAATG
CTTAAAAGAAGGGGGCAACGAGACTACCAACAAAATTGCCTTATCTTCATCATCTATCTT
TACATCCAGACTCTCAAGGTCGACACAAATAGAATTAAATTCATTGAGATGCGATTGAAT
GGACGTACCTTCAGCCATGCGAATAGTGTAAAGACGCTCTTTCAGACGAAGCTTATTAGC
AAGACTCTTGGTCATATATAGCTCCTCCAATTTGTTCCACAATTCTGCCGCAGATTTTGC
ATTCATTACTTCACGCAGAACATCAGGAGATAAACTGAGCTATAAGACGGACAAAGCTTT
TTCATCAAGATCATCCCATTTATCATCAGCCATATCAGCAGGTCGCGTTTGCAACGCCTT
TCGAACACCCAACTGAGTAAGAACGGCCTTCATCTGGATCTGCCAAATAGCAAAACTGAT
TTTGCCATCAAACTTCGGAATATCAAGTTTAATCGATATTATAATCCGAAATAAAATTCC
AAATGAAATAGAAATCTGTGTGCACAAATGGGATGCAGGTGGCCGAACAGTGACGTGACT
TTGCACAAGCAAATTCTTGGACCGGATGAACTTGTGCAGAGAAGACCACGGCGGGCGCTT
CGCGAACACCAGATCCTGCCGTCTGGACAGGAGGCGTCGAACGGCGTAGCCGCGTAGCAG
ACAGTCTCCCGGCAGCGCTTGGCACACCCGCAGCCCGGATGAGCACGCCACACGAGGACG
ACCACTGATCTGGAGACCAATCTGACGACACGAATAACCAGCGGCGGCGACTGATCGATA
AAGAATGGCGGCTGCGGCAAGTGTCTAAACCCTAGCTC
>TCONS_00000024	229bp
GAGAGCTCTTGCTGGAAGCATTGTATGATTTGAGAAGAAAAACGCAGCTGCAGTTCCTAT
CTGAGAAGCTTATGCAAAGGATTTTTTTCTTGGACACTGACTATGAAAAGGAGTTAAACC
ATTTTTATTTTTGATTATGCCTTGGATATCTGGATGGAGATGATCTGTAACTTGGTGACG
AATGGGTTAGCTAGGTTGAATTTGCCACTTGAATTAATTTTTTCTTTGC
>TCONS_00000047	499bp
CTTGAATACCCGGCGAAGCAGAACATGGGCGGTCATGCCCTTGAGCATCACAGAAGCTGC
TTGCTTATGATCAACGGAAGGTGGAACAGGAACAGCGACAGCCGCTGGAAGGATCTGCTC
CTGAGCATAGGAGCCCATGGGGTTGCCGGCATATGCAACAACATCGCCCACCTTCCTGCC
AGTGAGGGGTGAAGGGCATGGTGGGCGCGGCGTAGACCCCCTTCCGAAAGTAGATGTCGA
TGAAGTTGACGCCGACGGCGGTGGTCCTGATGCGGATCTCCCCTTCACCGGGCTCCCCGA
CCTCCACCTCCTCCCACCGCAGCACCTCGGGGCCGCCCAGCTCGTGGACCCTGATGGCCT
TGGACTTGACCATGGTGGCGACAGAGGTGGAGTCGCGGCGGTGGCAGCGGAGCCGGCTAA
ACCGGGTGGGAGGATTTGGGAGGAGTTGCAGTGGCTGTCCAGGAAAAAGGAAAAACGATG
GCAGCAGGAGCGAGGAGAA
>TCONS_00000375	219bp
TGCGTCGGTGCGTGCAGGAGGTCGAAACGAGAGCCCGTCCGGCCCAGGTTACTTGCCCTC
GGTCAGTAAGGCCCACACGTGTTCTTGTTCCGGGCCTTACAGCTCGGCAGGCTCTGGGCG
AGATTCAAGAGGTTGAACTCGAACCAAGCTAAACCCAGTCTTTAGGGCTCCTTCAGACCA
GACATCTCCTCTTCACGTTTCTTCAAAAAAAAAAAAAAA
>TCONS_00000404	934bp
ATGCGCAGTGAGCGGTTATGAAATATGCACATTACTCAACAACCACCGTCTGGGGGTGAT
GCCTGCTAGAAATATAAGGGCAGTTCTTGAGAGATCGAGTGATCCTTTCTCAACTCGTTC
ATGGCGGCGCTTAGCAGATTAGCAGGTGACGAAGAGATGTAAATGTGAGTATACAATACG
TGGAGATAAATTAGAAAAGTGAAAAAATATGCATGTATAATCAATTAGAAGATGTTTATA
GTACCGTTTTTACAAAATACTCCCTCCGTTTCTTTTTATTTGTCGCTGGATAGTGTAAAA
TTATACTATCCAGCGACAAATAAAAAGAAACGGAGGGAGTAAATGTTTTGGATGGTATAA
TTGCGAAACGTCATATCTGAAGTCCCAAAAATACAATTGTCTCCCACCATAAGCGGCATA
AAAGCTGATCCAAACGGGGTCTATTTTGCCCTCTGCCACTGGTCGTAGCGAGCAGTGTCT
TTGGCAACCGGCGGACAAGGCGACATCGTGAGTGGGCATGGCATGGCGGGCATCCAAAGC
GGCGGCTCATCAGCTCCGTGGCCGATCGGTCCATGGTGCCGTCGCCGTCGGCAAAGCCGG
GTCTCGTCTTTTCTCTCTGTCTGTCTCCGACGTCCGACCTCTTGCCCTCGGTCACCTCTC
TTTTTTCTTGGTCACTTGCAGGCATGCCGCTCCACCCTCCACGCGTGTAAAGCTCACAGG
GGCTGGCTCGAAGCCCCATTTTTGAGCCCACAACAACAGAACAGCAAGCATGAGGCTCGC
TTCGGGTAGGATGACTATATACACTGTAATATAATATTATTTGATTTCGCTTCGGGTAGG
AGAAAAGTCCTCTTTTGGATAAAAAAAAAACAAAGAGGACTTTTCTTTATGCTCGATTCC
ACAGGAACATTACGAGAGAAAAAAAAAACATATG
>TCONS_00000538	348bp
GGCAGGCGTGGCTAGACCGCCGGCGGCGCAGCCGCAACGCCACCACCATGGTGACCGAGT
ACAGCGACATCGGGTGTCGCTCGCGCCGTGCCGGTGGCGCATCCCAGACCCCCAACGTGC
TAAGATCTCATGGAGTACTACATTGAAGAGTATACATTTTACGGGGTAAAGTTTGAATAT
AGTGATTGTAATGAGTAAGCTGCTACAGATAGCCAGCAACGTGCTGCCACTGTTCTCACG
GAGGTGTCGATGTAAACTCCATTGAGGCGTGTAAGATGAAACGGGAGCGAGTGCTTTGGT
GAGGATGCACGAACCTGCAAACTGTGCAATGATAGATTCAGGCACTTT
>TCONS_00000571	621bp
AACCATAAGGTTGTTGCACCCCAACTAGGCATTGTTGCCGACGAATCCTAGTTGGATTGG
TGCAACAAAATGGATCAACTCTTAGATTTTTTTACGGCGACACACTATTTACGCAGTTGC
TTCGCCTTAACACACTCTATGTGATGATGTCACGTGTCGCCTTCGATTTCCTCCGGAACC
GTGTCACCGGGTTTTGAGGCCCAAACCCGTTGAAATATGTGAATTGTCACACTGGTTTTG
ATGCTCCACCACCAAAACTCTCGTGAGTAGCGTACTCAAATACGTGTTCCCCATGTTTTG
GACACATGTCCTGCCAGTCTGCAACCGTGTCAGCGACACGATCTGCTCCTCCATGCCCTT
GCTCCTACTAGTGTCCCCAAGTGTCATGCTAGTCAACTGACTTCTCCAGTCCCTCGGTCG
AAACACAACGCATGTCCTTCGTCGCTCCCGATCCATTGGCATAAACCCACATGACCTTAA
TCTTCACTGTCAACCATCATCTTCGGACTCCACACTTGCACCACACAGACCATAAGACAG
GTCAGAATCGTGTTTTATGAGAGATGTGTTATTTTCGGTTTTATAGTAAAAACAAACGGA
TTTTTTGCAATATTCTGGAAG
>TCONS_00000610	415bp
CCGCGCTTGATATATAGAAATTTGAGAAGTACACGAGTTTAGCTCTAAATTCGGGTGTGA
CACGACTCACGAGCGGTATTGACGTGCATAGTTCGGGACTGTCGGCTGAGGGCTGAGGCT
GCCGAGCGTGCTCTGCTCCGCTCGACTGGCGACGCCGCGGCCGCCCTCTGCGCTGCCAAG
GCTGGAACGGTGACATGTGGGTCAGGGTGACCGCCCTTGTGCGTCAACTCATGTGCCGTG
GGTGGCTGACCACTTGTCCTCCGCTCGAAGCACGGCTACAGTCACGGCGCCGGCCAGATA
ATCCCCAAACGAAAATAAAGTGCGCTTAGACTTGGCGTCGTCTTCTTCTCCTCCGATCAT
GTGGCTTGGAACGCGTCACCTCAAATCTCTCCCTCCTGATGCGGTTTTATCCGAG
>TCONS_00000630	492bp
GGGAGTGGAGAGATGGCGAGAGTAGCTTGTACCCTCCGTGGCAAGAGACTGGAAGGTGGG
GTGCTGTACTCTCGGAAACATGGCGGGCACCATGGCGAGGGTAACGTGTACCAACCAGGC
CAACGGCTGGAAGGTGGGGTGCTGTACTCTCGGAAACATGGCGGGCACCATGGCGAGGGT
AACGTGTACCAACCAGGCCAACGGCTGGAAGGTGGGGTGCTGTACTCTCGGAAACATGGC
GGGCACCATGGCGAGGGTAACGTGTACCAACCAGGCCAATGGCTGGACGGTGGAGTACTG
TGCTCTCGGTTGGCGGGGACCCGTTCTGGTCTTGAGAAACCCGTGGGCGAGTTGACATAT
GCAAGGGTTAAGTGCTACATATGTCGTGTGGTTGGAGATCCCCAGCTGGGTATTAATCGA
TTCGGATCGCCGAACTTCTCGGATATGAAGACTGGATCTTCGACCCTCATCGTAGATAAC
AAGTGAAACTAA
>TCONS_00000644	251bp
GAGTGCATCATGGTTCATGGATGAAGCAGCACAGGGCGTCAGACCAGCACGGCTGGGACG
GAGCAATCCGCACCGCACGCCTGATGTCGGAACTCTCCAGGACATGGACCGGACATGTAA
TATCTCTGCATACGCACAGCCATAAAGGCTTTCGCTAGCTAGAACGATCGATGGAGCCTC
TTTCCCTTCTCTTCTTAATTAAATCCGGCGAAGCAAAGTGCCATCAAATGGCCGGGCGGC
GGGCGTGCGTG
>TCONS_00000658	259bp
TTTGCTTTTGAGTTTTTACTCTCTCCCCCAAGGATGAAGTCCTTTTCTTTGATGCTCATT
TCTCCCCCAAAGAATAGAGAGTTGCTTGGAGTGATGGCGAAGTATGAGTTACGGAGTGGA
AGCCTTTTTCTTCGCCGAAGACTCCAATTCCCTTTCAATATACCTATGACTTGGTTTGAA
ATAGACTTGAAAACACATTAGTCATAGCATATAAAAGAGATATGATCAAAGGTATTCAAA
TGAGCTATGTGTGCAAGCT
>TCONS_00000740	299bp
CAGCAGATAATAAGATTCGAAGAAGCATCTGTTAATTGCAATGGCAGTATGGCAGCCACG
GCCACAGGGAAGGAGGAGCGAGGATTTTACCTACAAACAGTGGGGTCCGCGTGACGCCAG
TGCGTGGGCACAGAAACACCCGCTTACTGCAGAAGAACGGGACCACGGATGGTTAAAGCG
GAGACAGCGAACTTCGGGAGACGGCCAGGGAAGGGTAAGGAAGTAGGGCCGGCGGCGGCG
CCGGCGCGGCGGTGGGTTGCGTTTGCGTGCCTACAGAGATGGGCCATCGGGCAGCAAGG
>TCONS_00000796	457bp
GCTCAAGAGGTAGATTCCAACATGAACGGACATCACCCACCAAAGAGCAGAAAACGGTAA
GCCAACTTTCCTTTTATTTCAAAAAAAAAAAATCACAACAGTGTGCGTTTACAATCCAGG
ATCAGGAGTGTCGCGAACGACTTCATCCACGGATGTCCTACGAACGACACGACTCGCCGC
ATCGTCATGACGCTCCAGCACCTCCATCAGGCCTTCGTCCGGTATGGCCGAGGGAGGACA
AACGACCTCCTCAAGATTACTACATGCATGTCCTGAGTTCCCTGACGAGCAACGTCGCGG
TGACACCTCAACGAGCACCAAGACCAACAGCGCTCCAAACACGTCGCGAGACGTTATCAA
CATGCTCCACCATGGAAGAGCCACGTGTCCCAAAAAAATCCAGAACCTGGACTAGATGGT
GCCGTAGCTCCCAGTCCCAGAGCTCGGCCTTAAAGGC
>TCONS_00000854	676bp
CGGACAGCGTCGCGATGGACCCATCCAACCAGAAGGGCGGCACTCGACACGAGCCAGACC
CAGACCAGACAAGAGGGGGCGCCAAACCGCCAAGGCGAGCGGAGCTGTGGTGAGGGGGAC
AGCGGACAGCGGCTGGCGCCGACTTCCGACGTGTGTCCGACGCGGATGCGTGCTTAAACA
AAAAAAAAAATAGTAGTAGCGTCAGCTGTGGGGGCCTTACCCAATCACGCGCTAATAATT
TCGTCCGTGACCTGTACTGTACGCGCTACATTCTCTGCTGCTAATTAACCTGTGTCCGGT
GCGAGCATGGCAGACGGTGATGGTGCACGAAAGGGTTGCATGCGTGGTTTTTTCTTTCTT
TCTCTCGGAGTCTATCTGAACTTAGGAGTTGTTTGGTTGGGGCTATTTTAGCCCGTAATC
ATTCACACTGCTATTTCTTTCCGTTGCTTCACGTTTGTTTGCAGCAATCCGTAATCCATC
ACGGCGCGATGTGGGATAGCGGGCTGTAGGATTTCATTGCCTCTCCCATGGCAGTGGTAG
CCGATCCCGCGCAGAGCTTAGCAGATACAAAATACAACCAAACAAATCACGTGATTACTT
CCACTGCAACAACTATCGGCAGCAGTTCGCTCCGTTCCCGTTGCCGCTGGTCGCGTTGAA
CCAAACACTACCATAG
>TCONS_00000856	638bp
GGGCCCAGATTTAATGAACACACGATCTAATCCGGACCGTCGATCACAAAACAGATGACC
ACCGATCGATCCTACTAAACTGTTATCCTCGATCTAATACATACCGTTGGCCACGAATCC
AAAGACCATGTTCCCTTCCATCCCCTGGACACCGAAACCCGACAACGCCTAGGCCCCTAC
GGCGGCGCCATGGCCGAAGTTTTCCTAGGACCCGATTCCTGTGCTTAAACTTCATTCCGA
AGGTAGTAACGAGCAGCGGTAATGATAGGATATCGTCAAGGGGGTTACTCACCGTGATTC
AAGTAGCGCCAAGCCCAACCCATGAAGCGTGACGGATCACAGTGTTCGACGAAGAATTCC
AGCCGCCTCGGTGGTCAATCCTTCCCCACTCGGCTACAGGTGCCTCACAAGCAACTCCAC
GAGGCTCCCAGACTCGCCGCGGATCCCCGAACATCGGTCGAGGAATAGGTCGGTGTTGGC
GGTGCTCCCTGCTCTCAGCTCACCTCTGCTCTGGTACTAGTGCTCGATTTTGGCTCTGGT
GAAACGAAACGAGGAGGCAGGGGAGTTGCGGCTGGTAGATTAGTGCTAGAGGGAGAGGGC
CGGGAACCCATAACAACCCCTGGAGGATTCGGCGTAGT
>TCONS_00000952	1646bp
CATAGAGACTGGAAATTATCATCCTTATGACCTGGTGCATTTGGAAAAGCGGAAATAATT
GGATTTTCAATAAGACCTCGCCCACGGTGGATGATTGTCGGGAAATGTTTAAAAGAGAAA
TGAGTCTAATGTGTCACCGAGTCAATTCAGAGATAGGGGATAAAATTAGGAATTGGATTC
AGTGCTCTGTATCGTAATTTTCGCTTACTTTTCTGTAAATTCTTTTTATTTTACCAAGCA
ATAATAACATACTGTAGGTCCTCCCTACGGTAACTTAACTTCAAAAAACTAGCTAGTGGC
CAGTGGGTACATATGTATATTGACTTCCTCGTCCAAAAACCCATGCATGTATATATGGTT
CATCATCAGACTAGCTCATACCACTCCCTCCACCATGCACGCATCATCTCTCAGCGAGAT
CTCACGGAGATCTGGAGCATACAGGACTTGTCACTCTGGCAAATAAAAGCGGCCCACCGT
CGAGCACTGGATAAATGGAGAGGCTGATGACGATGACACACCACATGACAACACGAGAAC
TAGCCATCGCCGTATACTCGCGCTAGCTGCCGCACGCAGGGGCCGGGGGCACCTCGCGTC
GGATATCCCCAAGATGCCATGCTCGCTCATGCGTGGACGGCCGGCCGGGGGAAAGTGAAA
GCGCACGCAGCAGAACTAAAGACCGAACGAGAAAGTCGCACTTGCTGGTGGCATCATCAG
CCCCCGAGAAAGCGCTAATGCTCGCCGCATATCCGCCGGAAGATACCCTTCCCCTCCCCC
GCGGGCGCCGCGCCGAGCGAGATTATTATCCTTTATCTGAGCTGGTGGCTGGTGCTCGAT
CGTGTGCTGCTGATGCCTTCACCACATGGTGGTCGTTCACGCGAAGGCAAAATCCTGGAC
GACGGATTTTAGGTGGCAAAGGCGCGGCTCTGGCTTTGGCTTTGGCTTTTGGGATGGAAA
CGTACGTTTGGTTTGTGCAAAGTGCAAGCACCCCCTCTCGAATCCTCAAAGAGGCAGCCA
TGGCTCCACATAAAAGCGCCCAATGGGAGCTCCCTCTTCTCCCCCCACGCCCCTCCCCCT
CTTGATAAGCCCACGTCGGCGGCAGGGGGGGCGGCCGCCAGGCTTGCTATAGCTGGTCCA
TGGCACCATACATGTAAGCACGCACACAGGCACACACACACACGCACGCAATGATCTACG
TATCTAGCAGCAGCTTATCATGTCGTCATCTTATCTGGGAGCGTGTGTGTCTTGGCAATG
GGAAGCTGCATGCGCCTCTCGGGCGTCGGCGCGTCGGCGCCTAGCTGTAGGGCGGCGTGC
CATAGAGCTGCCTCCTGCCGCTCACACCATGCTGTTGACGAGGACTGATGGTGGCCATGG
CCTCTCGGCGTCGGTGGCGGCGGCGCCGGCGCCGAGTTTTACCTCTCTACTAAGGTAGGG
CAACTTGTATCCTTTGGCAATTGTTCTCATCTATCTGGGTCTGTCTGTTGGCTGCCCGGT
GACGGTATACGGTGATGTTCTAATAGTACTCAATTGGTCTTGGATCGGAGTTCATGCTAC
GGCTCCTCTGTTATATATTACACGGCTGACGGCTCCTTATTAATGTGTACGTTGATGATG
TCATTAATAATATGAATCTGATATTG
>TCONS_00000953	613bp
CCCACGCCCCTCCCCCTCTTGATAAGCCCACGTCGGCGGCAGGGGGGGCGGCCGCCAGGC
TTGCTATAGCTGGTCCATGGCACCATACATGTAAGCACGCACACAGGCACACACACACAC
GCACGCAATGATCTACGTATCTAGCAGCAGCTTATCATGTCGTCATCATGCATGCATGGC
CGACGGAGGTCGTCATCTTATCTGGGAGCGTGTGTGTCTTGGCAATGGGAAGCTGCATGC
GCCTCTCGGGCGTCGGCGCGTCGGCGCCTAGCTGTAGGGCGGCGTGCCATAGAGCTGCCT
CCTGCCGCTCACACCATGCTGTTGACGAGGACTGATGGTGGCCATGGCCTCTCGGCGTCG
GTGGCGGCGGCGCCGGCGCCGAGTTTTACCTCTCTACTAAGGTAGGGCAACTTGTATCCT
TTGGCAATTGTTCTCATCTATCTGGGTCTGTCTGTTGGCTGCCCGGTGACGGTATACGGT
GATGTTCTAATAGTACTCAATTGGTCTTGGATCGGAGTTCATGCTACGGCTCCTCTGTTA
TATATTACACGGCTGACGGCTCCTTATTAATGTGTACGTTGATGATGTCATTAATAATAT
GAATCTGATATTG
>TCONS_00000982	1521bp
GCCGCTCAGAAGGCCGCGGCGTGCGCACGCATCCCACCAAACCGGATCGCCGGATTTCCT
TTCGCGCAATACAACGGTGCAAGAATCTCCGGGCGGACGCCGGAAGCCGCTAGCTTTTGT
GCAAAAGCTAGTCGGGGTCAGGTACGACGACGACGACGACGAGTGAGTGGCGAACATCTC
TAGTGGGCTGCGAGGCTAGTGTGTGGCCGTGTGGGTGGCCTCCAGGTAGGCGTAGTGTGT
CATCGAACAATTGGCGTTTCTGAATGTCTTCTGTGTTCTTCTCCTCGCTGTGGACTGTGG
TTGCATCATCGCCGCCGTAGTGCCGGTCTCTGCGAGACTGCGTGGAATGGAATCCGTCGC
CGTCTGGCCAGGCGATCAACTGAATCGATCTGTTCCCTGACGGCAGAGAGAATTTCGGAG
TGCGCCCCATTTGTGCTCGGCCAGTCAGACGACGTGTGTACTGGGTTCAGAATCAGATGA
TGCATTTTTTTAATAGGAAAACTTTATTAATTTCAAACACATCGTATCAAATTAATACAA
GTTTTTAAAAAATTCTTCCAGCCTCTGCTCATCAAGACGCACACAGCCTAAAATTAAAGA
ACCACAAATAATCTAGTGGCAATCAATCCGATGACTAGATCGCCACCCATAGACCTACGA
ATAAAAGTCCTTGACCACATGCACCAACAATCGCGTAGCCTCCACAACTATATCCTGCTG
CTCCGGCTTCTGTAGCACCGCCCATGTACGGAGCCAATGGGAAATTGCATAAATCACCTG
CAAAGGAGAGTAAATTGATTTTTCTCAAAAACAATATCATTTCTGCTTAGCCAAAGAGCC
CAATAAGTGCTTGCCGCCCCTAGCAAAATGATGTTCCTGAGATTTAACTCAAACCCCTCT
AGCCAGCTTCCAAACATATTAGAAGCACTAGAAGGTGGAGGTATCCCAAAGGCTAAAAAA
ATAACACCCCAGACCCTAAGAGCGAATCGACATTCAAAGAACAAGTGCTTAAATTGTCTT
TGGCTTATGACAAAAGCAACAAGATTTGTTTCCATGCCAATTGCATTTGGCAAGATTATC
CTTAGTTAGGATTACTCCCTGTTGGGGGGCTTCGTCTTCCGAAGGTCCTCAAAAACATAA
TTAACAATGTTTCCCAAGTGTAATATATGTACAGGAATCTTCGGACATTGGATAAAGCCG
TACACAATATAAAAAGCGGGGTCAGGACGAAGGTCGAACCAGTTCCGAAGCTATGCGCAA
GGAAGCTTCGGCTCAACGACAGAAAGGAGAACCGGCTTAAAGGGGAAAAGGCTATCTAGT
CCTTGTTGGATTGTCATTAAGTCAATAGTAAACATAAAGGGCATGAATGTAATTTTACAC
AGGCTGCGCCTTGTGCCTATAAATAGATGAACAGTACCCCCGTACTGTTCACTCTGATTT
GTACTCGCTCGTGCGTCACACTTGTACTTTTGCCTTCTGTCAAGCCGAAGGTACAAATGT
AATTCAATATTGTTCTTATTC
>TCONS_00000991	414bp
CCGCTCAGATGCCTTTCGAAAAGGTTTGAACGGTGAAGAACATTTATGTCGTTGCAACTA
CCTGGCAGACCAAAATATGCATGCCATATCCACAGGTCATACGACGCAACAGCTTCCAAG
ATCATGGTAGGATGTTTACCACGCCCTGTAAACATCCCCTTCCATGAACTTGGGCAGTTA
CGCCACTCCCAATGCATGCAATCAACACTACCAAGCATACCAGGAAACCCACGTGACTCG
CCAACTTGGAGAAGGCGTGCGATATCTTCTGCATTTGGTGCACGGAGATAATACGGAGCA
AACGCGGTTTGGACGGCCGTGCAAAAGTGTTTCAATGCCTCATGAGCAGTAGATTCCCCA
ATACGTACGTATTCGTCAACGGCATCAGCCGGAATACCGTAAGCAAGGATTCGA
>TCONS_00001003	368bp
ACCACTATCGCATGATTGCCGGGGTGCCTCACCGGCCAATCCCCGAAACGCCGAGACCTA
GCCCTATAAAAGAAAGTCGTGACCCCTATAGGCTATAGCCTCATCAAAACGCTGCAGGTC
CTTTGGTTCTGAGTCACCACTGCAGAAGCAGAAGGATTAAGCACAGAGATTGAGACTTGC
CATCGGGGATCCGCCCTTCATCGATGACTCGACGTTCGACTGCATACCTCAAGCAGCGAG
GTTACAAGTTACTTGAAGACCAAGTTGGTGAAGTACCTGAGAATCTCAAGTCTAAGGCAA
GTTGTGCCCTTGATCACTTTTCTGTACCTAATAATGATCATGTTAATCACTGTGACATGC
ACAGGTTA
>TCONS_00001047	819bp
GGCAGATTAAACTAATAAACATGATTGTTTATCTCAAAATATTGCTCTCAAAATAGCGGG
TTGCTGCACTAAACAGCCCTCCAACGCTAAGTGGTGATCAAAGATCCTCGACTAACGTGA
CAGTCCTATCTTACCAAATCAGGGTTTTAGATCAAATATTATAAGCCTAGAAATCAAGCA
TGAATATCAAGATCAAAACAGTGTGCACAGGAATTAAGGAACAATAATGAACTTAAATAA
TCAGCCTGCACAATATAGTGAAAGAGATGACTAGGCACAAATAATATCAATGCTGAAAAT
TAACAACACACTAAAACCCAGACTGTCACGTTGTCTCACTACACCGCTATCATCATTGAG
CTAATAAATCCGCCCACAAATTGTGCAATCACACCCAAGTAAATAATACTAGCAGATTGC
ACAAAATTACTCAATAAATAAATAGAGGCAACGGGTAACTCACAGCACGTAGATTGTCTA
CGTGGGAAGACTAGCTCAGCGAACACGAGGTTCTGTCCCAGAAAACCAATTCCGCCGCCC
ACGTCCGGACCTGCACGGCGGGAGGTTGACGGAGATACTAGAGCCGCTGCCGGAGTCGAG
GGAGACGTCCTCGACACCAGCCCGAGAAGAGGAACACCGCGCAGCAGGGAGCCCAAGCAC
CAGGCCACGGTGGACAATAATCAGAACAGACCGAACACCACACAGGCGCACGGATCGAGC
AACAGGGCACAAGAGAGCCACCAACGCAGCTCTACTCTCTTCCACTCCCAATCACCACTG
GCAAGAATCACCACAAGAACACCAGGAACGAACAAATCG
>TCONS_00001048	343bp
CTCTCAAAATAGCGGGTTGCTGCACTAAACAGCCCTCCAACGCTAAGTGGTGATCAAAGA
TCCTCGACTAACGTGACAGTCCTATCTTACCAAATCAGGGTTTTAGATCAAATATTATAA
GCCTAGAAATCAAGCATGAATATCAAGATCAAAACAGTGTGCACAGGAATTAAGGAACAA
TAATGAACTTAAATAATCAGCCTGCACAATATAGTGAAAGAGATGACTAGGCACAAATAA
TATCAATGCTGAAAATTAACAACACACTAAAACCCAGACTGTCACGTTGTCTCACTACAC
CGCTATCATCATTGAGCTAATAAATCCGCCCACAAATTGTGCA
>TCONS_00001122	695bp
CCCTTCAAAATTTTCAAAACTAGCATCATGTTTCATCAAACAAGCATCAAGTAGAGTGCT
AAGGACAGTACCAAAAGGACAGCAAAATCAGGGCCATACAACAGCAATATGAGATACAAG
GACCACACTAAAATGAATCGACCAACTTCTTATTGAGGCTAAAGAGAAGGAGAGCATTAG
TATCATCTATTCCTTTTTGCAGATCATTGATCTTTTCTAACTCTGGACGTCTCTTGCCTT
CAGTGATGACCAGTGGAATCTGTGTTTAAGCCTCGGCTTATCCGTTCCAATTGCATGCCC
ATACTTTTTCCCCTTATCCATTTATCTGTCATGGCATCTGTTTGGCCTAAATATAATGAA
CATTTTCACACAATTAGTGCAAATTATAATTAGTTTGATGCAAATTTGTAGAACATATTT
ATTGTAGGATGGATCATTGTTTTCTTGCCTTCATCACAGATTTGAATCTCGTCATCATGT
TGTGCAGGACAATTGGCAAAAATCAATGTGTGCTCTTCTGTATTTGTAGTTGAACCATGT
AGATCTTTCTCAGCTAAGGATAGTTCCTTTGTCTTCTACCTAGTTATTCTACCAACTTGG
TCTTCTGCATTAGGTGCTAGCACTTTCTTGGATCCTTTTGTTCCTCCAGAACCAGTACAC
ATGTGGGTGTTCATTCTTTGACAGTTGAAAGGTAC
>TCONS_00001123	263bp
CACCAAGATCCGTGAGCGTCCTCGGCCCAACCATCCTTCTAGGGGGCATCTTGATCACGA
CAAGGCAGTGAGGAGCAGGCCGCCGAGGAAGACGGCTGGGGCAGTGGCGCCAAGGCATAT
GGCTATTGCAGTGGAGCCGAGGCAGATGGCTGGGGCGGCGACGACGAGGCAGACGGCTGG
GGTAGCGACGAGGAGGACATCTGGTCCGGCGGCGCCGACGTGGATGGCAGGGGCGATGGT
GACGAGGAGGACGATCGTGGTAA
>TCONS_00001156	1038bp
TGTAGCGTAGGAGGGGCTGTATGCCTGTATCACGCAGTTCTCAGTTTCGTCTCGGCACTG
CTCTGCCTCTTCCCTTGCCTTGCCCTGCCCTTTTCCCCCTTCTCCCCCGCGGGCGCGGGG
CGGGCCTGCGGCCGCCTTCGGGGCTAGGGTTTCGTGCTCGCCTCGCCCAGTCGGTATCTT
GCGCGTCGTCGTCCGGGATCGATCCGAGCGCGCCCCCTACCGCTCCGTGCCCCGTTTTTC
CGGCCCGCTCGGCTCGATCGTGCTCTCCCCGACGGCATCGGTTTGAAGGGTGAGGCCATG
GGGAGTGGAGCGAAAGCTGGTGATGGTAGGGAATGGCAACTTGAGGCCCCGGAGGAATTC
CTTGTACATACCGCTCTCTACTTGGTCTTGGAGAAGATAACCTGAGACCCCGCTCAGGTG
AAAGCCCCAACGCAGCTGACCCCTCGCAAGAGGAGTTACTCGTCTGCACGTGCCCATCAA
CTACTCCTGCAACTATTCTCCACACTAACACTGATGAGCTCATCCCGGTGGTTCTCCATC
AAGTTGAGGTCTAGTGATAGCTAACTATATAGTACGCTACTACCACCCTTGGTTTCTCAT
TTCTTCAAGCTTGACAGCGCGCTTTATTTTGTTTGTGGTCGACCCCTAAAGTGAGCTAGT
GTTGCGCGCTCAACTCAAGATGGACCTTCAAAGCGTCGTGTCGTGTGTTTTAGGCGTGAG
TGTATTGTAGACTGGGGATTGGTGGACTGGATGCTTATATATATTATTATTATACTAAAT
TTGCAATGCAATTGTAATCCTGATCCTGAATAATCGCGTCACCCGTGTTATACAGTTCTG
ACGTGGTTATCTTAAAAGGGCAAGGCTCAATTTGTGCCAGTGCCACATGATCTCCGTCTC
CGCGGGTGGCTGCAACGTGCGATTTGCCTTCTGCTGTAGGAAAATGAAGGCATGCCAACA
GCGCAGATAAGACAGGCTCCAGATTACGATGCACTGTTCGTTTCTGGCCGGAATATCCGA
AAAGACCAGCGTGCCGAG
>TCONS_00001157	559bp
TTCTCCCCCGCGGGCGCGGGGCGGGCCTGCGGCCGCCTTCGGGGCTAGGGTTTCGTGCTC
GCCTCGCCCAGTCGGTATCTTGCGCGTCGTCGTCCGGGATCGATCCGAGCGCGCCCCCTA
CCGCTCCGTGCCCCGTTTTTCCGGCCCGCTCGGCTCGATCGTGCTCTCCCCGACGGCATC
GGTTTGAAGGGTGAGGCCATGGGGAGTGGAGCGAAAGCTGGTGATGGTAGGGAATGGCAA
CTTGAGGCCCCGGAGGAATTCCTTGTACATACCGCTCTCTACTTGGTCTTGGAGAAGATA
ACCTGAGACCCCGCTCAGGTGAAAGCCCCAACGCAGCTGACCCCTCGCAAGAGGAGTTAC
TCGTCTGCACGTGCCCATCAACTACTCCTGCAACTATTCTCCACACTAACACTGATGAGC
TCATCCCGGTGGTTCTCCATCAAGTTGAGGTCTAGTGATAGCTAACTATATATTCTGACG
TGGTTATCTTAAAAGGGCAAGGCTCAATTTGTGCCAGTGCCACATGATCTCCGTCTCCGC
GGGTGGCTGCAACGTGCGA
>TCONS_00001304	482bp
CCGCACAGGATCATTCAATGCCCCGCTGAACATGACAGACATGTTTTCATCAGTTCTTGT
CTCTGATTCTGACAGTGACAGGAACGGATTGGTATACATAAACACAAGTTAAAATTATTT
TTTATTCAGAGATGCGGACCATTCATACGGAGTACTGCTACCAAAAAAGGCACAAGGAAC
TGGGAAAAAAAATCACACAGAGATCAATCACCCTAGAGGCTTGGATCGCAGCCTAGCTAG
CATTGATGAAGAAGGCAAGGCAAAGCCCAGAGGAAGCCGTCTCGTCTGCCGGTTTGTTGC
CGCGTCGCCGTCGCTGCGTCGTTGCAGCGGCCGCCCCATCAAATGCGTCTCAGCACTTCA
GCAGAGTGCCAAGGATCCGAGTCCGACCGATCAGTTCCCCCCCGCGTGCGTTTGCGTTTG
CTTGCACGGGTTGCCGAGTCGCCGTCGCGTCCCGCCGCCGCCGCCGGTGCAGCCGAAAGC
GC
>TCONS_00001314	1052bp
AAGTGTATCATCGATCAGCTCCTAAGCCATAGCATCTATAAGTCATCAGTGTTTTGAACC
AACGAACATACACGCAAATCTGATCTGAGTACATACAGCTTGGACAAGGTTACCTCACGG
TCATCGGTGACCTTGAGCACAGCTTCCCCTTACAGTGCCAATACTTCATCATGTAGCGGG
TTTACAGAGACATGCGCACAAACAAGTTAGGTAGGGTCAAACACACTGAATGAAATATGA
AGGAATTTGGAGAGAAAGAGAGGGGATTGGGCGGCGGTGGCATATAGTGTTGGGGTCGGC
GCAGAAGAGCTACACGGACTGCTCCACGAACTCCATCGCACGCACAGCTCCTGCTCGAAC
CGCCTCTGGAAGGCGATGTTCCCGAAGAGCGGTCCGGCGAACACTTTAAGGCTATCTCCA
ACCAGACCCGCTAAATCAACATATACGCTAAATTTAGAGGACATGGTGCTCCTTTATGCC
TCCAGCAAGGAACGCGACGCTATAGAGTGCGCTAAAATTTAGAGTCTGTGTTGGAGCCGC
TACATCTAGAGAATCACTATTCATCCGCTATTGGCGTGTTGCTACACATCCGACGAATAC
GACACCGGCCATGGCCGCATCACGGCAACCTCCAAACGAGCCTGCTTGCACGGAGCTCGC
GCCGCGGAGAAGATAGCAGCAACGCTGGGGAAGATGACCAGCACGTCGCGGTAGCCACCC
TCGAGCTAGCGGCGGCCGCCATGGGGCCTCGGCTGTGACGGCTTGGAGAAGCTGGGCTGC
ATGGAGGAGCTCCGCCGTAGAGTATGATCCTGCTGCGGTGCGTGGAGTCGCTTGAGAGCG
TTGGCGGCGAGAAGTCCGCCAACGGCACTGTGGATCTCGGCCACGGAAGAGAAAAAGAAA
AGGCAAAAATTGCATTGTCGAATACGTGAACAGGAAAATCCAATTTTCGTATCATGACCT
CTGTATATGTATCCATATATATAAAAAAAATTCTAATATATAAACAGACTCAATATTTTG
TAAAAAATGCCATTTTAAATTTGTATTAATAT
>TCONS_00001334	204bp
AGCTTGAACTCATTACCTGAGCCATCACAACTTTCTTCTCTGCAACTTGGTTACAGGTTA
TGCCCTTGCTAAAGGGATAATGCAAAGATCCCTACAACACCAATTAGAATTGGGGAAGAC
GAACCTCCTCCTCAGTCTCCTAGCTTGTTCGTTGCTCTCACCTGGGATCTGCCCTGGGAT
CACCTTTGCAACATCAGTTGAACT
>TCONS_00001353	556bp
AAATCGACGTGTGTGCCTTTGTTTTTCTTTTTTTCCTTTCGATTACTTGATGATGCACTC
GCATAAAACTCTTTTTAAGCACGTCTCGGAGACAGAGCTACCAGATTTTTTTTCACTTAA
GAGGCTCTGACAAAAATACTTAATGTATTATACTATTTATTAATCAGGTGTAAGAAAACT
ATGCAAGCTAGGAATCTGCATTACTCACTCCACCTCATGCCTCATGGTATTTGTGTCGAT
CACTTTTATTTTTTTAGTACATCTATAAATATATCAACAATATTTTTATCTCTATGTAAT
TTTATTGTAAAAGTAGACTTAATGATCTATCTAACGATATTTTATATACTATAAATACTA
TTATTTTATATATATTTGGTTAAAGTAAAAAATATTTAGCTTCTCAGTCTCAGAAAACAA
TAACGGCACTTGTTGTGGGACTGACCGACGACGGAGTAGTACAGTATATTCTCATGTTTA
ATAGATAGATACAGTAGCTGTTACTGCTACACATGAGTACACAGTATATTCTCATCTCAT
GTTTAATAATAAGAGA
>TCONS_00001356	267bp
TATGAATTATTCAGCGACATGTGAATCAGCAACTCAGCACAATGAAGTAAACTAATAGAA
GATAGCAGGGACATTTAAAAAAACCTAGTGCTGCCGAATGCAGATCATAAATGGCTCTCG
TGGCAACATATATGGATATGAAGATGAGCCAAGGACAGAGTATAGAGACCATCTAGCAAA
AGGTTGAACACCCCACATCAGTGCTAAATAGAGTGAGTTCGAGCTTGCATCAGACAACAT
AATTGGAAGGTAGTGTCATAAACATAC
>TCONS_00001357	1375bp
ACATGTTCCACAATATAGAAAAATAAACTAAACATTAATTTTCAACCATATATCGATCAT
GTAGTATGTAGCCTGAATATACAATTCATATCAATTTGAGAAAAAAACAACTACACAATT
ATATGGAGAATAAGGCATAGTACTATAACAGGCAGAGCGATGGAGTGAACAATCACTAAG
GATAAGTAGCAAAATAAAGTCACCGAAGATTTAGAGACATGTCTGATACAACAAAGCAAA
AGGAGCAGTAAGACTTTACTTTTCTTAAAATGATAAAGATTTCAGGTAGTTATAACTTAG
AACAATCTGATACATGAAAGAACTAACAAGAATTGCTCTTTGAATGACACAACTACGTAG
GAACCTAGCTCAATATACAGTTAGAATATCAGTGTAACATCTGCATTACACCAGAATGCA
CTATTTTAGAGCCTAGAATAACAAAATCCTATATATACATGAGGTAGACAAAAAAAACTA
ATTGGTAGAAAGATCTCGTATGTGAAAACAATAGTACAAGACATCCTCATATATGACTTT
ATTCTTTTCACCTATTGCTCCCACAACCCTTGCAGCATGTGATCGCTTGATTTTGGGCAT
GGCCATCAATGAAACAATAAACAAGAGCTTGAAGCCCTGCCAACAAAATCTAGTAAGAAC
TGATTGAACCAAGGATAAAACATGACATGCACTTGATCTGGATTTCGAGGTGTAACTTGA
GATCTGGTGACTGGGTACGAGGTGGGCGGCCACCATACGCCTCAAGACAATAGCCGTCGG
TCCAAGGAACAGGCTGAGGTGCGCGACTAAGGGCGGGATGTGCAGGGGCAGAAGCGGATG
TCCTTCACACCAGAGCATGGCTAGGCGATAGGCTGCACAACAGGTACATGAGCCAGAACG
TCGGGAATAGAGCAGCAAGGATGCATACCGGTGCGTGCAACCGTCAGCCGTGGTCCATGG
AGGAGCACTAGCGACCGGACGGTGGAGCACTGTAGGCTAGAGGGGGAGGTTGGAGCCGGC
GAGCTGCCATGGCCCACCGTGGACCATCCCATGGAGTGGAGTCGTTAGCTCAATCATGGC
GGTGGAGGCGTCAGGCATGGCCGTGTCCCACATGGAGCCGCGGCGGCCACAAGTCGGTGA
GGCAAGGGCCAGGGGCGGACGACGAGGTGAACGGGACGCATGGTGGTGCTAGCACTGTAG
GCAGGGCTAGATCTGTGGCAGCCGACAGGTGTGGACGCGAGACATCGGACAGTGAACCAT
GCGAGTGAGGCAGGGGTGGATTCTTGGAGGTGCGGTGGAGGAGAGGAAGCGAGCCGTCGC
CCGCAGTCAACGTGAACGCTCCTAGGCGGCGAGTGCGTGAGAATTGGCCGGTTAT
>TCONS_00001377	1168bp
AAGTATCATTAGTGATTACATTATCGGAGTTTCAGAAATAATAACCATAACTTTTAATGC
AGCGAAAAATACTAACGGAGAAGAACCAAGTAACATGGCGAAGCCTGGCCACACTACTCC
TCCTGGTCCTCTCCTGCGGAAGCAGTAACCCTCTCGACCATCTATCCCGGTGGCAGGGAT
GAAGGCCAAGTCACACCATCAACCAAATCAAGTAGTACCTGCAAAAATTGTGCCACAAGC
AAGGCTGAGTATACTAATACTCAGCTAGACTTACCCGGTGTGAGGAGTCTACTCCTCTAC
CTCTAGACATGCAGTTGTTTGGCTGAGGGGTTTGGTTTGCCAAAAGCACTAGCTGAGTCT
AAAATCAAGTTTTAGCTTTTCAAGTTTTAGTATGATCCTTTTAAACTAAGTGAGTACCTA
GCTACCCATACATGATATCAAACATTTTTAGCAATCAACATCTTTTTCCAGTCACCTCAT
TTCCACTTATTACTCAATGTAGCAGCATGGATCAAGCAGTCTCATTAGCTGCGAGAAGCA
GACGATTCGAATCGAGTTTTTAAACCTTGCAAGGTAAACCTAAACACACGACATGGCGAG
GCACTCCGTCCCCACACACATCAACCGTCCCCATCGATTCCCCGTCAGCAGATCAGGGCT
CACCGCCTTGGCGTACAATGCCTCACTGACCCCGACTGCCGTCGTGCAGTGACCGCACTT
GTACCCACCATAACCGGAATGGGAGACCACGTCTCAGGTCGCGTGAGGGGATATGTCCAC
TGCCAGGTTCACTCAGGTACTAGGCTTACTGATTTACCATATTTCTCGGCATATGTTTAG
TACGTTCAAACGCTTGACTCACGGTACCACACCTTAATCCTTATTCCAATTTTCGTCTCA
TAGACAACGCATCCCCATGGACCGTTGTCCACAGACCACCATCCTTATGATATCAAAATG
GATACAACCAATTCCTGATCTCGCGCGAGTGCTAGAAAAATCACTCGACTTCTACCGAGA
TCCCTAATTAATAAAGCAGCTACTCGACCTAGCATACTAGTATCCATCACAAAAGGAATC
CTGAGTTCATGCAACTAAGGTTTCAGTCAACTCCTACACTTAAGTGCACAGTACAAACCT
ATAAACATTAAGTGTAGTAAAATAGCAT
>TCONS_00001378	317bp
TATGAGGCATAGGTAATAACAATTTATGACTAAGGTATAAATTTCACATACCCAGGTTTT
ATATTTTATTTACTACAAAAATAACAATTTGTTAATGCAATAAAGCATGTGAGAGCAAGT
TAAATCTAAAATTAATTATTTTCTGTGGATGCATGACCATATTAAGTTTCCTTAGGCTAC
TATAATATCATGCAAGGACAGTGGAACACCATTTTACATTTTTGCATCTATACATCATTT
TTAAATCATTTAAAACTACTTAAGGTGCATTAAACAAGTTAAATCACTAACTTAATCATA
CATGCACAACAATTCAT
>TCONS_00001379	881bp
CTCCTCTACCTTTAGACATGCAGCTGTTTGGCTGAGGGGTTTGGTTTGCCAAAAGCACTA
GCTGAGTCTAAAATCAAGTTTTAGCTTTTCAAGTTTTAGTATGATCCTTTTAAACTAAGT
GAGTACCTAGCTACCTATACATGATATCAAACATTTTTAGCAATCAACATCTTTTTCCAG
TCACCTCATTTCCACTTATTACTCAATGTAGCAGCATGGATCAAGCAGTCTCATTAGCTG
CGAGAAGCAGACGATTCGAATCGAGTTTTTAAACCTTGCAAGGTAAACCTAAACACACGA
CGTGGCGAGGCACTCCGTCCCCACACACATCAACCGTCCCCATCGATTCCCCGTCAGCAA
ATCAGGGCTCACCGCCTTGGCGTACAATGCCTCACTGACCCCGACTGCCGTCGTGCAGTG
ACCACACTTGTACCCACCATAACCGGAATGGGAGACCACGTCTCAGGTCGCGTGAGGGGA
TATGTCCACTGCCAGGTTCACTCAGGTACTAGGCTTACCGATTTACCATATTTCTCGGCA
TATGTTTAGTACGTTCAAACGCTTGACTCACGGTACCACACCTTAATCCTTATTCCAATT
TTCGTCTCATAGACAACGCATCCCCATGGACCGTTGTCCACAGACCACCATCCTTATGAT
ATCAAAATGGATACAACCAATTCCTGATCTCGCGCGAGTGCTAGAAAAATCACTCGACTT
CTACCGAGATCCCTAATTAATAAAGCAGCTACTCGACCTAGCATACTAGTATCCATCACA
AAAGGAATCCTGAGTTCATGCAACTAAGGTTTCAGTCAACTCCTACACTTAAGTGCACAG
TACAAACCTACAAACATTAAGTGTAGTAAAATAGCATATAT
>TCONS_00001412	1061bp
GAGGCATGCATTGCACAGCCTAAAGAAAGAGCGGGGCGTGCACGCCGGAGGCAGCGGCGG
AGGCGACAGAAATGGGAACGGAGAGCAGCAGGTACAGCCAGCGGTGGAGCGGATGGTGTG
GCCGCTGTGGATCGGGTAGGGTAGGGTAGGACGCTTAGGAGCAGGACCACCGGCGCCGAG
GGCAGCGATCCCGAGACGAGGAGAAGCAGGCGAACTCGCATGGCGGGCGCACACACGAGC
GAGACTGCGAGAGAGCTCGGTCGGCCATCGATCCATCGTCTGAAATGGATCGAAAAAGGG
GGGCCGGGCGGGCACGCCAGTCGTTACCAGCGCCTCTTTTGCTTCTTTCGGTCGATGCAT
GCCCCCGCCTCCGCCTCGGCGTCCGGTGAGATCCTTGCTTTCTTCCTCGCCGCCCTTTTC
CTCTTTTTTTTTTCTGCTTTCCGCCCTTCCCGACAGACTATCCTGTGTGTGCCATGTTCT
GACGAGGTTCACAAGTCCATCTGCCTCCGGAACAGCACGAGGAGAGACGCTGCTGCCTGC
TGCTGGTCGGCCCGCTTACTCGCTTCTTCTCTCATCTAGCACGCTTGATCTGCTGATCAT
ACACCAGCTTGCCATGAACTCGGAGCAAACCTAGCTTCTTTGGAGTTCCGTTCAGACGCG
TTCAGCTCAACGCGACCTGAATTTTCGCATTCAGAGTCTCAGACGGATGCGTATCCGATA
CATGCAGCATTCAGGTAGCCCTGTTTAGGCGAGGCGAGCGAGACACGCTCGTCTTTACAG
GTCCCTGCCAATGATCGCCGCACGCCGGCGTGCTGCTAAGCGCCGACGCTGGCGCGTCGT
GCTTGTGGCTGTCATGTGCCCAAAGGAGGACAGGATCGTACTATGCAAGACCGAGGAAGC
GAAAAAAAGGAAAACCGATCGGCTGAACGGGGAAGCAGCAGATCCGAGGAACCAGAGCAG
GAACAGCATCATTGCCATCAAAATGCGTGTGATCGACGTTGGATTTCGCACGGTAGCTTT
CTGCCTTTCTCTCTTTTATCTACTCCGGCCTTCTCCTTTAC
>TCONS_00001428	209bp
TATCTGCATTTCAGAAATATTCAGAATCTGAATCCTAGTGGGCATGCTTTGCGTTGCATG
AACTACTTATGGTTATGGTTTGGCCTGGTTCTTTGGGGTGGGCGTGACTTATTGTGCTGC
TACAAGGAGCAGAGCTACCCGAGCCATACCGGGTTGCTGCAGCTCTGGCTTTCTTGGTCC
TAGAGGGGAGCCGGAGCAAGGGAGGCGGC
>TCONS_00001432	395bp
CAAATATGATTTGAATCTCTAATTTCAAATTAAACGCAACATAAAAAATGCCAACATGAA
GTGCAACAAAATTCACATATATTTATATTAACTATTTTATTCATTTATCTAGGCAAATGT
TCAAAATGTGTGATGCACACATATTATTTGTTTTAAGGGAATAAAATTCCTAATGCAAAA
TCTTTATTAAGGGATATTTTAACTTAATTATTTCATAGAATATATCTAAATATCAACCAT
GGGTGATTTAATTTATATAAGTATCTTTTATTTAATCTCTTATTTGAAAAGAGATTTATT
AAAATATTGTGAGAATCTTTCTAATTCCCAAAATTGAGAGTTTGGGGTGTTACGTTGATG
CATGTGTTATGATCAAAATATACCTTAGGAAAAGG
>TCONS_00001483	230bp
ATGATGGCTGGCTGAATCGAGAAGAACATGGAACAAAAAGGAAAGGAAGATGAATGGTGA
ATCCCACCTCCTGCTAGCTCTGGCTCCCAAAGCCCGTCAGTCGATGCACGGACACGGAGG
CAGACTCTAGCTTGCCTTCAGCCAGAGATCATCGCCTCGCTCCCTGCCGCCACCATGACG
CAGTAGGTCTTGTGGTGCCCTGCACGCCCTCCGAGCACCACCACCGCTTT
>TCONS_00001484	803bp
AGCTTAATCGATTTCTAAATAAATAAGATCCATGTCAGCTCGACCGATTTCTATATTAGT
TCCGTTGAACTTACTATATTCCTCGTTGTCGTGTGTGGACCGCATCGCTTATTTAAGGTT
ACGTGTCGGCCGCAAATCTGACATGTAATTCAGATCGTTCTCAGCGTCAATAACAACACC
TTGGACACATGGGTTGCGTTCACAGATGAAACAGAAGCAGCGCGCCCAAAAAAGCAGGCA
GGTGAAAGCCCAACGTAAAGAGAAGACGCATCCAACCAAAAGGACTCTCAGGAACGCACG
TACGACATTCAGAGCTCGTGTTCGAGGCGCCCTGCTCCAGCCAGACACCTGTATGGAATC
TATGACAACACCTTGGACAGATGGGTTAAACAGTAACCACGTAATAAAAGCTGTCTTTAG
ACCATGCACGCTGATGTTGATAGGCTGGTTTGTAGATAAGCATCGTGTTTAATGCACTGA
AACCATACACACACACAAAATAAAAAAAAAAAGTTATGTGTTCAGAATGGCTTCCCTGTC
CTCGGTGTGTCCAGATGCTTTGTTTTTCTTCAGCATACATCATCGACCTGCACCTGCTGT
ATTTTCTTTTGAGCTGTGGGAGAAATGATTTTCAGTGGTCCCGAGGAACAAATAGACCGC
AAGTGCTGTTCACTCCACACATGTAAAAAGGTACAAGACTTCGTTGTCGATTCTAGTGGT
TGGTTGTTTGACGCTGAACTGCACCTCCAGTAGAGTAGTAAGTTCGATTCAAAATATATC
GCTTGTAGTAACTGTGCAATGGT
>TCONS_00001516	1049bp
CGGGGCTTGCCTTATTACAGTAGGAAATCTGAGATCTTCTATTACGATAAGCAGTTAGAT
GGAATCCACCACTGGATCAGCAGAACTAGAACAGGCTCCTTCTTCACAAATCACTTCTTC
TTGGTACTCTATATGAAATGTCATGATTATGAATGCCTGTGTCTATGCTACTAGCAAGGA
AGGTATTACGAAGCATTACGAAATTACAATTACAAGCTATCACCAAAAGCCATAACTACC
AGGGAGCTACTTATCCTTAGAACTCATCTAACCATCCAAAACATGCTAAACAACTTCATT
TTACACGAACACATTAGATGCCCATTTTTCTCGGACTTTCTCCCACATTTACGTATATAT
CCGAACCATACCTGCTCTAACACGCGGAAAGCCGATGAAGCGAGAGAACCACATGGAGAA
AGTATGCCGAGCATGACGGCCTGCTGGGCATGAGGAACTGCATGAGAAGACGACACTAAT
AAATACTAAGTACACGGCCGACAATTCCAAACATATAAAAATCGACGACGTACCAGCGAG
ACAGGCAGCTAGCAGCTTTACGATGACACCGCGAGCACGACGAGGTCGGAAGAGAGGCTG
TGGGTCAAGGAAATCAACGACGCGAAGGAGCTGCGAGGTTGAGCGTGGCCGATGAGGAGA
CAACAACCATGAGCATGTTGCAGCTCACAGCATGATGGGGAACTGCGGCAAGCACAACAA
GCAAGGCTGCACGACGAGCGTCGGCACGGCGTGGAAGCTGCAGGACGACGTCAGCCCTCA
CCAACGAGGTCGGCGGATGGCAAAGCGTGGAGTTGGAAGACGGTACCAGGCCGGCGAGCT
GGAACGTGTGCGATGGAGCAGCGACAGATGGTCGGTCGAGCGCGTGAGGAAGCAGCTCAA
GGCATGGAAGAGCAGCAACAGCGCCCAAGCCAGCGTGAGAAGGGAGCTCGCGTCCAGGCT
CAGTATCTGGGACTTGAGCACAGGGTACAAGGCGAAGGCGAGTGCTATGCGCTATGCGTG
AGAGTTCAATTGGAGCACGTTCACTGAAA
>TCONS_00001524	299bp
TTGATATATGATCTTTTTGAATGAAAGTTTGCAAATGAACTAACTGCTTTTAGTTTGGTG
AACTATGTTGTCCATTATTCTAATATGAAGCAAAAAGACCCTTTGTGCTAATATAATGAC
TACTAATGTAAATGCGTAAGAAAATAAAAAATATAGATAAAATGGTTACTTTAGGTATTT
TCTCTATTGTCACATCTCAATATGCATGTCATAACCATCATTTTTGGACCTCAACTATAT
ACTAATTCTTTATAAAGAAGAATAAGCATGCATGTTTATATGACAAAACAATTTTTTAG
>TCONS_00001566	1287bp
CGCGGAAGGAGTTGGTGGCGGTGCAGTCAGACGAGAGCGCGATGATGCGCTCGACTCAGT
CGTAGAGAGAGTCTGGATCTGAATTCAGGAGGCTGCGATGGAAGCAGGGTTCCTCGTCGA
AGATGGGACCCTCGTCGAACTCGGAGGTAGGAAGGATGTCGAGCTCCTCGCCGAAGAAGG
GGTCAGCGCCGTCGGAGAAGAAGAGGACTTCGTGGGTGGGCGCGAGGTGATGCGGTGTCG
ATTCGTCGTTGAAGGACAATTCGTCGAACCGCAGTTCCCGATCTGCCAACTCGTCGGCCG
ATCTGAATGCTGCGGCGGCTATACGGCACGGGGATTCGACGGAGGCGAGGAAGCGGAACA
GCAGGAATTCGAGGCGCGGCAGCCCTGCGGCGTCCTCATCCCACACGTCGAGCTCCTCGA
TGCGGTCGTCACCGAAGGAGGAGGAAGTGCGTTCACGAGCGCTTGTGGCGAACGCGTCGT
CGTACGCCGCGCCCGCCGAAGAGCCAATCACGTCGTCGTCGTACCGTGGCGCGGCGGTGG
AGGAAGTTGTGGAGGCTTTGAACGAGTCGAAGGGCGTGGCGAAGGAGGAGGATGCAGGGG
CTTGCTTGCCACCGCGGCCAGCCAACACATCGGTCAAGCGGAGCTCCATGCGCGCCAGTT
CGTCGAGAACGCGCTGCATCGCCACATCCATGGAGAAGGTAGATCGACAAGGATTGCAAC
TCCTCTGATACCAAATGTTAGCACCACAGAAGGTAGAAGAGAGGAGATCAGGAGATTGGA
GCTGGGAAGACGGGAGAAAGACGAGAGCAGACGGGGTTTCAGTGAATTGATATTTTGTAT
TCTGTTGTTTGATGACTTTTACAGATGACTCAGCCTATATTTATATCTCCTCAAGCCCAC
ATGCTCATCTACTACACATGACCTATATTTATATCTCCTCAAGCCCACATGCTCATCTAC
TACACATGACAATAGCTCATAACCCACATAATATATCTAACAGAACCAGAACCACTCCAG
TTGCTTTAATTCGCCGAGACCAGCCTCATGGCACCGAAGAGTTCCCAAACAGAGAAATTG
CAATTTGTCTTGGTTGGGGTGCGCCACGTCCGGCCAGCAGTGCAATAGCTGGACGACGCG
TGAGGGCCCCTAATGGCAAGCCATTAGTAGTGGACCCTCCCCCACAAAAAAATAAATTTA
ATATCGAAGTGAGCACATGGCCCACATATCAGATATTAAACTGATAAGAACAGATACTAC
ACTTGATCTTAGCCAAAAGGCCGAGAA
>TCONS_00001651	700bp
TGCAAAAAATATCTCAAATTATTATAAGCATAAACAATAGAGCTATAATGATAGAAAATA
CAACAAAAAATTACCTAGTCGATTCACAGGTCCAAATCACTCAGATGCTTTAGTACCCAT
GACTCAAATGTTATGTCTGATGCAGCAGATAAGAAACCACGCATACCCTTTTGATCTTTG
TGTGCTAGATACGTTCCTACCATTAACTTTTGATCAGTAGTAATTGTCATATTCTCAAGC
CTTTGCCACAATATTGCATCAGGGTTAACAAAAGGCATAGGCACTGGAGGTGGTGGCTTC
TTAAGATCATTTCGAAGTTCTACCAAAGTAGCACTGAGTTCATCTACTACCTTTGTTGTG
CGACTCTTTGGTTTCACATTCCTCTTCGCTGGTACTCCCTCTCCTTGTGGGCGCTTCAGT
CCAGAACTTGACGAGCTATGATCAACACTTTGAGATGGATGATGATTGGGAGATGGTAAA
GTGTCAGAATCATCACCTAGATCATGCACAGGCCGAGGATAGTTGGAGAAGTCACTGCAC
ACATCATCATTGAAGTCACTGTCATCTCCAGAATGAGTTTCATTCATACAAGTTGTAGCT
TCCATGGCTAGAGAGCCATCAGCACTGCTGTTAATAAACAACTCTTGCATTTCATTGAAA
AACTTGATAGGCTTAGAAAGGAGCCTTCTTGCCCTATCCT
>TCONS_00001666	977bp
TTGTATAGTTAAACAACGTAAAGAAAGTACATACTGCAAATCAGGGCCTCTGAAAGGTAC
GGGAAGTGAAGAATCCTACAGAAAAAAAAAACAAATTCGCACAAGCTTCCTTCCTTCCTG
GTCAATCACGTACCACTCCCTGCGGCTGCGGCCGCAGCGCAAGGCAAAACGGGGACGCTG
CGTTGAGCCGAGCGAGCGCACTGCAGCTTCGTAGTCTATCTCCATGACTCCGATCCATCA
CGTTCTGGCATCCCTCCCATCTGCACCACGTTTTTTTTTCCTCTCTCCGGATGATTGCGG
CGACCAGATCGATGGAGGGGCGGCCGCCGCCGGCACCGCGCGCGCGGGAAAGCGAGACCA
GGAGGCCAGACGACGCATAAGGTTGAACCATACATAGATCTGCCCAAGCCCTTATCAAGT
TGAGATGCACTGCAGACAGGGATATATAGCCGCAATACGCACATGCACGCGGGACAGGTT
GCTCTTATCTATCGGCAAGCTGGAGATGCTAGCTGCTGCTGCTGCTGCGTGCATGCGTTG
TTCTTCTTTAGCCGCCAGGCATGGACCTGACTGGAAACCAACCGAATTCCTGAGTTTATT
CTCTTTTTTCCCCCCTTCGCGTACGTACCTGCGCTGCGCAGGGCATGTGACGCAGCCATC
TCGAACTTAACGAGAGCGTCGTGCGCCGACACCACTTCGTGTTCGTGGCTGTAGACTCTC
TGCGCCGGCCTGTGCCTGTTTCCACGGCCACCGGTCACCCTCTTCCCGAGGAGCTAGCTA
GCTAGGGCTGTCCTGATCCATTTGCAGCTCGCAGCCGCCTTGGCTCAAACCACTGCACCA
TGCCATGCCAGGTCCAGTTCACCTGCAATCACACTCTCTATCAGAGCTTCACATCGAGAT
CGATCCGTGCGTAGAAATTCAGCTCTGCTTACCGCCGTCCACTTGCGTGAATTGCTTGCT
CGTAGGCGCGCGGAAGT
>TCONS_00001745	633bp
CGGAACATGATACAAACTAAATAGTCGTCGCAGTTATATCAGACAAATATTAGAGTAACA
CATTTGAGTTACTAATAATTACGTCAACATGGATTCATAAAGCGTAAGTTAACTACTATA
AATTAGTTTAATGGGAGAGTCTAATTGACTAACATTAGTTACACAAAACATAATTAATTA
TTTAAAACGTGAGACATGATGAAACGATAATATTATCGCGTAGACGATGCTCACCCCGTG
ACGACGGTGGACGACCGGATGGGCTCGCGTCGTGAGGACGTGCTGCGCACACAACGAACG
ACGGCGAGGCTGCCGCTACGCCACACACATTACGCCGGGATTACGCAGGATGCACGTAAG
GCTGCGCCGAGGGCGCACGCGAACGATTCGCGGGCAAGCCGTGGGCACGCTGGCCACGCG
CCACGGGCGCATGCAGCCGCGCCGGGGGCGAGATGGCCGTGCCGGGGGCACAGCTGGCCA
CGCCGGGGGAAACACGGCCATAGCCGCAGGGCTGCACACAGGGTTGGCGCGCAGGGCTCC
GCCCTAGCCACCGCGCTTGGCAGCAGGTCGTATGCGCCGAGGGCTCGCCATGGCCGCTGG
CCGAGCCGACAGGGACCGGGGGAGGCGGTTGGG
>TCONS_00001831	722bp
GTTGGGACTTTCTGTGCAGGGGGTGAAAAGGCGCTCAAGAACTTTCCGAAAATGGACAGG
TATAGATCTGGTTCAAAATTTTCATGCTCTCCGCATGCATGTAAGTTGGTTAAAAATCAA
GCAATGGCTCAGTTGGAAAAGAAATCAAGCAATATAGACATGGAACACGCTGATTAGCTT
GACAGCTAGAGAGAGCAACGTGTAGCCAATCATATCCAAGTAGGGGATCTAACGATCAAT
CATTCGATTTGGGCGAATTAACAGAATTCATGATTATCGGTTTAGTTTTCCCAAACGATG
CGGCCGTGCAACTCCTTTTTTTTGTTTTTTACTCCAGCAAGTCCACTAATAATGCACCAC
TAACGCACACGTACGCTTGTTAATATATCCAGGGAGACAAAACTATATATCGATCGTGTG
GACACCTGTCGATCCGGTGGAATAAGTTGGGCAGAGATGACAACAATATAATGTGTGAGG
TCGAATGTCAGAATTATTTGTGCTTGTCCGTTGAGATGGAGATACGTTAGCTGGCATGGA
GATTTTTCAGTTATTCGGGTGATCTTTGGTGGTGCAGCTACGTTTTCTTTTTGAGAATTC
AGCAGGGGAACCCCTACTGTGTTTTTTTGTGTATTTTGGGCATAGAAATATCTAGAACTA
AGTGTACAGCTTTATATGAGAATATATGTTCACTCATGGAAAGAATCTAAGTCATTCTGT
AT
>TCONS_00001832	379bp
CAATGCAGTACAATGGATCAAGCAGTCTCATTAGCTGCGAGAAGCAGACGATTCGAATCG
AGTTTTTATCCTTGCAAGGTAAACCTAAACACACGACATGCAGGGGCACTCCGTCCCCAC
ACACATCAACCGTCCCCATCGATTCCCCGTCAGCAGATCAGGGCTCACCGCCTTGGCGTA
CAATGCCTCACTGACCCCGACTGGCCATCGTGCAGTGACCGCACTTGTACCCACCATAAC
CGAAATGGGAGACCTCGTCTCAGGACGCGTGAGGGGATATGTCCACTGCCGGGTTCACTC
AGGTACTAGGCTTACCGATTTACCATATTTCTCGGCATGTGCTCAGTACGTTCAAACGCT
TGACACAGGTATCCGCACG
>TCONS_00001851	513bp
CGTCCTCCAGGGACCTCCACCAAGCGAGGTGACGAGGCTACCTCGCGAGCCCCAATCGCG
GCATCTCTCGGAGTCATTGCCAATCGCCCATCCCGTCAGGCCGTTCGATTGGAACTGGAA
TTGATGGGACGCGGATGGCGGGCGAGGGCCAGTACACTGCACCGGGAGATGGTCGGTCGG
CTGAATGGCGTGTGATGGCGTGGCACCATTTGTTGCTTCGCCACACGATCCATTCCTTGC
CGGTGATTAGTTAGAGCAAGTTTTTCTTTTTTTGTTCTCAGTATTTCCTTATCCTTTTGG
ATATGGATAGCATGTAGTGGGCAAAAAATCTCTAGCAGGTTGTGGAGAAGTTTTCCTGTA
CCTTCTTCCGGACTCGCGACATGTGTCCATTTATTAGCTGGTTGTTTTTATCTCCCTACT
AGCACGGTCGAAATAGAGGAGGAAAAAGAGCTGAAGCCAGCAAACCGCATGATCATTGAT
AGATCATAGATGGCCATTGTATCGATCGAAAGG
>TCONS_00001933	2032bp
CCCTGATTAGTTGAGAGAATTCGATATGGAGATGCATGGATCGGAGCCGATCACGCACGC
AAAGGAGAAGGGAGCGAGATCGACGAGCGAATCCGCCGTGTGCGCACTTCGAGGCGGCGT
ACGTACGTTCCTTGCTCGCTGCGACCTGCATGCGCGCGATGCGTGCTCGATCTTAATTCT
CCCTCCCGTTTACTACCAGCTACAGCTAGCGTGCAGCATGAGCGCTCTCCCTGGCGTCCG
GCCGAGCGCCGGCTCGGCGTCGGGGCAGTCGCTGTCGTCTCGTCCGTCGTCCTCCCAGGC
GCCCCACGCGCGACACCGCGCCGAGCTGCCGCCCAATCCGGGCGCGCGCGGCCGCGGATC
GTCGGAGGATCTCCCCCCCGGCCATTAAACTAAGAGCCATGCTGATTACGCTGCTGGTAC
CGTCGTCAAAGCTGAGAGGCGCCCTAGGCCCCTAGAGCTAGCTAGACGACGACGCGGCCT
ACCAGCAGCAGCACGGATCGGATTAGCTAGCTAGCTAGCCAGCCAGCAGAGGGCCGCTAA
ACTAGCTAATCAAAGGGAGGCGTGTAGCCTGTGCCCCGAGGAGATTAGGTGTGGTTGTCA
CACCCTCGCTCTCTGCACGGCGCGCGGGATTAGTTAATAAATGGCGTCTGGGATTCCACA
AGTTGGAGATGGGGAAACAGGGCCGGGAGGTGTCTGAGATAAGGATGGCACTCCCCTAGT
TTATGTGCCCAAAGCGCGCCAACGCCGGCGCGCTAGCTAGCTCTCGTATCGTAGTACTAA
TTAATCAACGCCCACCACTCGCTGCTCTCTCTCTTTTTTCTTTCTTGTTGGTTTGTTGGA
TTAACAAAAAAAAATAGTAGAGACTACTCTAATCAATTGCCAAGTGCCAACTGGTGGTGC
TTGTGTGTGTGTGTGGTGCTGCGTGCGCTGCCACTGCCTGCCATGCCAAAAGGGCCCTCT
CGTAGTCGTCGTAGCTAGCTAGGCTAGGCAGCATGTGACAGGGAATCACTCATGCACTCA
GCCCGGGGTAATATGTGCTCTACATACTGCTGTTACACTTGGCATCTCTTTATTCCATCC
CCCCTCCCCTTTGTTTCACTACTGCCAAAGCTTTGTTTAGCGCTACATGTTGCATCGGCG
GTAGCCCCCCCTGCTCAAACCCTAGAATTTCGCGTAGTATATATATAACGGTGCGCAAAG
ACTCCAGGCCAGAAAAGGACAGGGGCACAGAGCCAAGGAGGCAAAATTGAAATCAAAAGC
TGGGTACTTAAGCTGGGTACTTAAGCTGGGTACTTAGATGTAGAGCGAAGTTTAAAATAG
GAGATGAGAATTTAGGTTAGAATAGCTGCCGGAGACAGCAGTCTTATTAAGAGCCTAACA
AGCTCTGTGGACTGTCGGTCTCTAGAGTCTGTAAACAAATTAAAAAATAGATAATAATGC
CGCATGTGGTCGTTGTTGGGAACTAACCACGCAGTTTACCGTGCAGCTCCCTAAACACGT
CACGTACATTGGCAAACAAACAATTAACGCGTCGACGATGTTAATATATGATCGTCCTTA
TCCGGTCTCCAAGGCTCGGGGGCGCCCCATTGGCTGGGCCGGCGAGGGAGGTTGGTGACA
ACAGGGGGCTTGGTTGGATCATGGATGCACGTGAAAGGCCGGCCAGTCGTACGCTCCGCT
GGTCAGGTCCAAACCTAGTCGTATACTGTAAGCAATTGTTTATCACTGATTAGTACCTTA
ACCTGGTGTGGTGGGTTAAAGCGAGGAGGTCTAGATTTGCGCTAGTTTGCCTCCGATCTA
CTACGTACGTTTCTTTCTTGCGTTGCTGTGCCGCTGCTGCCGTGTCGTCGTCCTATAGCA
GGAAGGAAAGAAGACAAAGGCCGGTTAAGCTCACGATGATAATATAATTATTATATTATC
ATCAACGGAGTTAACACGCCCGCAGGTGCAGCAGATGGATTGATCGATAGGTTTTCGTTG
TCTTACGTTGTGTGTGTGTGTACACATCAATTCGACCAGCCCAGCAATTGTC
>TCONS_00001943	313bp
TAAATATGGCGCCGGAATTCGCTTGCGTGCTCCGACTAAATGCGGCAATCACCGGATGAA
TCAATGGAATCGAAGAACATCTGTACTCTGGGTATAAGAGGAACCAACGCTGGAATCGGC
ACTGGGGATAAATAACGGCAAACAGGAGCACCGGCGAAGTGTGATTGGCGAGCGGCAATC
AAGCGGCAAACAGGAGCACCGGTGATGTGCTTGAGACGGGGAAGGAAATCCTTGGGCTGC
AAGCCTGCAACAATGCAATAGGCGAAGAAAACCCACAAAATGTCGAAGTTGCTAGTGGAC
TCTATCGCAAAAA
>TCONS_00001945	211bp
ATCAGAGTCTTTATCCGACTCAAACGGGACCGAAAAGCCAAACAGGTTCTGAGAAAATTG
CCCAGTCTAACCAAACTACAAAAAGTCTCCTGCGTCTGAATTTGACAAAAAAAAGACATT
TATTTCCTTCCATTTGATTGGCCGGGAGGAGGCACTCAAAATCTAATTAAAATTCGAGCA
TCGGCGTGGCGTATTAGCTTCTGCTTGAAAG
>TCONS_00001974	252bp
CCTTTCTTTCACTATTTCCTGTTCGCGAGGAATCTCCACAACTTGGAGCCTCTCGCCCTT
ATAAATGATGATCACAAAGAAGCACGGAAGTAAGGGAGGGAAGAGCAACACACACAAGAC
TCAAAGAACGAGCACAATCACGCACACAAACCACAACTTGAGCTCACAACACGATGCAGG
GAGTTCACTACTCAACTAGAGCTCAAGTCACTTATTACAAAGAATCAAATGCGCGAGAAT
AGAGTCTTGGTG
>TCONS_00001989	365bp
TAAAAGCTCCTCGGAAAAAAGTGAACGAAATAGGTTCCAAGGATGAAAGGCCCAATAAAT
TAAGAAATTAACCTTGTGTTGTTGTTTGTGGTTTGGATACACATATTTTTCTATTTTTTG
TATACATACTTGTAGTATAGACTATATATATTTACTTTTTCTCAAAAATCTAGGGTATTT
ATTTGAATACCCATGAATCAATAGTGGGCTCGTCCCTACCTAGACCCACCTAGAACGTAC
TTCCTGTGTTAGAGAAGTGCTTTTAGCTTAAGTAATAAGACATAGGGAGCTATTCAGACA
CGTGCGTCTAGATTTGCAGGGCCATGCTGTCGTATTTCAATACGATGTGGTCACAAAATT
TAAGC
>TCONS_00002017	207bp
CCTCCCTACACTGACCACTCCCCTACTGCCCTTGCCCCTTTCGGGTAAGGTAGTCATCCA
CTAGCTTTCCTAATTAATCAGCCAAGGGCGTCCATAAACCCTTGTGGTAGCACTGTTTTC
CCGAGTGGTTCTCCATGTTCCAATTAACATAATGATCTTAACATGAACAATAAATAACAA
CTGATAACAAAAGTATAATCATGAATA
>TCONS_00002192	631bp
GGGTATTAATCGATTCGGATCGCCGTTACTTCTCGGATATGAAGACTGGATCACTGCCCT
TCATCGTAGATAACAAGCGAAACAAAAGTTGGATTTTAAAAGAAAGCTAGTGTAGGACAA
GTGAATGCTCTAGATTAGGCAAATCTAGATTCAGGAAAAGTACTTAACTTGTGATGTAAA
ATTTTGGCTTAAGGACCCACTTCTAGTAAGCTTTTCTGCAAAATGAGTCCTTGAACTTTG
ATGAGCTTTACCTTGATTCCCAAAAGCCAGCATACCCTTGAGAGTCTTTTCTTTAGTCGG
GTAAGTCTTGCTGAGTAATTGCGTACTCAGGGTTTTATCCCTTGTTGTTTTTGTAGGAGA
AGTTTTATTCCCTTATCTTCGGGTTAGTTACTTCATGTGGATGACTTGAAGCTTAGAAGG
TTTATGTATATATCTTATGGAAAGGCTTCACCCTTCCAATTATTGTAATAAGTTATGCAC
TTCGAGTACTATCAGGACTTGTAATAAATACACCTCTTTCTACCATGTAAAACTTGAGTT
CTGAAATGTAAAGTGTACTTTGTAAAAGTCTTCCGCTCTATCTCCAATGTGTGTGTATCA
AATGTGATTACTGTAATATACATGTTATGTG
>TCONS_00002251	304bp
TGAGGGGCTGCCAAAGCAGGAAAAGAGTTCTCTTTGGAAGGGACTGCAGCTGTAGCAGCC
AATACAGGTGCTGGTGTTGAAGCTAAGGTGATCACTTCCGGGCTTGAGGCAGACAATGGA
TAAATGTTGCTTGGTCTTCGGCTTGGAATGACCGGAGGATCCTCACCAGGGCCAAGTTTT
CGTCCGTCATGGGTCCCTAATCTCTTTAGTGTGCTAACCTTGTTCGATTCAACATACTGC
TTGCGGAAGTCCTCGTTTTTGTTCCATATTTCCATAACTCTCTCAATCTAAAAGAGGAAA
AAAA
>TCONS_00002255	242bp
ATTCAGTTAACATATATCAACTCACGCATGACACATCTTATCATACACATATTGCAGAGG
GTCCACATAGGTGTCATGCTAGCAGCAGATTGGGCGTCAATCTGGTTGTAGCGCTGCATA
GATGCAATCAAGTTGAGGAACAAAGGATCAAAAGTACCACAGCCACCTTCCTTGAACAAG
ATCTTGAGCCTCGTACTTACAAAAACATAGTCACCTTCCAGGTCACTACCCCTTGATCTG
GA
>TCONS_00002256	421bp
GGTGTACATATACCAAGGAATTAAAAACAACAAAATATTTCTGCGATCAGAACTACTTTA
CTTTTGCAAGAACTGAAACCACATAAAACTTAAAAAATAAATTTCCTCACAATAATTTAA
CCCCTCCAGTCTAAGTAATTGTCACCATTGACTTTCTATGTTCTTCAAGATTTAACTCTC
ACTATTATGTTTTTCTTATCATACCACATAAGAGCATTATCTAGGTTCTTATTGTGGTCA
TTCTGGGCATACATCAGAGGGGAGGACCAGTAACTCCAAATCCATGATTTCTTGATGTTA
TCTACAGAAAGAGAGCTGAGTCCCACACACTGGACACTAAACAATGACTGAATGGTTACA
TTACATACTTCTTGTTGCAGTAGGAAGAGAGATGGTTGTTGCAGACACGTTTGGCTCATT
T
>TCONS_00002372	686bp
AAACGGCGGAATAGAGCCTGCGCGGCGTACGCACACTGGAGACCCGTCCTAGAGCGACAC
CACACCAATAGACCCCCAGATCGATCCTACATGATTACTAGGCTAAAGGTATCCGAGTGG
GGAAGGACTCACCTGAGATTCGGCAACGGGAAATAGTTGTCCACACACCATGCAAATCCG
CGGCCAAGTCCGGGCAATGGCGAGGAATTACGGGCACCCCGATGGCTCCCGGTCTCCCTA
GTTGTCACCACTATGAGCGCGATATCGTGATGAAGATCCCGACTCCAATCTAGGCGCCAA
ACTACCGCACAATCCAAGTATGGCGTGGTGTCCCTCAACTCCGGCGAGAAGTACCCCTTC
CCCCCGCTCCGAGCACGCTAACGTAGAATCTTTGGGATTAGCGTGAGATGGATGAGGAGC
ACCTGGCGACCGCATGTATACTCATGTCCAAGATCTGAACCCTAGGACCCAGGACGGATT
CCACAACCAAATCCCAAGATCCGCGCGTGCACGAGTTCGTCCAGTTCTGTTGTGAGGTTG
ATGAGCTGATCCGGTGGGACCCACGTGATAGAGACACAAAGCCTGGCGCGTTGGATGATG
GTTGAGCTGTGTTCGCAGGGTGAAGGGCTGACGGGCGGGGTCCTGTTGTCAGCGCATCAG
CAGGTGGCGGGCTGCGTGGAGAGAAA
>TCONS_00002394	547bp
TTAGGATTTTCTATTTTTCGTTTGTACTCGAAATGGTTGATCAAACTAGTTGATGTGTCG
CACACATGAACCAATCAGAACAGTGCTAATTTGGATTGTACCTAAACTAGTCGATCGATA
CCAACCTATTTGGATTGTACCTAAACTAGTTCACGCATTACATCGGCACCGATCAGTTCG
GCTCTAACACGGTTGATACTGACTAGATCCGTCATTAGGCAGACCTATGGTTGATACTGC
TGGCACTAGTCTTATGCTGTCTCCAGCATAGCCCTGAATGGACGTGCATGTACAAAATCC
ACGCTTACAAGCGATTGTACACCCTTTCAGCAAAGACACGGAAAAATGTGCGTTCATCCT
CCTCGTATTCGAAATCTATAGATTTCTACCCTCGTCGGGTCTATGTACCCGTCCATGCGG
ACGCCCTGCTCACCTGGTATTTTACTGGTACAGCCTTAGCCGATGGTGACTAGGAGGAGC
AGCAGTATCGCCACCGGGGTACCAGTCGCCCCACCGCCGGAGATGGTGAATGAATGGTGA
TGGTCAC
>TCONS_00002424	617bp
ATTTAATATGATTTTGTTATGTTTCTAGCAGGCCTTTTTTGATCGTACGTCATGAACTCA
TGATGCTTAAAAAAAATCGATTTGTCATCTTTTTCTTTTATTTTATGCAAAAAGGGCAAA
GGTAATATATACACGTACGTCGTAGCCACGTAGGGGTGATATGGAAAATTTGGATGCATA
GCTATCGTATCCAAAATATGCAAAACTGATACCGAGATTGTTTATGCGTTAAGGAACGCA
TACAAAACTGATACCGAGATTGTTTATGCGTTAAGGAACGCATTTCGGTCCACTTAGTAT
ATGTATTAATAAGACTAGTCACTTGTCGCTCTATATGCATGAAAGTTTCTCAAAAGCATG
AGCTTACGTAGCAGAAGCATCCTATTCCGTGAACCTTTCCACTTGGAGGCTAAGTAGTGT
TCAACCATGGCTCATGATTTGGTATCAGTTAGGGTTTTTTAGAGAAAGATTTGCTACTGC
ACTTGTCCACCTTTCTGTTGAATACACTTGGCCCATCCTTTTTCTTCTTTGTCTTTCTGG
TATCTAGAAAGGTGAAAGAAAGAAAATTAGAATCTTTATCTTCATGCAGCATTAGCCCCA
AAGAAAGGAATCAAGGA
>TCONS_00002435	445bp
TGCTTACAATTATTGGTTCTGTAAGAATTTTTTTATAGTCTATTCAGCATTCCTTTAGCC
ATCTAGGACCTTTCATAGTTGATGAAGTGTTAGGCCCACTCACTAAAACAACACTTTCAA
TATACCTATTTCAAAGGATGACATATTATTAATTTTAGGCAGAGGCAATTACAAGGATCA
AGAGAAACAAACATGCACTTACTTCACTGTTGTTATCATACTCTAACTCAAGCAAAACTC
TAGGTGTAAGGACCGTTGAATCTCTACAATCACATAGAGAAGGGTTCTCAATCAGTTCGT
TGGTGTCTTTGGTCTCCGCGGGATGTGGAACTTATTGTTGAGTGTGCTCGTGTGACCAAC
GTCCACCGGTCGTTAGAAAGAAGGCACCCTTTGGGTCAAACTTTTGAGGACCATTTTGAT
CCACTTAAAAAGTTGCATCTCTCCA
>TCONS_00002470	1289bp
ACAGATGGTTTCTATTGGATTTAACTCTAGCCTACCGACTTGTTGTGACAAGATGGCTTT
TGAAGGCGTCAACACAACGCTAAAGATTGTGGTGAGGCTCCTTAGAAAGAAACGGACAAC
AGTTGCTGCAGGACAACGATGGATATAATCAGAAGAACTGACAGTTCTGGGCTGATACTA
TTGTTCTTTTAGGCCTTGTTTGGATGCACACGTATTCACCTCAATCCACATGGGTTGGAG
TGTTTAGGTTAAAATCCAAACCACACCAATCCAACCCACAAGGATCTAAGTGGATACATG
GACATTTAAAAGCCCTCAGTCGTTTTGCGATCTGGTGGTTGTCTCGCAAGTTCTAGCAGT
TGTACTGTTTTTGGAAAGACTTATGATGGTTTAGACCTTCTGTTGCGTTGCTACTATCTC
TTGTGATTCTTAGGATTCAGGTGTCTTGTGGTGGCAAGGGTAGCTAGCTGGTCTCTGACG
TTAATTTCGTAATGCAATTGTGGAATCCTATCAGTTCGAAAAAAAATATCTTTCCTACAT
TGGTTCCTGCAGAAGTAAATGCACGTGTGGTTATCAATTCCACATTCGATGCAAAGTTAC
TACAAATAAGTGAAATAACCCTCGTCGCTATAATTCGATATAACGTTTTCGAACAATAAT
ATTAGCAAACTTTTCCATTCGGGGTCACAGAAGTGTTAAAAAGGCGAAGGCGAAGGCGTA
GGTGGTAACTTACTTGCGGCAGATCATCTTGTCCTGGTTGTACTTGCGAGCGAGCGCCTG
CAGCGAGGGCTCAATGATGCCACCGCGGAGCCTGAGCACGAGGTGAAGCGTAGACTCCTT
TTGGATGTTATAGTCCGCAAGGGTGCGGCCATCCTCCAGCTGCTTCCCGGCAAAGATCAG
CCGCTGCTGGTCCGGCGGGATCCCTATGGAATGGAACAAACACAGCCTCTTAGCGCCTGC
GCTACATGCTAGTAATACTATTGCTACCAAAAGATGGGCTGGCGCGCTCGCGTACCTTCC
TTGTCCTGGATCTTGGCCTTGACATTGTCGATGGTGTCGCTGCTCTCGACCTCGAGGGTG
ATGGTCTTCCCTGTCAGCGTCTTCACGAAGATCTGCATCTTGTCGGACCTGGGCTTTCTC
CGGGCTGCTGTGATTGCTGCGGCGGCGGCTTCTCCCTCTCCGAGGAATAGGACGGCGGCG
GCGTGGCGTGCGGTGTTTTTATACGTGGTTGCGGCAGCGGTTTTAGGGTTTCGTTGAGTG
ATATGGGCCGTTCAAAATCGGGCAGTGCG
>TCONS_00002469	489bp
GGTAAAGTGCACAGTAAAGTCAAACAACAAAATGGCAATACTAATAAATGTTACAGCAAA
GCAAGGATCAAAATTACTTTGGTGCTCTCAGTACAAAGGCCAAAGTTTTTCCACATGAGA
AGATCCATCAGATGTGATCTTTCTCACTCCCTTCCAACAGTGCTCTTCAGTCTCGCCAAA
TCCTTCCATCTAATTCTTTTGGTGAAGAGCAGTGCTAAGGAAAGAATAATTTCGACATTA
GGGTGTGGCCAGCAGATCGTGCATATGACGTTTTGCACTAGTAAGGCTGCTGGAGATAGA
CTTAGTTCTTCACCAAAAGAAAGAGATTTCACAAGGTGCCGCCGAGAGAGAGGAGCAGCA
AAGGAAGAGAGAGAAATACACCTCCTCCAGTCTTCAGTTTCAGTGTGGTTAAAGCAAGAA
GTCATCATCAAGCCCGTAATTGGTTATCCCAAAGGTAAGATGGCAACAAAAACAAAGATG
AGAAAACAA
>TCONS_00002514	292bp
TCAAAAGTAGTTGGGTGACCCACAGACTATTACACATGCGAGATAACATTCTGCACCAGA
CCGACCCACACAAGATCTAAAAACACCACTCAGATCCTCTCAGCAGCCTCTATGAAAGGA
GCCTTGAGAGGTGCCACCTTTCTGCCCTTCTTCTTGGTCCCTTCCTTCTCCTTTCCCTGA
ATTGCCAACTCCATAATTGCCTCCATTTGATCCTTAGTAAGGGGCCTTATGAAATGCCTT
GCAAGCTGTTCCATCAAATCCACCTGACCATTAACAGATAGAGCATTAGAGC
>TCONS_00002585	1170bp
GCCAGACTGCAGGCCCATATGGTCCATATGGACACGGCTCCATCACAGGATGAAACCAGC
GCTGTGCCGCCGCCGGCGTCCGGCCCCAGCGCCGCGTCGCGCAGCCACCCAGTGTCGAGC
CGCCGCCTAGCTCCAGAGCCGCGTCGCGGATCTCCGCAGCTTCGCTAAATCGCAGTTGCT
AGCTTCATCCTCTCGATGATGTGTCGTGGACTTGACGTCGTTCGGCGTCCCAACTCGCGC
CCCGGCATCAATTCGTCTATGTACCGTGTCATCCTGAATCCGGAACAACCGTCCTTGAGC
GCTTTGGCTCAAAAATAAAAAATCCTATCGATATTATATTAAAAAGATACCGAAACATGA
CCCTGGTGAGAAAACCCCTGAATCTTCATATGGGTACATATATTACTTTTACTTCTTATG
TCATTTAATATTGATGGCTGTACATAATTCAAGTTTTGAAATGCTTTTCTTCAGGTTACT
TAAAACATTATCGTTTATCCCTCAAGTAGCCAAACTTTTGTGTAAGATGCTTATCAGACC
CCCTTCCATAGAACTGTTACTCAAGCTTGTCTGGCTATCAAACTTTCCACAGTAGAGCTG
CCTATTGGCTATTGATGCTTGCAGTGCACTCTTCTTTGAATCTGGCGTTTCAACAACTGC
AACTGGAGTAGCATGCATAAGCTGGCAGTGGAATATATAATATTTTCTTTGGTATTTTGA
CAGCTACCTGTGCTTAATCGTTGCTTGTTTATGCAACTAGATTACTGGTTGCAGGTTGAA
AGTAATGTTATTTGCTGCCGCTTTCTATGACTATGCATCTGCTTGCTTGGGTGACGTCTT
GCTAACAATGATTGATAAGCTGACGTCTTGACCAACGATGATTGAAGACTTGTGTTATCT
CAATCTAGTGTTTGCTGCATCATGGCACCCACATTGGTTTATTAGCTGATGTTACTGCTG
TCTGTATGACTATTTTCTAATTCAACTGGTTCCTACCAAACGGCTGTTTGGGTATCTTCA
TGGTTGCTGACTGGATGAAAGCGCTCTTTTTTGGCGATGTTAGCATTTAGCAAGGTGTCA
TGGATAACTCATAGCTGCTGATATTCTTGTACTTTGCTATGCCAGCAAGCGCATGATCAA
CATATCCTTCTGCATCTGAGTTTCTTCATG
>TCONS_00002594	1506bp
AGGGAATCCATTATTTATTCATGGCGCACAGAGTCATCCAGCTCGTACATGGAAACAAAA
CTGCGCTCTCAATCGATTGCAGCTCGTGACAACTTTTGTGCGCTCTCAATCGATTGCTTT
TCGTTTTTTTTTTTTTTGACACGAAGAGATGACGGCTCCCTGGAAAAGAGGGATGCCTTT
GCCATCATACTACGAGGGTACGGTGCAGACGATTGGTAGTTCTACTTTTGTGGTGCCGTG
GCTTCTGTAACCTGGTGGCTGTGGCACCGTTTCCTTGCGTAACAGTAACCTGGTGGCTTG
CCACCTTTGCATTGCATGGCCTTGTCCTATAAGTATCCTATTGCTCACCCGTCACCCCCA
CCGAAATACCGTAGCAAACCCCGCCGGTGGAGATTTGCAAAGATTTTAAAATCGAAGACC
AACTTGGGGCAAAGATTGATTTGCAGCCGAGGAGCTGCCAATGACAGTACCTCCGGACTC
CCCCAGCCAGGTCCCACCCAACCCATACTGAAAAGACAGTAGATGAAATTGAATGAGCTC
TCTCTCTCTCTAGATCAGCCTTTGCTTTTTCACCTCGCCAGAGTTTGGACCTGCGCGAAC
AGCTAGCGCATCCAGTTGACCAGATTCCGAACCTCACAACAACAACCTCACAACAACAAC
ACCAGCAGCGGCAGCGACAGGCAGCAGCTCAGCGCAAGCCAAATTGTACAACGCTTCGGA
GTTTGGATGCATGCTGCTGTAGCTTTTTTTTTCCCGACTTTTTGCAGAGGTATATTCTTA
CTACAGCTGAGGCAATAGCAGCAGGTGCTTGCTGTGTTAATTTTGCCGCCAATTCAGACG
ACTCTCCTTTTTTTTCTTCTTGTGTTGTTAGATTTAGTAAACCCATGCATGAATCGATGA
TGATCACGAGCTTACGAAGATCGAAAATACTAGGGGAACTAGCCACCAGCTTGAGAGTGG
CCTGTTTATCTTACTCGTTGCTCATCTAAAACGGCGCTCGATCGGTGGAACGCCGCCGCC
GAGACCACCAACGCCAAGCACTGCCGCTGCGACTAAACACGGGCTCCTGCTCCCCCGCGC
ATTATTTCCGGGATGCATCATGCATGGTGGGATGGGACTTGGGAGTTCGCTTGGCCAATG
GGGACTCTCCACTCCACCCTTCTAAAAAATAGCGCGCGTTCAGCTCTCAAGGACGAGAAA
GATGGGCGGGGCGGGCTGCTGATGGCCTGGAACCGTGATTAGTAGTATACTCGATCTGCA
AGTATTCTTTCTGCAGTGTCTGTGTGTGTGACGATGAATGCAATAATAGGCGGAGAACTA
GGCTAGCTTGCAGAGTGTGGGCGAGCCGGCCGCCGGAGTAGCCACGGAGAGCGAGGTGAT
AAATGAATGGGCGCGGGTCATGTCATGGGATGAACGCGCGCGAGAACCGGTGCCTTGAAA
GGCACCAAAAGAGCGTCGCCAGAGCGGGGGACAAGCACCGGGCTAGATGACAGAATGTCC
CCGCAC
>TCONS_00002642	413bp
CGATACCCCTAAAGCAAAGAAATAGCCAAATTCCTAAACGAACATGGTTTTGATAGGAAT
ATAGCGAAGTCAGCTGGTTTTCATAATGGCAAAGAATATAGTTTAAAAGCTGCTTAAGGA
TTCATTTGAGTTTTAACAAAATAAACCCAACCAAAATTGAGAAAGGTTGAATATACATTA
TCTTTATAGAAGATGGAGTAATCCGGGGAGCATGATGTATATAAACCTAAGACTTTAAGA
GAAGTGGGACTGTATTCCTACTCCAGTGATTCAAGAACAACAAATTGCTCAATACATGTT
GATGTTGTATGACTGATACAACACATGTTGTTGTACCTTCAAAGACCTTCAAAGACAAAG
AAAAAGTAAACAAGGATCATGTGATGCAGAAGATTATAGAATAAATTGCTTCT
>TCONS_00002692	359bp
CCGATCACACAAGGATCGGTGAGCTCTTCTTCTTCTCAAGGATCACTCTCGATCCCACAA
GGACCACCACACTCTTTGGTGTCTCTTGCTAGCTTTTACAAGCCTCCAACACTTTGGAGG
AAGTTCGAATGGGAGTCAAAACTCCACGCGCAAATGAACACAAAGATGAAGCTCACACTA
TCTCTCAATGGATCTCACAAGGCACTAGGGCTAAACTCAATTGAGTAGCTCTCAATTGCT
TGCTCTCTCTTTTGTGGCACTTGTATTGGTTGTAGTGGGCTAGATCTTGTGTATAGGATG
TATCAATGAATATATGTGGTTGGGAGGGCTTGAGTATGTCAACTAGATGACTTGGAATG
>TCONS_00002694	301bp
TTTTCTTTTTCTGAATGGCGAAGTTAACTCCGAAAGCCTGTCAAAGGTATGAAGCGTGCC
AAGTTCTCAATCAAGTACACAGGCAGAATATGAATTATGAAGTGCTTTCAGTTATTCAGA
AGTTGAAAGCAATCTCTATCAGCTACACGTATACGTAAAATCATCTGCCTTGCTCTACAG
GGTAGTAAACACCTGTGGGAGCCTGGAGCCTTGTCATCTTCCTGTACCTGCGGTGGTCGC
AACCACGCACAAATAACAAATTCACGGCAGCTCCACACGCTGTTAAATAAAAAAAAAGGA
C
>TCONS_00002698	5777bp
CGGAACACCGGCTGCTATGCCCATCTCTCGCATGTGAAGCCTTATCTCAAGGCAAGCATC
CCTTGCAGCCAACAATGATTTAATAATTAATTCTTGATGTTGGTTAGTAGCCACCTCTTT
ACCTTCTCATAAGTGAGATGGCTACAGGATAGCACTACCGACTCATATGCCTCTCGGTGA
TTTTCAGAAAGTCCTTTTAAGATTCGCAGTTGGTTCTCCAGCGCTGAATTGGCAAAGGCC
AGTTTACTCCATGTATCTTTGCATTTCTCAGAGTCAGACTTCTGCCACCGTTTCACAGAT
CCAACCATTGATGGAGTAGATGATCCTCCGGTTCCAGGTTCCCCAAGGAGCTAGCACAAA
ACAAAGAAACATAAGTAGAAAAAAATGATGATATGACACAAATTCCTCCGGAGGCTCACA
CATGTGTGGGGTCTGGTGAAAGCATAGACAGCATAAACCGACGCAAGTCTTTCTCCTGCA
AATACGGAGAGGCTACTCCGAACCCAAGACCTGGTGACTCCGAGAGACAGCTCTCACCAC
TGCACCAAATCTACCCTTCTGACATCAATATTAGCATGGTAGGGGGGGGGGGGATTATGC
AGGCATGATGTATAACGAAGGTCATGCAGCACCAGCTAGATAACATCCAAGGATGTTTGA
TGCTCTGATCCTTCTGTCTGATCTCCATGCAGCAATGGTCTATAGAGCTGTCCGGTCCAG
CTGTTTCGAAAAGCTAGATCCATCAAGCCGCTCGCCCAGTGGGACGGACACGCATTGCTA
CGATGCAATTGTTGATGGACAGGAAGTGACATGCATCACACATGCATAGAATTTTTTCCA
GCATGGTTGTGAGAGATAGATATGACATGAGGTTATAACAGCAGTTTCATCACACATACT
AACACTATCAGCAAAGGCATGACCTAATGTCTATAGCCTATAAGCATCATAGCACTGCAG
TATCTAGTAAATAAACTGTAAATCCTACACCACTAGTAGCAGACCAGTAGTTATGGTGAC
AAGTAAAATGATTTGATTGTCATTTTGGGGGAAACAGCCATTGAGGCTTGACGACTTACA
AGGGTCATCAGAGGAGGTAATGAGAACTGTTTATTCTCATGATCCCACCTTTGTGTAACA
ATATCTGATACTACATCTGGGAGGAAAGTCCCACCTGTAGCCTGTAAATATTGTAGTCAT
AAATTACCAGCTCTTCAAATGTAGTGAGATATACTGACAAAATTCATGAGGTGCAAGCCA
TCTGCCATTGAGGTTTCTTACCTGAGACGAGAGTATTTCTGGAGAAAACCTTACATAGCG
TTGACTCCCATAGACAGCAGCACTAACATCAAAACCACTGCCAATTTTCCCCTGTGCTAT
ACAATGTGCACTTTGGGCAATAGAGTGAACCAAGTCAAGTTCTCGTGTAGTTGTATTATC
ACCAGAAGATTGTCCTGGACATGAGAGGCTAACGACACCAAGATAGTGAAGAAGAGCTGC
AACAACTGATGTGGTCATGGCAGCTGATGACCCAAGTCCAGTTTTGGCTACTTCAGGTTT
ACATTTCTCTCCAGTCATTGTTCCATTAGCAACCTCTGAGTTAAATGTGATTGAAGAGAA
TGGAGGCAATGAAAGCAGTGCCTCTGGAGTAAGAGGGAGACCGCGTGCTTCAATCTGAAG
AAACAACAGAAACCAATAAGATATAGTATTTTCTAGGTGAGCTCTAGTTGTAAACATGAA
CTAGATCAAACAAGGATATTATGTATGTGTATAAGAGATATTTAGTATGTAAAGAAGAAT
ATATTCACATGCTGCGATTTACTAAATAATGCAAGGAGAATAACTTTTTTAATGTTTTAC
AATGCTATATATATCTGGCAGTCTAATCATCTATTTCAAAATTTTACAGTTTGTTATCCC
TTTGAAGTTCATTGAACCTTAAGTTTTACATAAGAACGCTGTCATGAATGCATAGAGCAT
AAAGGAAAATAATAATCTTCAACTACGCAAATTTTATAAGAAAAATAAATCAAACATTGC
ATGCACACACATCGTATGTCATATAAATATGTACACCAACACATTAGCTTTGAGTTCTGC
ATCTCATTTCGTACTTTGTAGTAAGAAGTGCATTGTGCTAATTTTGGTCTAAACTAAGCT
CTACTTTTATCACGAGTAAAGTGCATTGGCGGTCCACGAACTTAGTATGCTATGTCACTT
AGGCCCCCAACTTAGAAAACCGGGGAAACAGGTCATCAAACTTTGTCGGTCCATACAAAA
CCGTCCAAAGCCGGGTTTACCAAACCGGATGCCGGTGTAGCATGCCACATCGTAGCCACT
TGAGATCCCGAACTTAACATGTTGTGTCATGTAGGTCCCTAAACTTTCATTGGTGTGCTC
TAGCGTGGTATGACACATGACTATTATGTTTTAAATGAGAGGTATACACAGTGACGGTCC
TGACAAATCAGGGGCCCGGAGCCAGACTTAATATAGGGGACTTACTATAATATATATAAT
ACATATTGATAATAAATATTTAAAAATACATCAAACAATTATTCATCGTAAGAAGAAAAA
AAATACAAATATATGATTACCTTAAAATTGTCTTCTAACATGTCTCGAAGCGAAGTCATT
AATGATAGCATCAATATCAATTTCATCTAATAATATTTTCTCGATGCATAAAATAGTCAA
ACTATTTAGTGTTTCTTGGGACATTTTAGACCTCAAATAATTCTTCAGCAACTTTAACTT
TGAAAAACTTCTTTCAACTGATGCAACGGTGCTGAGCTGCTAGACGGATGAATACTTACA
AGAATTAAAAAACAAAATTATAATTGAAGATACCAGGACGATGCTTAGTTATCAGGATGA
TGTTGCCGTGCTGGGCTGCTGGCGCCGGCTGCCCGGCTCTCTGCTGTGGTCCACCGTCTG
CGGATGACGGATTGACGGTGATGCCGTGGTGTAGCCGGACGCCGATGCGGGCGTCGAGGT
GCGCGCGCTGCCCACTAGGGCCGGCACCAGTGAGGCAGCGACGGCCGCCGGGCGGCGATA
GAAGACTAAGCGCAGCCGCCAGCCGCAGGTACGGCCGTACAGAATTGAAGCGACGAAACG
TTCTGCGTTTCCGTGATTTGTGCCTGTGATTTGTGCCTGCGCGTTCTGCTCTTGACGTTT
TGTTTCCATGAGCCATATGGTGACATAGTCAGGGTGGGGCCCATCATTCCGGGGGGGCCG
GGGCGACCGCCCCGCGCGCCCCCCTCAGGGCCGTCGCTGGGTATACATGTTACAAAGGTA
CATCTTTATCTTATACTCCCTCCGTTTCAAAATATAATTCGTTTGACTTTTTCAACCCCA
ACTTTGACCACTCGTATTATTCAAAAAAACATGAAAAAACGAAAAAATAAGTCTATATTT
AATAATAAACAAAACTACAATGAATTTTTTGGTTTTTCCCATAATTTTTTGAATAAGACG
AGTTGGTCAAACTTGTGATAAAAAAAACCAAACGAATTATAAATTGGGACGGAGAGAGTA
TACCTTAGCATCATTTAGTAGTGACAATCTTCCCACAAATTTCATACTCGTGCATGTGTG
CAAGCTTGAATCTAAATCATTAAAGCGCACATGTAGAGGAATTATCACTACTAAATCAAG
TTTTATGGTGCTTATTCAAATCAAATGGCAAAGCTTAAAAGTTGGATAAGCAACATAAAA
TCCAACCCAAGTTAGCACTTCACACTAGTGTGAAGTGTTACCATGCTTAGTTTCTCTATG
TTTGTAGATTTGTCATCAATTACCAAGAAGAGGGAGATTGAAAGATCCTTGCTTTATTTT
AGTGAATGAGTGACAATTTAGTCGGACTAATATGTTTTTATGTTGTGATACATAGGATTT
AGTCTACATGTACACTAGGGTGAGCAACTCTAGCCATGGAGAAGAGATATTGAAAGATTG
TCACTGCTAAATGATGCTAAGGTATATAAGATAAAGATGTACCTTTATAGCATGTAAACC
GAATGTTAACGTCGTGTGCCATGTTAGAGCACATTAATGAAAGTTCGGTGACCCAAGTAA
CACAACATCCAAGTTCGAGGACCCATATGACACAACATGCCAAATTCAGGATCCCATGTG
GCTCCGACGTGGCATCCGGTTTTGCAAACCAGGTTTTGAACGGTTTTGCATGGGTCGACA
AAGTTCGAGGACCTATTTTTCCGGTTTTCTGAGTTGAGGACCTAAGTGACACAGGTTCGA
GGACCACCAATGCACTTTACTCTTTTATCACAATAGCTATGATCATCGTCGAGGGAATAG
AGAACCAAAGCACAGTACAAAAGAGTTCACACTTTAAGTTTTAAATTAAACTCTGGTAAG
TGTTTTATTGTTTTAGTAGAATTTGTAAAAAAAGAGAGACAGACCCAGTGCCCAAGACTC
CCGCATGAGTGGAGTCTGGAAAAGGGATAACCGACGCAAGCCTTACCCCGCAAATGCGGA
GAGACTCCTTCGAACCAACGACCTAGTGACTTAGTGAGACAGCTCTCACAACTATACCGA
GCATGTCCTTCTTTTAATATAATGTGTAGATATTAGAAAACATATTCAAGATTGACTAGT
TCATTTTTTGCAAGAAGCTAAGATATACATCTGAGTATGCTTGTACAATTAAGAAGGTTC
ACCTGCTTTCTATAAGAATAGAAATCATTGCATCCAAGAATTGTAATGTTCAGACCTGCA
ACAAGAAGTTGAGACATATTACCCCAAAAAATGATATGCTCGAGTAGTATACATCAAGCA
AGTAACCCGATGGGGTGATTAAGAGCAGCAAAAATAACTAAGAGAAGCTTCACAACCTTG
CAGCAGCAACTTATCTACTACATCCTTCCTCTCCTTATCAATAATGGTCGCTTTAGCAGC
TGCTACCGAGAATTGTATGGCCTGCTCCACAAAAGGGTTTGTAGATTCCCTGAGATGCAA
CAGTAACGCTGTCAGTGACATTACCACCAGACTCAAGAGTTTCAGAGATAGTATAAGAAA
ACAAGAGCACTTCACCGCCACGAGATTGCAAATTTGCAACCATTAAAAACGATGAGCAAC
TTGCCTCGCAGACGTCAATTGCAGCGTCGACTTCGTTAGGGACAGCTTGTATGTGGCCTC
CCGTGAGAGCTGAGGGGAAGTCACTTTGACATCCGTCCACGCCTAGCATCGGTGCAGGGG
TACACAGGGTGAGGAGCAAGAGCAACACGCTATAGCTTCTGAGACTAGAGGGATGGCAGT
TGAAGAGCGCTCACCCAGGCCCAAGCGTCGGCGGGGAGGCTGTCGCGGAGGGGGCGGACG
ACGGCGTAGAAGCGGGCGGTGGTGCTGAGGACTAGGCCGGCGTTGGGGCGCTCCAGCACG
AGGTATCCTCCCGCGATGAGCACCTTCCCCGGCGCCGACGCCACCCTGCGACAACGCCGT
CAGATCGGAGCCCAGAGATAGGTAGGTAGATGCGGAACCTTAGCGTGCGAGCGGGACAGT
GAAATGACGGTGCTAGCGAGTGCTCCTCACACTTCCATGGCCTTCGACTCCTCGGCGGCC
GAGACTCGATCCGAAGGTCGCCTCTACTGGAAGCTTCGCGGGAGTGGACCGGCCGAACGG
CTCGGCAGAGGAACGCTCTGGCGATCACGGCGACGGCTGGGCGCGGGGCAGCGGGTGGGA
AGCGTGCGGGTGCGGAGGAAACGAGGAATCGGCGATGTGGTCGGGGCCGCGCCGCGCGGC
GAGTCTGACGGCCCAGG
>TCONS_00002699	2454bp
GCTAAGTTGTTTTCAGAAATTGGATAGTGTGATATAATAAATATAAGTATATAACCTAAT
TATGCAGTTACCTTCTCATAAGTGAGATGGCTACAGGATAGCACTACCGACTCATATGCC
TCTCGGTGATTTTCAGAAAGTCCTTTTAAGATTCGCAGTTGGTTCTCCAGCGCTGAATTG
GCAAAGGCCAGTTTACTCCATGTATCTTTGCATTTCTCAGAGTCAGACTTCTGCCACCGT
TTCACAGATCCAACCATTGATGGAGTAGATGATCCTCCGGTTCCAGGTTCCCCAAGGAGC
TAGCACAAAACAAAGAAACATAAGTAGAAAAAAATGATGATATGACACAAATTCCTCCGG
AGGCTCACACATGTGTGGGGTCTGGTGAAAGCATAGACAGCATAAACCGACGCAAGTCTT
TCTCCTGCAAATACGGAGAGGCTACTCCGAACCCAAGACCTGGTGACTCCGAGAGACAGC
TCTCACCACTGCACCAAATCTACCCTTCTGACATCAATATTAGCATGGTAGGGGGGGGGG
GGATTATGCAGGCATGATGTATAACGAAGGTCATGCAGCACCAGCTAGATAACATCCAAG
GATGTTTGATGCTCTGATCCTTCTGTCTGATCTCCATGCAGCAATGGTCTATAGAGCTGT
CCGGTCCAGCTGTTTCGAAAAGCTAGATCCATCAAGCCGCTCGCCCAGTGGGACGGACAC
GCATTGCTACGATGCAATTGTTGATGGACAGGAAGTGACATGCATCACACATGCATAGAA
TTTTTTCCAGCATGGTTGTGAGAGATAGATATGACATGAGGTTATAACAGCAGTTTCATC
ACACATACTAACACTATCAGCAAAGGCATGACCTAATGTCTATAGCCTATAAGCATCATA
GCACTGCAGTATCTAGTAAATAAACTGTAAATCCTACACCACTAGTAGCAGACCAGTAGT
TATGGTGACAAGTAAAATGATTTGATTGTCATTTTGGGGGAAACAGCCATTGAGGCTTGA
CGACTTACAAGGGTCATCAGAGGAGGTAATGAGAACTGTTTATTCTCATGATCCCACCTT
TGTGTAACAATATCTGATACTACATCTGGGAGGAAAGTCCCACCTGTAGCCTGTAAATAT
TGTAGTCATAAATTACCAGCTCTTCAAATGTAGTGAGATATACTGACAAAATTCATGAGG
TGCAAGCCATCTGCCATTGAGGTTTCTTACCTGAGACGAGAGTATTTCTGGAGAAAACCT
TACATAGCGTTGACTCCCATAGACAGCAGCACTAACATCAAAACCACTGCCAATTTTCCC
CTGTGCTATACAATGTGCACTTTGGGCAATAGAGTGAACCAAGTCAAGTTCTCGTGTAGT
TGTATTATCACCAGAAGATTGTCCTGGACATGAGAGGCTAACGACACCAAGATAGTGAAG
AAGAGCTGCAACAACTGATGTGGTCATGGCAGCTGATGACCCAAGTCCAGTTTTGGCTAC
TTCAGGTTTACATTTCTCTCCAGTCATTGTTCCATTAGCAACCTCTGAGTTAAATGTGAT
TGAAGAGAATGGAGGCAATGAAAGCAGTGCCTCTGGAGTAAGAGGGAGACCGCGTGCTTC
AATCTGAAGAAACAACAGAAACCAATAAGATATAGTATTTTCTAGGTGAGCTCTAGTTGT
AAACATGAACTAGATCAAACAAGGATATTATGTATGTGTATAAGAGATATTTAGTATGTA
AAGAAGAATATATTCACATGCTGCGATTTACTAAATAATGCAAGGAGAATAACTTTTTTA
ATGTTTTACAATGCTATATATATCTGGCAGTCTAATCATCTATTTCAAAATTTTACAGTT
TGTTATCCCTTTGAAGTTCATTGAACCTTAAGTTTTACATAAGAACGCTGTCATGAATGC
ATAGAGCATAAAGGAAAATAATAATCTTCAACTACGCAAATTTTATAAGAAAAATAAATC
AAACATTGCATGCACACACATCGTATGTCATATAAATATGTACACCAACACATTAGCTTT
GAGTTCTGCATCTCATTTCGTACTTTGTAGTAAGAAGTGCATTGTGCTAATTTTGGTCTA
AACTAAGCTCTACTTTTATCACGAGTAAAGTGCATTGGCGGTCCACGAACTTAGTATGCT
ATGTCACTTAGGCCCCCAACTTAGAAAACCGGGGAAACAGGTCATCAAACTTTGTCGGTC
CATACAAAACCGTCCAAAGCCGGGTTTACCAAACCGGATGCCGGTGTAGCATGCCACATC
GTAGCCACTTGAGATCCCGAACTTAACATGTTGTGTCATGTAGGTCCCTAAACTTTCATT
GGTGTGCTCTAGCGTGGTATGACACATGACTATTATGTTTTAAATGAGAGGTATACATGT
TACAAAGGTACATCTTTATCTTATACTCCCTCCGTTTCAAAATATAATTCGTTT
>TCONS_00002700	4894bp
TATATAACCTAATTATGCAGTTACCTTCTCATAAGTGAGATGGCTACAGGATAGCACTAC
CGACTCATATGCCTCTCGGTGATTTTCAGAAAGTCCTTTTAAGATTCGCAGTTGGTTCTC
CAGCGCTGAATTGGCAAAGGCCAGTTTACTCCATGTATCTTTGCATTTCTCAGAGTCAGA
CTTCTGCCACCGTTTCACAGATCCAACCATTGATGGAGTAGATGATCCTCCGGTTCCAGG
TTCCCCAAGGAGAGGGTCATCAGAGGAGGTAATGAGAACTGTTTATTCTCATGATCCCAC
CTTTGTGTAACAATATCTGATACTACATCTGGGAGGAAAGTCCCACCTGTAGCCTGTAAA
TATTGTAGTCATAAATTACCAGCTCTTCAAATGTAGTGAGATATACTGACAAAATTCATG
AGGTGCAAGCCATCTGCCATTGAGGTTTCTTACCTGAGACGAGAGTATTTCTGGAGAAAA
CCTTACATAGCGTTGACTCCCATAGACAGCAGCACTAACATCAAAACCACTGCCAATTTT
CCCCTGTGCTATACAATGTGCACTTTGGGCAATAGAGTGAACCAAGTCAAGTTCTCGTGT
AGTTGTATTATCACCAGAAGATTGTCCTGGACATGAGAGGCTAACGACACCAAGATAGTG
AAGAAGAGCTGCAACAACTGATGTGGTCATGGCAGCTGATGACCCAAGTCCAGTTTTGGC
TACTTCAGGTTTACATTTCTCTCCAGTCATTGTTCCATTAGCAACCTCTGAGTTAAATGT
GATTGAAGAGAATGGAGGCAATGAAAGCAGTGCCTCTGGAGTAAGAGGGAGACCGCGTGC
TTCAATCTGAAGAAACAACAGAAACCAATAAGATATAGTATTTTCTAGGTGAGCTCTAGT
TGTAAACATGAACTAGATCAAACAAGGATATTATGTATGTGTATAAGAGATATTTAGTAT
GTAAAGAAGAATATATTCACATGCTGCGATTTACTAAATAATGCAAGGAGAATAACTTTT
TTAATGTTTTACAATGCTATATATATCTGGCAGTCTAATCATCTATTTCAAAATTTTACA
GTTTGTTATCCCTTTGAAGTTCATTGAACCTTAAGTTTTACATAAGAACGCTGTCATGAA
TGCATAGAGCATAAAGGAAAATAATAATCTTCAACTACGCAAATTTTATAAGAAAAATAA
ATCAAACATTGCATGCACACACATCGTATGTCATATAAATATGTACACCAACACATTAGC
TTTGAGTTCTGCATCTCATTTCGTACTTTGTAGTAAGAAGTGCATTGTGCTAATTTTGGT
CTAAACTAAGCTCTACTTTTATCACGAGTAAAGTGCATTGGCGGTCCACGAACTTAGTAT
GCTATGTCACTTAGGCCCCCAACTTAGAAAACCGGGGAAACAGGTCATCAAACTTTGTCG
GTCCATACAAAACCGTCCAAAGCCGGGTTTACCAAACCGGATGCCGGTGTAGCATGCCAC
ATCGTAGCCACTTGAGATCCCGAACTTAACATGTTGTGTCATGTAGGTCCCTAAACTTTC
ATTGGTGTGCTCTAGCGTGGTATGACACATGACTATTATGTTTTAAATGAGAGGTATACA
CAGTGACGGTCCTGACAAATCAGGGGCCCGGAGCCAGACTTAATATAGGGGACTTACTAT
AATATATATAATACATATTGATAATAAATATTTAAAAATACATCAAACAATTATTCATCG
TAAGAAGAAAAAAAATACAAATATATGATTACCTTAAAATTGTCTTCTAACATGTCTCGA
AGCGAAGTCATTAATGATAGCATCAATATCAATTTCATCTAATAATATTTTCTCGATGCA
TAAAATAGTCAAACTATTTAGTGTTTCTTGGGACATTTTAGACCTCAAATAATTCTTCAG
CAACTTTAACTTTGAAAAACTTCTTTCAACTGATGCAACGGTGCTGAGCTGCTAGACGGA
TGAATACTTACAAGAATTAAAAAACAAAATTATAATTGAAGATACCAGGACGATGCTTAG
TTATCAGGATGATGTTGCCGTGCTGGGCTGCTGGCGCCGGCTGCCCGGCTCTCTGCTGTG
GTCCACCGTCTGCGGATGACGGATTGACGGTGATGCCGTGGTGTAGCCGGACGCCGATGC
GGGCGTCGAGGTGCGCGCGCTGCCCACTAGGGCCGGCACCAGTGAGGCAGCGACGGCCGC
CGGGCGGCGATAGAAGACTAAGCGCAGCCGCCAGCCGCAGGTACGGCCGTACAGAATTGA
AGCGACGAAACGTTCTGCGTTTCCGTGATTTGTGCCTGTGATTTGTGCCTGCGCGTTCTG
CTCTTGACGTTTTGTTTCCATGAGCCATATGGTGACATAGTCAGGGTGGGGCCCATCATT
CCGGGGGGGCCGGGGCGACCGCCCCGCGCGCCCCCCTCAGGGCCGTCGCTGGGTATACAT
GTTACAAAGGTACATCTTTATCTTATACTCCCTCCGTTTCAAAATATAATTCGTTTGACT
TTTTCAACCCCAACTTTGACCACTCGTATTATTCAAAAAAACATGAAAAAACGAAAAAAT
AAGTCTATATTTAATAATAAACAAAACTACAATGAATTTTTTGGTTTTTCCCATAATTTT
TTGAATAAGACGAGTTGGTCAAACTTGTGATAAAAAAAACCAAACGAATTATAAATTGGG
ACGGAGAGAGTATACCTTAGCATCATTTAGTAGTGACAATCTTCCCACAAATTTCATACT
CGTGCATGTGTGCAAGCTTGAATCTAAATCATTAAAGCGCACATGTAGAGGAATTATCAC
TACTAAATCAAGTTTTATGGTGCTTATTCAAATCAAATGGCAAAGCTTAAAAGTTGGATA
AGCAACATAAAATCCAACCCAAGTTAGCACTTCACACTAGTGTGAAGTGTTACCATGCTT
AGTTTCTCTATGTTTGTAGATTTGTCATCAATTACCAAGAAGAGGGAGATTGAAAGATCC
TTGCTTTATTTTAGTGAATGAGTGACAATTTAGTCGGACTAATATGTTTTTATGTTGTGA
TACATAGGATTTAGTCTACATGTACACTAGGGTGAGCAACTCTAGCCATGGAGAAGAGAT
ATTGAAAGATTGTCACTGCTAAATGATGCTAAGGTATATAAGATAAAGATGTACCTTTAT
AGCATGTAAACCGAATGTTAACGTCGTGTGCCATGTTAGAGCACATTAATGAAAGTTCGG
TGACCCAAGTAACACAACATCCAAGTTCGAGGACCCATATGACACAACATGCCAAATTCA
GGATCCCATGTGGCTCCGACGTGGCATCCGGTTTTGCAAACCAGGTTTTGAACGGTTTTG
CATGGGTCGACAAAGTTCGAGGACCTATTTTTCCGGTTTTCTGAGTTGAGGACCTAAGTG
ACACAGGTTCGAGGACCACCAATGCACTTTACTCTTTTATCACAATAGCTATGATCATCG
TCGAGGGAATAGAGAACCAAAGCACAGTACAAAAGAGTTCACACTTTAAGTTTTAAATTA
AACTCTGGTAAGTGTTTTATTGTTTTAGTAGAATTTGTAAAAAAAGAGAGACAGACCCAG
TGCCCAAGACTCCCGCATGAGTGGAGTCTGGAAAAGGGATAACCGACGCAAGCCTTACCC
CGCAAATGCGGAGAGACTCCTTCGAACCAACGACCTAGTGACTTAGTGAGACAGCTCTCA
CAACTATACCGAGCATGTCCTTCTTTTAATATAATGTGTAGATATTAGAAAACATATTCA
AGATTGACTAGTTCATTTTTTGCAAGAAGCTAAGATATACATCTGAGTATGCTTGTACAA
TTAAGAAGGTTCACCTGCTTTCTATAAGAATAGAAATCATTGCATCCAAGAATTGTAATG
TTCAGACCTGCAACAAGAAGTTGAGACATATTACCCCAAAAAATGATATGCTCGAGTAGT
ATACATCAAGCAAGTAACCCGATGGGGTGATTAAGAGCAGCAAAAATAACTAAGAGAAGC
TTCACAACCTTGCAGCAGCAACTTATCTACTACATCCTTCCTCTCCTTATCAATAATGGT
CGCTTTAGCAGCTGCTACCGAGAATTGTATGGCCTGCTCCACAAAAGGGTTTGTAGATTC
CCTGAGATGCAACAGTAACGCTGTCAGTGACATTACCACCAGACTCAAGAGTTTCAGAGA
TAGTATAAGAAAACAAGAGCACTTCACCGCCACGAGATTGCAAATTTGCAACCATTAAAA
ACGATGAGCAACTTGCCTCGCAGACGTCAATTGCAGCGTCGACTTCGTTAGGGACAGCTT
GTATGTGGCCTCCCGTGAGAGCTGAGGGGAAGTCACTTTGACATCCGTCCACGCCTAGCA
TCGGTGCAGGGGTACACAGGGTGAGGAGCAAGAGCAACACGCTATAGCTTCTGAGACTAG
AGGGATGGCAGTTGAAGAGCGCTCACCCAGGCCCAAGCGTCGGCGGGGAGGCTGTCGCGG
AGGGGGCGGACGACGGCGTAGAAGCGGGCGGTGGTGCTGAGGACTAGGCCGGCGTTGGGG
CGCTCCAGCACGAGGTATCCTCCCGCGATGAGCACCTTCCCCGGCGCCGACGCCACCCTG
CGACAACGCCGTCAGATCGGAGCCCAGAGATAGGTAGGTAGATGCGGAACCTTAGCGTGC
GAGCGGGACAGTGAAATGACGGTGCTAGCGAGTGCTCCTCACACTTCCATGGCCTTCGAC
TCCTCGGCGGCCGAGACTCGATCCGAAGGTCGCCTCTACTGGAAGCTTCGCGGGAGTGGA
CCGGCCGAACGGCTCGGCAGAGGAACGCTCTGGCGATCACGGCGACGGCTGGGCGCGGGG
CAGCGGGTGGGAAGCGTGCGGGTGCGGAGGAAAC
>TCONS_00002714	2158bp
TTAATTTATTATCATCATCCTTATTATTTTATTTAATGCACAAACATATAAAACTCCAAA
ATGATGCATTTTTTTATCATTTGTTTGAATTAATCTCTAAATTTTGTGTATGCTCTTTTT
ATGATGCAAATAAGGCACACAAAATGTGGAAATCTGTCACACCGGTTTTGAAGGTAAACC
GAATGCGAACCATGTACGTGCCAGGATCAGTAATTCACGTACACAGCGATTACATAAATG
ACTCATCATAGCACAATGCTTCGAATTACAATAAAGAGTAAGTAATAATATTACAAACTA
GAGTCATTTACATAATATAATCAAAGTACACAGAATCGAAACGTGGCCAACGTAAATAAC
CCACCACAGGCAGCTGACTGGGGGAGGTCACTAGCCTAATCCTCGAACTCATCGACGTCC
TGGAACTCCTAGAGATCCGCCTCGACGCCTTGTTCTTTACCTGAGCATAGATTGCACCAA
AGGCAACCTGGTGTTTTGTGAAAGCAAGGGTGAGTACACATCAACGTACTCAGCAAATGT
CCCGTTTGGCTGTAGTGGACTAGCTTTATTTGGGGTTAAGGTCAAGCAGTTGCTTTTAGT
TGGTCAAGTTATTATTACTAATTGAGAGCCAGGTTTTAACATTAACCCAAGTTATTAACC
CAAAGTACCCTTTCCAAACGGAAAGAATACCACTTACCATTACCATAGTCAAACCATCAT
CCTTGTCACCACCTGTGAACCAACCATCTCTGATCAAGTATCTCTAATCAAAGAGGATCC
CAAGGCCGCTCATAACCGTGAGCACGGCTGATATATCAGTTTCATTACCCTCTGCAGAGG
TCACACACTTTACCCATGAGCCGTGATTCCCGTTTTGCCCGGGGATCATGACTCCCCATT
GATCACTTCCTAGGTGGTCCGGCAGGGTATCACTACGTAGCTTTTACAAAGATTCCCTAG
AGGTCATAGCCGCCCGTTAGGTTTCTCCAGTTTGATAAACACAGTACTCCTCCCCGCAGG
AGGGTGACTAACAAAAGCAAAACGAAAGGACCTCGGCACCCCGCCTCGGCAGAGCAAGCA
CTGTGCCTGGACCCCATTAACGGCACGACGGCGAAGCAACTACACCTCTAGTTCCTCTAA
TTAATTAGCTAAGGGCATCCCATTTCACCCTCATGGTTGCACTGTTATCCCGGGTGGTCT
CTCAACGAACAGGTCCTTACGGAGAGGTACTCGGGAAACAGCCCGAGTCCCCTAAATGCC
ACAAGTATATCATCATATCCAGAATAAAATCATAGTATCATCATTGTATCTCATCATGTT
CATTGATTAAAGTAAAGCGCTAGCATGAAGCTAACCATAGTAACCCGAAAGGTAAACAAG
GATAAGGTAAATAGAAAGCTAGTAAATCCTTAGGTTGTTCATAGTATGCAGGACAGTGTA
TTATAAAGTAAATGGGACATAATGGGACAGAGGACACTTGCCTTCACCAAACAGATGCTC
AGGGTCTTCAGCCTCATGGAACTCAAAGAGCCTGATCACTTGGTCGCCAACGCTTGATCT
TCGATTCCTCGAAGCACGAAAACAAATCGCAATCTAATCGCAACGCGAAGCGAAGACGAA
CTAGTACAAGCAAAGAAACATATATATGCATAAGAACATTACACCATACAAGATAAAACA
TTATAAAAATGTGCAGAATAAAATAGAGCTCGCTTCTACCGCCACGAGGGAAAGAAACGT
GTCGGTCGGAGATGCGGTCGACAAGTTATCGTGTTTACGCTAAACGAATACGAAGTAGGA
CATTTAATTAGGTGTTATCAAATATAAATTATAACTACTATTTAATTAAAGCGAGGGATT
CTAAGCGAGACGAATTTATGATGCGCGAAACAATACAGCAGTGTGCAGACGACGCGCAGA
CACGCGCGACATAGCACGCTAACGACACACGAAAATAGCGCGCGCGACGAGCGCGAATGC
GCACGAACCAACACGCGACCATGAGCCCATCACGCACGAACAACGCGCAGACAGCACATG
AACGACGCGCGAAGCAGCACGCAACCGTGTGCTGAACAGCACGCGCGATATACGAGAAAA
GCTAAATCAGTGACGAGTTTATATTAAACAAGTGTTAGTTAAATAAAAAAATGAGTTA
>TCONS_00002715	1632bp
GTCACACCGGTTTTGAAGGTAAACCGAATGCGAACCATGTACGTGCCAGGATCAGTAATT
CACGTACACAGCGATTACATAAATGACTCATCATAGCACAATGCTTCGAATTACAATAAA
GAGTAAGTAATAATATTACAAACTAGAGTCATTTACATAATATAATCAAAGTACACAGAA
TCGAAACGTGGCCAACGTAAATAACCCACCACAGGCAGCTGACTGGGGGAGGTCACTAGC
CTAATCCTCGAACTCATCGACGTCCTGGAACTCCTAGAGATCCGCCTCGACGCCTTGTTC
TTTACCTGAGCATAGATTGCACCAAAGGCAACCTGGTGTTTTGTGAAAGCAAGGGTGAGT
ACACATCAACGTACTCAGCAAATGTCCCGTTTGGCTGTAGTGGACTAGCTTTATTTGGGG
TTAAGGTCAAGCAGTTGCTTTTAGTTGGTCAAGTTATTATTACTAATTGAGAGCCAGGTT
TTAACATTAACCCAAGTTATTAACCCAAAGTACCCTTTCCAAACGGAAAGAATACCACTT
ACCATTACCATAGTCAAACCATCATCCTTGTCACCACCTGTGAACCAACCATCTCTGATC
AAGTATCTCTAATCAAAGAGGATCCCAAGGCCGCTCATAACCGTGAGCACGGCTGATATA
TCAGTTTCATTACCCTCTGCAGAGGTCACACACTTTACCCATGAGCCGTGATTCCCGTTT
TGCCCGGGGATCATGACTCCCCATTGATCACTTCCTAGGTGGTCCGGCAGGGTATCACTA
CGTAGCTTTTACAAAGATTCCCTAGAGGTCATAGCCGCCCGTTAGGTTTCTCCAGTTTGA
TAAACACAGTACTCCTCCCCGCAGGAGGGTGACTAACAAAAGCAAAACGAAAGGACCTCG
GCACCCCGCCTCGGCAGAGCAAGCACTGTGCCTGGACCCCATTAACGGCACGACGGCGAA
GCAACTACACCTCTAGTTCCTCTAATTAATTAGCTAAGGGCATCCCATTTCACCCTCATG
GTTGCACTGTTATCCCGGGTGGTCTCTCAACGAACAGGTCCTTACGGAGAGGTACTCGGG
AAACAGCCCGAGTCCCCTAAATGCCACAAGTATATCATCATATCCAGAATAAAATCATAG
TATCATCATTGTATCTCATCATGTTCATTGATTAAAGTAAAGCGCTAGCATGAAGCTAAC
CATAGTAACCCGAAAGGTAAACAAGGATAAGGTAAATAGAAAGCTAGTAAATCCTTAGGT
TGTTCATAGTATGCAGGACAGTGTATTATAAAGTAAATGGGACATAATGGGACAGAGGAC
ACTTGCCTTCACCAAACAGATGCTCAGGGTCTTCAGCCTCATGGAACTCAAAGAGCCTGA
TCACTTGGTCGCCAACGCTTGATCTTCGATTCCTCGAAGCACGAAAACAAATCGCAATCT
AATCGCAACGCGAAGCGAAGACGAACTAGTACAAGCAAAGAAACATATATATGCATAAGA
ACATTACACCATACAAGATAAAACATTATAAAAATGTGCAGAATAAAATAGAGCTCGCTT
CTACCGCCACGAGGGAAAGAAACGTGTCGGTCGGAGATGCGGTCGACAAGTTATCGTGTT
TACGCTAAACGA
>TCONS_00002716	1570bp
TCACACCGGTTTTGAAGGTAAACCGAATGCGAACCATGTACGTGCCAGGATCAGTAATTC
ACGTACACAGCGATTACATAAATGACTCATCATAGCACAATGCTTCGAATTACAATAAAG
AGTAAGTAATAATATTACAAACTAGAGTCATTTACATAATATAATCAAAGTACACAGAAT
CGAAACGTGGCCAACGTAAATAACCCACCACAGGCAGCTGACTGGGGGAGGTCACTAGCC
TAATCCTCGAACTCATCGACGTCCTGGAACTCCTAGAGATCCGCCTCGACGCCTTGTTCT
TTACCTGAGCATAGATTGCACCAAAGGCAACCTGGTGTTTTGTGAAAGCAAGGGTGAGTA
CACATCAACGTACTCAGCAAATGTCCCGTTTGGCTGTAGTGGACTAGCTTTATTTGGGGT
TAAGGTCAAGCAGTTGCTTTTAGTTGGTCAAGTTATTATTACTAATTGAGAGCCAGGTTT
TAACATTAACCCAAGTTATTAACCCAAAGTACCCTTTCCAAACGGAAAGAATACCACTTA
CCATTACCATAGTCAAACCATCATCCTTGTCACCACCTGTGAACCAACCATCTCTGATCA
AGTATCTCTAATCAAAGAGGATCCCAAGGCCGCTCATAACCGTGAGCACGGCTGATATAT
CAGTTTCATTACCCTCTGCAGAGGTCACACACTTTACCCATGAGCCGTGATTCCCGTTTT
GCCCGGGGATCATGACTCCCCATTGATCACTTCCTAGGTGGTCCGGCAGGGTATCACTAC
GTAGCTTTTACAAAGATTCCCTAGAGGTCATAGCCGCCCGTTAGGTTTCTCCAGTTTGAT
AAACACAGTACTCCTCCCCGCAGGAGGGTGACTAACAAAAGCAAAACGAAAGGACCTCGG
CACCCCGCCTCGGCAGAGCAAGCACTGTGCCTGGACCCCATTAACGGCACGACGGCGAAG
CAACTACACCTCTAGTTCCTCTAATTAATTAGCTAAGGGCATCCCATTTCACCCTCATGG
TTGCACTGTTATCCCGGGTGGTCTCTCAACGAACAGGTCCTTACGGAGAGGTACTCGGGA
AACAGCCCGAGTCCCCTAAATGCCACAAGTATATCATCATATCCAGAATAAAATCATAGT
ATCATCATTGTATCTCATCATGTTCATTGATTAAAGTAAAGCGCTAGCATGAAGCTAACC
ATAGTAACCCGAAAGGTAAACAAGGATAAGGTAAATAGAAAGCTAGTAAATCCTTAGGTT
GTTCATAGTATGCAGGACAGTGTATTATAAAGTAAATGGGACATAATGGGACAGAGGACA
CTTGCCTTCACCAAACAGATGCTCAGGGTCTTCAGCCTCATGGAACTCAAAGAGCCTGAT
CACTTGGTCGCCAACGCTTGATCTTCGATTCCTCGAAGCACGAAAACAAATCGCAATCTA
ATCGCAACGCGAAGCGAAGACGAACTAGTACAAGCAAAGAAACATATATATGCATAAGAA
CATTACACCATACAAGATAAAACATTATAAAAATGTGCAGAATAAAATAGAGCTCGCTTC
TACCGCCACG
>TCONS_00002717	1934bp
TGTACGTGCCAGGATCAGTAATTCACGTACACAGCGATTACATAAATGACTCATCATAGC
ACAATGCTTCGAATTACAATAAAGAGTAAGTAATAATATTACAAACTAGAGTCATTTACA
TAATATAATCAAAGTACACAGAATCGAAACGTGGCCAACGTAAATAACCCACCACAGGCA
GCTGACTGGGGGAGGTCACTAGCCTAATCCTCGAACTCATCGACGTCCTGGAACTCCTAG
AGATCCGCCTCGACGCCTTGTTCTTTACCTGAGCATAGATTGCACCAAAGGCAACCTGGT
GTTTTGTGAAAGCAAGGGTGAGTACACATCAACGTACTCAGCAAATGTCCCGTTTGGCTG
TAGTGGACTAGCTTTATTTGGGGTTAAGGTCAAGCAGTTGCTTTTAGTTGGTCAAGTTAT
TATTACTAATTGAGAGCCAGGTTTTAACATTAACCCAAGTTATTAACCCAAAGTACCCTT
TCCAAACGGAAAGAATACCACTTACCATTACCATAGTCAAACCATCATCCTTGTCACCAC
CTGTGAACCAACCATCTCTGATCAAGTATCTCTAATCAAAGAGGATCCCAAGGCCGCTCA
TAACCGTGAGCACGGCTGATATATCAGTTTCATTACCCTCTGCAGAGGTCACACACTTTA
CCCATGAGCCGTGATTCCCGTTTTGCCCGGGGATCATGACTCCCCATTGATCACTTCCTA
GGTGGTCCGGCAGGGTATCACTACGTAGCTTTTACAAAGATTCCCTAGAGGTCATAGCCG
CCCGTTAGGTTTCTCCAGTTTGATAAACACAGTACTCCTCCCCGCAGGAGGGTGACTAAC
AAAAGCAAAACGAAAGGACCTCGGCACCCCGCCTCGGCAGAGCAAGCACTGTGCCTGGAC
CCCATTAACGGCACGACGGCGAAGCAACTACACCTCTAGTTCCTCTAATTAATTAGCTAA
GGGCATCCCATTTCACCCTCATGGTTGCACTGTTATCCCGGGTGGTCTCTCAACGAACAG
GTCCTTACGGAGAGGTACTCGGGAAACAGCCCGAGTCCCCTAAATGCCACAAGTATATCA
TCATATCCAGAATAAAATCATAGTATCATCATTGTATCTCATCATGTTCATTGATTAAAG
TAAAGCGCTAGCATGAAGCTAACCATAGTAACCCGAAAGGTAAACAAGGATAAGGTAAAT
AGAAAGCTAGTAAATCCTTAGGTTGTTCATAGTATGCAGGACAGTGTATTATAAAGTAAA
TGGGACATAATGGGACAGAGGACACTTGCCTTCACCAAACAGATGCTCAGGGTCTTCAGC
CTCATGGAACTCAAAGAGCCTGATCACTTGGTCGCCAACGCTTGATCTTCGATTCCTCGA
AGCACGAAAACAAATCGCAATCTAATCGCAACGCGAAGCGAAGACGAACTAGTACAAGCA
AAGAAACATATATATGCATAAGAACATTACACCATACAAGATAAAACATTATAAAAATGT
GCAGAATAAAATAGAGCTCGCTTCTACCGCCACGAGGGAAAGAAACGTGTCGGTCGGAGA
TGCGGTCGACAAGTTATCGTGTTTACGCTAAACGAATACGAAGTAGGACATTTAATTAGG
TGTTATCAAATATAAATTATAACTACTATTTAATTAAAGCGAGGGATTCTAAGCGAGACG
AATTTATGATGCGCGAAACAATACAGCAGTGTGCAGACGACGCGCAGACACGCGCGACAT
AGCACGCTAACGACACACGAAAATAGCGCGCGCGACGAGCGCGAATGCGCACGAACCAAC
ACGCGACCATGAGCCCATCACGCACGAACAACGCGCAGACAGCACATGAACGACGCGCGA
AGCAGCACGCAACCGTGTGCTGAACAGCACGCGCGATATACGAGAAAAGCTAAATCAGTG
ACGAGTTTATATTA
>TCONS_00002718	1078bp
TTTGGCTGTAGTGGACTAGCTTTATTTGGGGTTAAGGTCAAGCAGTTGCTTTTAGTTGGT
CAAGTTATTATTACTAATTGAGAGCCAGGTTTTAACATTAACCCAAGTTATTAACCCAAA
GTACCCTTTCCAAACGGAAAGAATACCACTTACCATTACCATAGTCAAACCATCATCCTT
GTCACCACCTGTGAACCAACCATCTCTGATCAAGTATCTCTAATCAAAGAGGATCCCAAG
GCCGCTCATAACCGTGAGCATGGCTGATATATCAGTTTCATTACCCTCTGCAGAGGTCGC
ACACTTTACCCATGAGCCGTGATTCCCGTTTTGCCCGGGGATCATGACTCCCCATTGATC
ACTTCCTAGGTGGTCCGGCAGGGTATCACTACGTAGCTTTTACAAAGATTCCCTAGAGGT
CATAGCCGCCCGTTAGGTTTCTCCAGTTTGATAAACACAGTACTCCTCCCCGCAGGAGGG
TGACTAACAAAAGCAAAACGAAAGGACCTCGGCACCCCGCCTCGGCAGAGCAAGCACTGT
GCCTGGACCCCATTAACGGCACGACGGCGAAGCAACTACACCTCTAGTTCCTCTAATTAA
TTAGCTAAGGGCATCCCATTTCACCCTCATGGTTGCACTGTTATCCCGGGTGGTCTCTCA
ACGAACAGGTCCTTACGGAGAGGTACTCGGGAAACAGCCCGAGTCCCCTAAATGCCACAA
GTATATCATCATATCCAGAATAAAATCATAGTATCATCATTGTATCTCATCATGTTCATT
GATTAAAGTAAAGCGCTAGCATGAAGCTAACCATAGTAACCCGAAAGGTAAACAAGGATA
AGGTAAATAGAAAGCTAGTAAATCCTTAGGTTGTTCATAGTATGCAGGACAGTGTATTAT
AAAGTAAATGGGACATAATGGGACAGAGGACACTTGCCTTCACCAAACAGATGCTCAGGG
TCTTCAGCCTCATGGAACTCAAAGAGCCTGATCACTTGGTCGCCAACGCTTGATCTTCGA
TTCCTCGAAGCACGAAAACAAATCGCAATCTAATCGCAACGCGAAGCGAAGACGAACT
>TCONS_00002888	576bp
TCTATAAGTAAATTATAATTATTGGAATGGAATTTAATTGATTCAAGCGCGCTCCAAGTG
AATTCTCCAAGTAAATTTTACAAGGATATGTTCAGGATGTACACGAATCCTCCGCACACA
AGCGCTCGAGGAACCTCGGCACGGGCGCGGTGCCCACGACCAGCGATCCCGATCCCTCTA
GCATCTACACGCACCACATGTCCCATGGTTGGTCTGACTCCTGAGCGCCTTGCTCTGCTG
TATGCACCAGCAGTCAGCACACGACCTCGCACGCACGACCGAGCTCCTCCACGTCCGCGA
ACCTGAAGGGCGACGCGCCGTGCTCCCGCGGCTCAGAGCAGGGCGGAGCTCAGCGCAGCT
GCACAGGGCGGGCTGACGAGTGACGCGGGACGCATGGGGCGCGGCGGACGCAGGACGCAG
CACAGATACCAGGGAGGATCAGGACGCAGCACAGGGAGCCAGGGGCACGGCGGGCCGGCG
GCGGCGCGGGTGGCTTGCCTCAGTTGCGTGGGGATGAGGATGACGGCGCGTAGGGACGCG
GGTGGCTGGCTGGCTCCAGGCGTCCGGGTGGCTGCC
>TCONS_00002925	333bp
TGCGCCCGGTGTAGACCGAGGCTTCCCGCATGAATCGGGAAGTCGCGACATGAGGTTCCG
AGGGATATCCTTGCCTCCGGGATGCAGTGCTCTCGGCCCGCCGGGCCGCAGCGCCTTCCA
GGAGATTCTTGAGTTCTCCCTGGATTCGCCGACCCTCGGTGGTTGACGGCTCCGGCATCG
CGCGGATGAGCATCGCTGCGGTTGCCAGGTTCTGACCGACCCCGCTGGATGCGGGCGACG
GCCTGATCCTGACATCGTTGGCGACGCGGTGCTGGAGACCTTGGGGCAGATGACGTATTT
CTCCGGCCAGGGGTTGGCCCACCCATGCCTGTC
>TCONS_00003081	692bp
CGTCGCCGTCGCGTCCAGCTTTGCTATATATGCAACGTTCAGTGCCGCCTGCTTGTCCTA
GCTAGCTTGGCCACCACCACAGATGGTGGCCGCCCTGCGAGTTTTGGTGCCTTGCCTTTT
GTTTCTCTCGGGGGCTACACTGTCTCAGCTCGGTGGGCATGCATAAAGCGTAGCGCGTAG
GTTGCGCTGCCTGAAAGGGAGGTTCTTCGGAGGTACCTTGTGCATCGTACGTACGTCTAG
CAGGCTGCTAAACAACAAGGTTTGTTTAGTAGGACGAACAACAATAATTAGTGTGTGGAA
GTGGAAGCTAGTGCCGCCCGTCGAGCGGGCGAACCTAGTATAGAAAGAAGTTTAGCATAT
CATGTAGGCACAAGAACCGGTCTCTCTTAGTCACAAATGTTATCCCACTCATATATGTAA
TGTAATTGGAGAGTAGTGTGCTGCTGGCCGTCCATTTTAGCTTGCACTGATTGGCTGCGT
TTTACATACCTTTCGTCGACCGTCTGCCGTCCGCACGATCCCTACCGATCGCGCGGCAGA
TTTAAATGCTGGTACGGGAGAACTTTTTCCTTCTAGTTTAGGACTTGCACACGTAGCCTA
GCTAGTGACACTGACAAGGACTGAAGCTGAAATGGGCTGCGTTGGCGTTGCGTACACATA
GCTCATACATCATGCTGCGTGTTCAATTCCAC
>TCONS_00003082	780bp
CTGAACCATGACCAGAGAGCATGAGTCCATCGCTCCCTTCTTGACGTTTTCCTGGACAGG
AAGCTAGCAGATGATTTGAGGGCGATGATGGCAACAGAGGAATTATACAAGTAGAAGGCA
GGCAGCTAGGAGACAAGAGCTCCGGTGGGCCGGGCTGGCTATAGGCTAGATGCCCTGAAT
GAGCTCTCAAGAAAGCGTCGCTGGAGCTAGAGGCCATCCAAGCCGAGTCCAGCTCAGCGC
TTATCCCCGGGAGACGCGGTGGGGGTCTGCACTTGTGGCGTGGAATTCTTCCGAGAACAC
AGCCACGGGAGGAGTGGTACGTGTTAGACGCGGCGGCGTTCGTGGCCACCGTGCTGCCCC
ACCCCCTGCAGCACGGGGATCGGACAAGCCGGCAGGCAGGAGATGGTCCACAGGTCGCCC
AGCGATCCCGTCCCGTCCCGCATGGTGTCCCATCAGCTGATCAGAAGGGTGAAGTGGATT
TTGGATCGGAATGCTTTTTGTTAAGCCTGTCATGCGTCATGTAAATCATCCAGCCCTGGA
TCTTTGCTCCTAGTCCAGCGCGGCTGGAAACACCATCCATGAGTTAATCTTAATCCTCTC
TCTGTCTCTCTCTCTCGTCCACGGATTTGCACATGAATAATCCATAGAGTTGTTGGCAGG
TTGCGTCGTCAGGTTGGATTTAACGAGGAAAAAGGTCCCAAACCAACCAACCGGTTTCTG
AATACATGGGCTGAAGCTGAACAACGTGTAACGCGCAGAGGAAAACAACTAGATAAATAT
>TCONS_00003086	656bp
GAAACGCATCCGGCCTCTGGACGTCGGGCGACTTTCCACTTCTCGAGCATGTCGCGTCTC
CTCTCGCCTCTCGCTCAGAGTCGCTCGAGCACGCCGCCGCCCCGCTTCCGCTCGCCTGAG
CACGCTGCCACTAGAGTCGCCCGACGTTGCCGTCTCCGTCGACTGCCGTTGCTCGAGCAC
GCCCCCGCTCCTCTCGCCTGGAGGCTGGAGTCGCCTGAGCACGTCGCCTTCTCTGGCCTA
GAGTCTCCGAGCATGTTGTCGCCTCAGTCACTCCGCCTCCTCAGGTGAGGGGTTAGCCAG
CGCTGCTCGCATCTTCATGCCCTTTCTACTTTCTGCTTGTCCTTGCTCAGTTTCTCATAG
ATCTAGGGAAGAAAAGGTGCGGGCAGAAGTAGTTTCTTGTAGATGTAAATTGGTGGTAGC
TAGCCTGTCGTTCTGGATCTTGGGAAGAAAAGGTGGTGTCTGCTATTATTGTTTGTTGTT
ACTGTCGAGCGACATATATTCTTAGTTCTGGTTTTAGCACTCCGTCCGATCCAGAAATAT
TGTGTTTTATTTCCTTCCTCTCTTGTTCATGTTCCAAATTTCCTAGCTTGTCTCTCTCTG
TGTGGTATTAAAAAGATGTGTAAGTGACACATTCTTGGCGTGGAGCTCGTTCTGTG
>TCONS_00003093	387bp
CCCGCCCCGACCCACCCACCCAGCCATCCCTAAACGAGGCGTCACGTCGGGGCATTTTTC
AATCGCGCGAAATAAAAAAAAACGCACATAAAAAAACAGGGACTGATCCATCGCTGTCTT
TCGGTTTCGTGCTCTCTCTTTCTCTCACTTTTTTTTTGCCCCTGTGATGATCGTAGTTGG
AGGCTCGGAGCGGATGACGATACCAAGGACGGCGAGGAGCAACGAAAATTCGGAAGCAGC
AACGAAAAATGTTTCTCCTTGTCATTATCTCTTCTTCTTCTCCGTGGGAGATAACAAGGG
CCACGAAAAATTAAATTGAATCTCCGGCCAAGAGTGACCGGACCGGGCGGCGGCGGGAGG
GAGGGAGGGATAGGCGGATAAGCGTAG
>TCONS_00003133	847bp
GCCGAGGCCGCGTTCAACGCCTCACACCAGCTAGGCAGCTAGGCCGCCTTCCGCCCTTCT
CTGCGCCGGCTTCCGACTTCCGATTCCGAGACGACCGGGGAAATTTGATCCATCGCCACA
GCGGCAGCGAGCCAACTAGCCAAGGTTTCTGTGCGCTCCTGTCCCCTCCCCCGTTACCAC
ACGCACGATCGACGTGCTCCCGTGGTGCACGCACACATCTAGAGCTTGTTCGTTCTCAAA
ATGTCGCCGGCGAAGAGCTAGCTAGCCACAAAGAGCCGGCAGTGTCAATAATGCCAGACT
CGTCCAGATTGTTCGAAATAGCTTTCTGAACCCCCATCACTTCCTTCTCTTCTCCCATAC
AGGTAAAGACGATTGGAGGAAAAGGCGAGGCGAGGCATCGTGTTCTTTCTTCTTCATAGG
CCAGTGCGTGGCCACGGGTGGAGTGGAGGTGGAGGGGTCCCCTGGCTCTGAATCATCCAT
GGGACGGCATCTCTTAGCCAGCAAGCAAAATGTCCACGTTGGCTCACTTTCACTCATCAA
AGTTGTTTTGTTACTAGCTAGGCGGGAAAGACGCCTCAGGTGGCTTCGCAAAGCAGTTGG
CTATATATTCTGAAAAGAAAAGAACTTTATTTTTTTTGCCCTGTAGACAAGTGCGTATTG
ATTGTTCAGAGATTTGTAACAGAGAAGCATATAATTATAATGCAAGCTCCATGCGACACG
TATAAAATAGGAACAGCGATATGACCAAAGTACTCGTGTGTTCTGATAGTGGCATATTTG
ATTTGCGCCTCGAGTTCCACTATTTCTGTAAGAAAATTCATTAATAACCTTGGCGAAAAA
AGGTTTG
>TCONS_00003251	587bp
GCAGTAGAGGGTACCCATGTTTTAGGGTACCGACAAACTTATTTTGAACTAACAATAATC
TCAAACAAACACGAACTATGTGACTTTTAGAGCATATCTGAAAGTTAATAAATTAAAAAA
AACTAAATACACTTCATTTCGATCTCGGATGTACAGTAAAAACACACACACGGTGCAGTG
CGGAGATACAGTTTCCATCTATATCCGTCAATACCTGCCGATCAGATGCAGTCGTCGGTG
CAGCGGCTGTAGCAGGCTCCGAAGCAGGCGCCGATGGCCAAGGCCTTGCAATTGTGACAT
GTTTCAGGATAGTCCTTGCACATGATGTTGCCTGCGATGCAAGCCGAGGCACTGTCCTCG
CAGCCCAAGCTGCACTTGGCGCGACAATAATCGCCGCATTTTGTCACCCCCGCCGCCGCC
GGCATCCCCTTGCCGAGGATCAGCAGGAAGAATACGACGACGGCAGCAACGCTGGCCTCC
TTCGGAATGGAAGCGCCGGCTGAAGCCATCGTGCGATTGGGATTTGGGAATGCTGGTGTT
TCTAGCAGACGGCGCAGCAATAGCACAGCACTTGCAAGCTAGGAGAA
>TCONS_00003485	227bp
GAGTGGCGCAGGCGGCGCTGTCCTTCTGTCAGACCGGTCAGTGGAGCGGCGAAGTGACGA
CGGTCACTTCGGCTCTGCCGGGGGGCGCACGTCAGGTTAAAGGTGTCAGGCCACCTTTGC
GTTAAATGCTCCTGCGACTCGGTCGGTCGGCGCGGCGATTTAGTCAGGGTTGCTTCTTAG
CGAAGGCAAAGCCTCGGGTGAGCCGGAGATGTGTCCGCCGTTAAAAA
>TCONS_00003552	1433bp
ACTGAGACCTATTGAGACCTCTTTTATCCTACGACAACGACCAATTTACCAAAGCGACTC
AGACAATCTAATAAATATTTTACCTAGTCAAACCATCCATCAATCCGCTAATACGAATAA
CAAATTTGCTTACCCTGACTAATTCGACGCGATAGTCGCAAGCGCGACTACGAGTTCCGG
TTGACGTCATCCAGGGATCTTCTTTTCTTCGGTAATCGATTGCTAAAGATCTTTTCCTCG
ACTGAATAATTCTGACAACTCAAACTTGAGTCGCGTAGGATGTCCGAGCTTTTTGTCGCG
CACTTGGTGAATACCACGCTGCTAGCTTTGTCTTTACCCGATTCTTAGGGTTTCTTGATG
ACATACGAAACGACGACGTGGACTAGGGACATAGGAAGTTGCGGCCACGGCATGGGCAAG
ATGACGACGAACTCTGGTTCAAATAGGTAGCGGAGTCAGCAACGAGTACCAAGGAGACAT
CGACGATGTTGCTGATGAAGATAATAGTGATAGCTAAAGTTGAAGACCAAACGAAACCGC
AGTTGCAGGCGAACCTGGGACGACATTTAAACATATGGCGAGCCTAACAAACTCCATAGT
GAGTTGGGAACAGCGCCCGATGACCCGGTGGGACAGGATTTTATTGCGACCAGAGGGAAA
CAAAGATGACGGGGCCAATCTACGAGATCCAAATATCGCGCGAGAAGTATCAGGGGCAAG
CGCGCGCGGCGCTGGACAGTTCAGCGCGGTGAGCTGAGCAGGGAGATGAAAAGCGGCTGT
GCGCAGGGCTGCACCCGAGCGCAGGGCGAGCTCGGCGAGCGGGGCGCGCAGGAGCTGGAG
CTCGATCAGGGGCGCGGCTATGGTTGGGGACACCGAGCGGCTGGGGAAAAAGCTTGACGC
AGCTCGCGCAGTGAACAAGCAGGTGAGCGCGTGAGCAGAGGGAGGCGCGCAGGGCAGAGA
ACAGCTCGGCGAGCAGGAACAGCGCGCGCACAGGAGCTCCGCGGCAAGGAAGAGAGAGGA
GCAGAGCGCGAGAGAAGGTTGACCAAGGAGCTGAAGAGGACGCTCGGCGTGCAGGAGCGG
AGCGCGCGACGCTGGAGCAAAGCAGCCGGAGCGCGCGCAGGCTGTGAGCTCGGCCGCCAT
GGGGGTTCGATGGGGAGCTCGACGCGAGCTGGAGCGTCGCGATGGGGCGAGGTGGAGCAT
GGCCGGGCGAGCGCAGCAGGAGAGGGGAGCTCCGAGCAAAGCCTGGGCAGCCATGGAAGC
TGCTTCCGCTGCGCCGGAACCAGTGCTCCATGTGGGCGTTGGAGCCACGAACAGATGAAG
GAGGCCAGGGAGAAGATAAAGAAGAGGCGTGAAAAATCTGAGCCCGGGGGCGGCGGGATA
AGGCTGGAGAGGATATTTCCACGGAGAGAGAACGGCAAGGAAATCAGAGGGAG
>TCONS_00003682	210bp
GCGTAGGAGTCCCTCGGCTCGGTCGGCCTTGTCGCTTACGCGCACTCTTACCCGTCCATG
GGGCTCTGTCACCGACGCAGTCGAGAAGGCTCGAAGAATCGCTTCGGCAGAAGGGCTTCC
GAACGTGAAGACTTGTTCGGTCCGCGGAATCACTTATCCGAACGTGAGTTACTTATCGCA
GAAGGTGATGAGCGAGGTATCCGTATCCCG
>TCONS_00003700	855bp
GAGCCCCATTGACGGCACGACGGCTAAGTGAACTACATCCCGGATCCTCTAATTATTCAG
CTAAGGGCACCCCATTCCACCCTCATGGTTGCACTGTTTTCCCGGGCGGTCATCCATAGA
ACAGGTCCTTACGGAGAGGCACTCGAGAAACCGCTCGAGTCCCCTTGAAAACCACAAGTA
TAATCATAAAGAAGAACGGGAAAACAGCGTATCATAGATAATCACATCATGTTCATTGAT
TAGAGTTGAGCAATAGCATCAGACTAAGTAGTAATAATCCGACCCAAATAGGTAAACAAG
GACATGGATAACAAAAGCTAGTCAATCCTTAGGTATAAATGTGTAATGCGGGAGGTGAAT
TAAAGAATGAATAGGACAGAGATAGGTCAAAGGACACTTGCCTCCACCAACCGACTGCTG
CTCAGGGGCTTCTCCTGCGAATTCCTCGGGCTCTTCGACCGGATCGTTCTCTATGCGAGC
GCAAACATACATACATCCATCCACATATTTAATACAAAAGAACAGTACACCATACAAGAT
AACAAATAAAGTGAATATGCACCAAGTATGACATTCGATAACGCATTTGTTATGGTTAGA
AAGAAACGGGAAAGGTCTCGCAGGGGGTTAAATCTTATGCACTAATGACACAATTGGTTT
TTAACAAAATAATTCTGTTATATATATTTATATATACTAATGGAAACCTAATCACTTTTA
GTTGATCAACATTGCACAGGGTAAACAATTAACTACGTGAATCAATAACATAACGGAATT
TTAAATTAAACTTCCTATTTTCCCATAGCATGAACAGTGATTAGCCTACTTAAAATACAG
TAATTATGATCACAG
>TCONS_00003720	234bp
AGAGTGCTACGTGTCTAGCGGAGGGAGAGCTAGCGCCCTAGGTACATGCCAATGTGGCGG
CCGGAGAGATCTGGGCACCCTGCTGGCGTGATGTCGTGGCTGTTGTAGGTGCGGCGGAGC
CTGATGGAGGGACAGCTGTTGGAGCGGTCGAGTCCCTGCTGACGTTGTCCTGCTTCCGTA
AGAGAGCTAGGGGCCGCCGTCGTCATAGAGCTTGTGGAGCGCCATCATTGCCCC
>TCONS_00003727	263bp
CCTTGCTGCCGTCTCTCCACACCATTCACTGCGCCGCCACGTCCCGCGCGGAGAAGTTGA
ACCCGCCGCCAGAGAACTCGTCTGTGCCGAGCATACCAGCCTTTACGCACGGTTGAGGGT
GTGCACCGGGGGCCAGGGTAGCCGGCTGTGCCCCAATTTGAACTACACACCGCTCGGGCT
CAAGGAATTCCTCACCGGAGGCCAAATCTGGGCGGAATCGCCCCTCCTCCGGGGTCCAAG
CGCGTCGCATCGTCACCGTCGGT
>TCONS_00003776	667bp
AACATGACTGCAAGCGAGAAATTGTAAAAGCGCCTAAACATCCAAGAAACAATGAGATTG
CTGAAGCTAGACATTTTAGTTACCTGGATGCATCAATTACCCTCCTCTTCCCAGAATCTA
AACTTGAAATAATGGCAACATAGTTCTTCCCAATGTTGCCTATGAAATCAGCGACATTTT
TAGCAGTTAACGAAACATAAGTGTAGCCCTAGAAATCAGTAACCTTCTTAATTGAGCTTC
AAGTGCAACAAGTCACCACATAATTAGAGTAGGTGAGGTACTACATAATATAAGTTCAAC
AAAGATGCTCGGTTAGTGAGAGCACAATATAGTAAAACTCATAGATTAATTGATGCAATC
CATTTCCCATAATTTGGAAAGATTTGGGTGATACCACACATTGTTTTGGATTGCAAGACT
ATTTTTATTAAAAGAAAGAGGGGGGTTTCACTAAAGGTTTTGATTTCTTTATATGCTTAG
CTGTTAGCAGATACCAGAATTCACTGCTCGGGATTATGCATTTAACCTTCAACATTCTCA
TTTAAAGCACCAAGGTCAAACTTATATACCTGCAGAGCATTAGAGTGAATGACTCGCCAC
TGTGTTAAACCAAATAAACTCTAGGAATGAAGCACAAAGAGATGTGAACAGACAAAGAAA
ACTGAAT
>TCONS_00003819	558bp
TGAAACCTATTCGAATAGTCTGTGTCCACTGGTATGGACGAGTCTGGTGTGGTATGACAA
TTAGTGTTTTTATAACCTCCGTGAACAGGGAAATGTGTGTGTGTAAATGTGTACTAAAAA
AGAAAGCAAGGCCACGAGAGCGGGAAGCTCAGTGGTAGTTGAGTATTTTGTTATTTTTAA
TTCTTTGGGGAAAACCCTACATCAACTGCCTTTCTCTAAGAAAATGAAGAGTGACTTCAA
CTCCACCAAATAAAGCATGTATGATATAGGTCTCTTTCTCTTTACGGGAGCGGGGTGGGC
TTGCAGAATACCTAGTGTATTCACCCAGATTTATTTATGTTTTTCAGCAGTCGAAGACTT
CTTTTCTGCTATGCTTGATTGAGAGGGCTGTGCCTGCACCCAGTTCTGCCTGTGGCTTGG
GCTAGTGTACTTTCTACTGCGCTTATTATTCTAGCTCTCTCGAGCTTGTACCCCGGTATT
GTAATAACCTTTATTTGAACTCTGTACTATTTGAAGTAAGGAATGTGGTTACTAGCCTCC
TGGGACTAGTAATTGTTT
>TCONS_00003837	225bp
GTTAAATACATCTAGCACATTTTTGTCAAGCATGACAGTACGACATGAAACGTTATCATA
GAGCTATCTCTAATTGTTTGCTCTATCGTGAGCCAACACCTAGTCTAACCTCATTTTTAT
ACCATAATATACCTGGTAGCCAAATCCATTGTATTATGACACATAACCTATCTATAAACC
TTCAAACACTGAATTATGCTACATAGCATTTGCATTGAATATGTT
>TCONS_00003848	1689bp
ATATTTTAAGTATAGCTTTGAAATTTAAAATTTTGAATAAGATGAATTAATCAAATTTGG
TAACAAATGTCTCTTTATAATACGAGGCGATTTATAATACGAGACGATTTATGAGCTTGA
TCATAAAAGAGAGAGAGAGAAAATAAAAGAAGATATGGAATAAAAATTCATTTACGTAGA
GAGTAGTGACATGACATGTATAGCTGTTGTCGTATCAATGAGGATAGAGTAATAATTTCA
CATAGTAACTCTAGATACCCAAATTTAATTCTAGTAGTTCATGTATTAATTTTAGTACCC
AAATTACCCATAATACTCTCCAACTCATGTCGTGTGACGTGTGTGCATTTAGAAGGTCTA
AGTCCGCTGTCGTCGATCCATAAGGGAGACCAATGGCATCATGGAGGTTACCACCAAAGT
TTAGGTGCGCAATGGCGAGAGCCACTGCTGCGCCCCAGTGGACCGTAAACTCCACGGCCT
TGCGGACACAATCCGCGATGTCTAGGAGGCGCAGATCTTGATTCCTCTCCCGTGCATGAA
CAAATCCTATGGTTTGGTCCGCGCACAGGTAAAGGCTCAGCGCTTCAAGCTCCAGCTCTG
CAAGTAGTCTGCAAACGATCAGGAATCTAAGAAATCGAGACCCCAGAAACTGAACCACGA
AAGCCTACCTGCCCTCGAATCATTAAGAGTCGCTAGTCACGACCAAACATGTCAGACTTT
GGCATTAGCCGCCTCCAAAACATGTCAGACTTTGTAAATTTTAATCATGCACTTATATAG
TTGTGCTACCTCTCATATAATATAGCAACGTTGAAGAATATAGTAGGGTCAATACAGTGA
GAAATATTCAAATAATTTACAAGTTCAGATTAATAAGAAATTGTAGACTGAGATTCAATA
TATTTAGACAAACATATCATAAGCTATTACGCTCTATATAAAAACCCAGCTACAACAGGT
AGCAACTAAGAGCTAACCAACGGAGCAAAAAGCAAGTAGCACAAGATGAATAAGCTTCAG
ACCAAACAACAAGTAGCCAGACCAACAGAGTAAAAAGCAAGTAGCCAGCCATGGCAGTTG
CTTCCCTCCTGGCGCCCAGAATCTATCTTCAACAAAATATAAATCTTGGAGTAAGTAATG
GCAAGCATGTGCTGGCAGTATGTGCCTGGCAGTTGCCTTGGCCGACAGCACACGCGTGCT
GGCACTATGTGCCAGGCAATGGCAAGCAGTACACGCGCTGGAGTACCAGCAGCTGGTCAA
GTGGATCATGCTCATACCGCGTGGTGGCCGTCTCCGGAGCAGCCCGCGGAGGGGATCTCG
GCCGGCCAAGACTGGGTATAGCAGCGGCAGGCCTATGAAACCGCCGCCTCCTGCAGATAC
TAGACTAGGAGGCTGCTGGGCGTCGACGAAGGTGAAGTCGTCCACTGTTTCAGATTCGGA
GTAGAGGACGACTGGTGTTTCCTTACCTTCGAAGTGGAGCGAAGGGCGGCAGAGCGGATG
GTGGCGGCGCAGACCATGGAGGCCGCCTCGGATCCGCTCGTGTCCCTCCGACCCTCCCCC
TCGATGCTGGCGGCTCAGACCGTGGAGACCATGGAGGCAGAGCGAATGGTGGCGGCGCAG
ACCGTGGAGGTCACCTTGGACCGTAGAGACCGCGACGGGGAAACGTGTCCGGCCTTAGGC
ATCCAGGAA
>TCONS_00003868	438bp
TTTTTAAAGGAGTTTAGGCAGAGCGGTGCTCAAGCGCCAAAGCGGCACGCTGCGGTTGGC
GAGCGAGGCGACACGACCCCGATAAAATCTACTAGTTCCACACACGGCTGCACCTCGTGC
ACCAATAAATTATTAGGGAAAGTCGGAGTGGAGGATAACTATGAAAGAGTAGGACGCCCG
TGTCAGGATGACGTGGACTCTTTCACGTCCACGAGTTTACTTTTTTTTTTGTCTCTCGGC
AAGATGTTTTGTTGTTATTATTGCTTATTAGTGAATATCCAACTATCCATATGGAGCGGG
GGATTCGAAAACACAGGCATTTTTCACCGGAGAAAAAGCCTAAACAGCAGCTCTGTCAGG
GATATCATTATGTTGTCCATGTAAAAAAGATTATTCGCGAATTGCCTTAATGAAAGCAGA
AAAGAAAAAACCGTATCA
>TCONS_00003913	838bp
ATGCCATAAGCAACATCGTATGCAATATATAACTATAAGCCATCTATCAGAACTTGCCAA
ATTGTATAATAACTACATATTGATTACATAGATGAACTAGTTAGATGCTAGACTGCATAA
AAGCTACGCAGAAATCTTAATGCTCTAGTAAGTAAAATAAAGAAATGCATATACCCAATG
AGAGGCTAAACAGATGCACTTAGAAACATGATTAAGCATTTCTTATAAGCAACAAACAAA
ATGTGTGGCACCTAGCTTTATTCCATACTTACTCCTATATATAATGCAAGATTCGAGCTC
GTCCAAAAAAGAACAGAACTACAGATCGAGAAAAGAACGCTAGAATTGAAAGCACTAATT
AAAGCAGACAACATAGAAGTTTGGGTAAATCATACAACAGAGGTATCAGGCGTCCGACGC
AAGCAGATTAGGCATAAATGCCAATTTACCAGACTACTCGAGATGCCATAAATTAAAGAA
GCAGGTGATGAAAGGAAGCTTAATCTCTCGCATGCTTACATGGCTGAATGGCTGAGCGAT
TGGCGACTTGGCCAAAACTCGGTGGTCGGAGCCGAGGGGCATAGGCAGGGGCAGCCGGGC
GAGGGCTGGAGGGCGACTCCCCTGGTGTCAGGCCCACAGACTCGGTATGGAGCGGCGTCG
CGCTGTGCCCGTGGATGATGGCGTCGACGACAGCGAACGGGAAGGAGACGAAGCTACATC
CGTGGGAGATGGCGTCGCCGCCGCGCTGCGCTCGTGGTTGAAGCAGTCACCCACTCGCCT
AGGTCGAGCGCTCTGGACCTTTGGCCTTTGGGTCTGTCCGTCTGTGTCTAGGTCTCTC
>TCONS_00003933	406bp
CAACACAAACAAGTTTTGAGGGAAACAACATTTTATTCCTTGATCGGCCTCATTATAAAT
CTTACATCGTGCGACCGTATCGGGGCGATGACGACGAAGCACGTTGTGCGGGTGTGTGGC
CAACACATCTGACTGTGGAGCAATAGGTGAGGCTAGTGGTCACCATAGCTAATAGGGAAG
AGGCGGTGGAGCAGCGGCGGTGGCGGCCTGGACTTGAGTGCAGAGTCGACGAGGGAGACA
GAGAGAGTCGACTCGATTGGATTCAGGAAATAGGGAGAGTGAGAGAGTGGGAAAGTGTCG
TGACCGTATAACCGTGAGTGAGTCTGTGACCTAAAGAAAACCCTAAATGTGTCGAACACC
GTGCCAAGCTGATCCATTCACGGCCCATGTCGATGTGTCAGGTCTG
>TCONS_00004041	243bp
AACCGTCCCCATCGATTCCCCGTTCGCGTCCAGGCCTCACCGCCTTGGCATACAATGCTC
CACTGACCCCGGCTGCCGCCGTGCAGTGACCGCACTTGTACCCACCATATCTAGAATGGG
AGACCCAGTCTCAGGTCGCATGAGGGATAAAGTCCGCGCCCGGCTTCACTCAGGTACTAG
GTTTACCGGTTACCATATTTCCCGACATGTGTTTAGTACATTCAAACGCTTGACACAGGT
ATC
>TCONS_00004042	243bp
AACCGTCCCCATCGATTCCCCGTTCGCGTCCAGGCCTCACCGCCTTGGCATACAATGCTC
CACTGACCCCGGCTGCCGCCGTGCAGTGACCGCACTTGTACCCACCATATCTAGAATGGG
AGACCCAGTCTCAGGTCGCATGAGGGATAAAGTCCGCGCCCGGCTTCACTCAGGTACTAG
GTTTACCGGTTACCATATTTCCCGACATGTGTTTAGTACATTCAAACGCTTGACACAGGT
ATC
>TCONS_00004073	1140bp
AGCGACCTCTCGGGCGGCGCTGGCCGCTGGGCACTGGGCAGGCAGCAACGACGACGGACG
GAATACAAGCTTCGTGGTGCGGCTACTACTGTAGCTTGGCAGTACCGCAGTAGTATGGCA
TCCGCTCTTCGTGCATCGCCTCGTTTCGTGTGCTTTGTCAGCATCAGCAATGGCTACGCC
TACGGACGTCAGGATATCTTCAGTACCGCGCGCGGGTGCTCTTGCAGCGTTTCAACGCGC
GCAAAGATTGGCCGGCCGGGCCCGGGAGCCCGGAGGCCATCTCTTCTCTGACGATGCAAG
CCTTTGGCCCTTTGCATCTTTTGTTCTCTTTTCTGAACCAGCTGCCTCATTTCTCGCAGG
GCTGAACATGCGTGTATTGCCAATGCCATTTGGCATGGCACGGCAACGGAGGTAGTACGC
GTGTAGTGTCACTGCGTCAGTGTCTGATTGCGATGGGCCGTAGGACCAACATGGCGTCGG
ATTCCGGACAAGCTCGGATGAGGAATGCAAGATCGCGCAAGTACCAATACCAGGTCCGCG
TCACCAATCCGACACATGGTTACAATTCGGATTCAGGACAGAAAATACAATACAACTACT
ACCGCTGGCGCTGATGGACGCTGCTAGTTCTTGGCCGGTCTAGTCAGGGGGTTTTTAGCT
TCTGGCTTGTGGGGAGCACATTTGCAGACACGCGAGCTATGGATCAATATTGCTGTCGTT
TAGTTCACAAAATATAACGTAAATGGTAATAATAATTTACATTTCATACAGGTGATAAAG
TTTAAAGAGACCGATATTTCGTTCGATACATCAATTCAGCTGAGCCAACACACCGTTGCT
CCAGCAGTCCAGCTGCATGAAAAGAAGTTTGATGCCATTGCAAAGCTGCGATGCATGGGG
CATGATGCCATCATTATTGGTCTCCTCTGCCCTCCCACAATTGCCGCTGGTCGCTGGACC
TCCACCATGCGTTAATGCGTACCATCGGCTTGGTCTGGATTGGTTCGGTGCCCTTTCACA
CTCCTGCTCTTTTCTCCCTGCGCCTTTAGCCCTTTCTCTTTTCTAATGACGATGCGTTTC
TTCAAAAAAAAAAAAAAATCTTAGCCAGTAAGAAACCCACAAAACCTGAACCTCAGTTTG
>TCONS_00004106	838bp
CGGCACACACGCAGACTCGCTGCTGGTCGAAGACCAGAAAACTCAGGCAGAAGCGAACCG
TACAACAACTCATCAATCCCTAGCCAGATCTGAAAAGAACCACCCCGACTCCACTGCCAT
TCAAGTCGACCCCAATCAGCGCTAGCATTCTTATTCACCTGCACCGTTGTTCCCAGCAAA
CGCAAGAGCTGAGAGCACGAATTGTATCATCTAGAAGCACATCGATCAATATTCCCGTAG
GCTACACACAGAATTAACCTACATAACCTAAATTACACAAACTTAACCATAAACTGCGAT
AAAAAAATCCCCTCTCCACCCAGACACCCACAAGAACACACTACACACGGTAAACCCTCA
AATCCACAACCCCAGGTCTGGTCTCTAGCAGATCCAAGGAATGATGGAAGAATAAATCCC
CACAGATCCAATTACCCAAACGAATCCTGACACCAAACCAAATAGCACGAGATGTAGCGC
ATGCTGCGCATACCACCCCCACGGGTGATTGGCGAAACAGGGTTCTTTCAGATGAAAAAA
TCGGGAAATGATAGCGCGAGAAGGAAACGTCTACTAATCGGGAAGCGCGAACCTGAACAA
GCGGGAAAGGAAACCGCGGCGGAGGAGGGAGAGGACGACGGGATTCAGGAGCCGAGACTC
GAGACCACGCACCTTGTAGAGAGGACGAGCGGCGAGGGGAACGGCGGGCAGCGGCGGCGG
TTTGCTCGGGCGAGCTCGTGCGGTTGCGCCGCGCGGGGCTATTATACTAGCAGCGACGCT
GGGGACGCGGGGCTCCGAGGCCGAGGGCGGGGAGGGACGCGTGGCTGTATTGGATTGG
>TCONS_00004124	312bp
AGACCAACTCCAGCAGTGTGCGACTCCGTATCCCTAAAACGCGCGGCCGACACATTCTCT
CTCCTCTCCGTATCCGGCTCCGTTTCCAGCAACACTCCCCATCCCACTCCGCATGCAGTC
TATGACACCTGGGGCCCGCCAGCAGGCACGCGCGCCCGCGAGAGAGCTGCGGAGAGGAGA
GAGAAAGCGTGGAAATGGGGAGTCTGGGTACACGCCGTGCGTTTTACGGAGCCGGATACG
GAGCCTGCTGGACTGATGAATAGTGTGCTAGACTCCGCAAAATACGGATCCGGAGCCGCA
TGCGGAGTGCTG
>TCONS_00004260	676bp
TGGCACACTGCTCGTGCAAAGGCGACGGCAGTAGCAGATACAAAAGCATCCACAGCAAGA
TCATCCCGCGAAAAAAGAAGTATGAAAAAAAGCACGCGGATCAGATTTCAGAATTCAGAT
AGCTCCTCCGGGCCTCCCCGGCCATTTTCTCGCCACTGCCGCTCCACATGAATGCGCAAG
GATCCGAGTGGCTTCTCGCTCAGTCCTCACCCCGGGCCACGGCTGCCCTAGCTACGCACC
GGGACGTACGCAGCGGAGGGGCAGCACGGCGGGCGGCAGACAGACGGACAGAGCTCGTTT
CGCAGCCGCTAGTTGTTCTCACCGGAACGCATCGATCGGAACTACAGAAGCATGTGCCGT
CTGCTTCTTCGTTTCCCCGCCCTGCTAGAGATCGACGGCTCGCGCTAGCCCTAGCTGCGG
CCTGCGGCTGCTGCATGCATAATTGAGATGTTTCTGTAGTTCTTTTTGGCAATTCGTCTG
CTTGTCTTCTCGTGACTCTGACGGCAATGTGTACTAGTACTACTAGTACGCTTCTGTGTG
CGTTTGTTTGTACATAGAGAGTAGTGATTCGATTCCTCAGGAGTGTTGGGTATAAGCGCC
ACACGTAATTAGATTGGATCAGTTACCACAAACTTTGCTGGAATATGCCACGAAGCTTTT
AGAGTTTTACTTGACC
>TCONS_00004377	637bp
TTGCGCGAGTAATGAAAGGTAAGACATGCAAAAATGCAATTGACACTTTCATACCACCAT
TGGCATTCAAGTATTGTTATCATCATCCTCGATATCCCAGCTTAAATCCTTGTCATCTTC
AGCAGCATGCTACATTTGGATCATATTAGACAGTTTCTTTACATGACCTTCCCAAGACAT
TCTTACGAGCTACTGAAATTAAATGGTTTGCGAAAAGCGTATACTGCCTTAAGAAGGGCA
TTGACCTCTGAACAGCAGAACACACACAGAACTAGATGAAGCATTTACTGCTTCAACGCC
TACTAGATAAGAACTTTGAATGTTCGAGGTATGTGCCAGTCATTTTTTAAAAATACTTAA
ACAGCACAATCAAGATTATATTCCACATGGCATGATCTCCAGATTATTAGCAGCAATGCA
GTTAGCTTTATCACAATTATCCAGTGAGCACAGGTGCCATGTTGAATTATATAACATATA
GAAGATGCAATAATTCTGTTCAAGCATATGCCAGCTCGTGATGTCAAGTTCTTGTTTGTG
TAGCACATGGTCACATGCTCATATTTTAGTTAGGCATGTCACTAATTGATGTCCCATGCA
TGGTGGACTAGATTGTTAAGAGTGTGTTTATTTTGAG
>TCONS_00004378	245bp
AGGCGCTCGCCCGCCGCGTCGTCTCCCTTGACCCCGCGCGTAGGCACGCCGCAAACATGC
GGAGGAGTCTCCCACGCATGCCATCGAGCACCTGCCCCCACGCACCGAAGCTCCGTTGAG
CCACCATCTGCACCGCCCTCATTGTCGCGTCATAGTGCTGCGCCGCGTTCGTCGTCGTCG
CGTCGCACTCCCAAAGTTCACCAGCGTCTTTGTCGTCGAGCTGGGAGTCGTGCTGCCTCC
ACGTC
>TCONS_00004484	220bp
TGTTTGGGTAGCAGACACATGAGTTCCAAAATCTGGGGAAAAACAATCAAGCCTCCATAT
GGTTTCAACTTCCAAGCCAACTGACTTTCCTAACGAGACAATTGCATTTTTGGGACTTCA
AATATGACGTTTCGCAATAATACCATCCAAAACATTTATTTTGTAAAAACAGGACAATAA
ACATCTTCCAATTGATTATACTACCATTTATCGTATTTTT
>TCONS_00004493	257bp
ATCTCTAAGTCAAATTCACTTGTTGAGGCATAGCGAGAGGTATTCCAAGAGAAATTGATC
AAAGATTCAAAAACTCCCCCTTTTTCCCATAATCAAACATTCTCCCCACAAGAGACCAAC
TTTTGACAAGAAGAGACATTAAGAGGATTTTGACAAAACAAAAACTCTAACTCTACTATT
TTCAAAATTCTCAAGTGGTAGCTGATCCATTTCTTGCTTTGGCCTTATTTTCTCCCCCTT
TGGCATCAAGCACCAAA
>TCONS_00004545	315bp
GCGACGTCAATATCAGTTTTCCAGTTCCAGATATATATACAGAGACAGGAATGCAGCGCG
GGCGCACAGCTGAGCCTGAGCAGCGCGCAGAACAAGCGCATGCATGCGCCACTGCCGGCA
CACTAATTATTTCTGCCCACATATATGGGTGCTGCTGGGACTGGGAGGCAGTGTCCACCA
GGCATGAGTCCAAGCTCGTGCACTGCACACGTGAGTTGACAGTTGACACCAGGCTCATGA
GCATGAAGCTTCCAACACACACACACATATACACTCTGCCACCTCTCTCTCTCTCTCTCT
CTCTCTCTCTCTCTA
>TCONS_00004596	2249bp
AAAAAACAGAGCACAAGAACAGAAGGCGAGGCAGCATCCGCCTGAACTTCTCAGTTTGAA
CTTGATATGTTTGTTGCCATTCATATAGTCAGAAGAGTCAGGGTGGAGGGTGCTGAGCCT
CCAGCTTCCTGATAACGGCATTGGTCACAGCCCAGTTGAACCCTCGGTACTGAAGCCACC
TCACCATGCGCGCACGTCGGCTCTCCAGGGTCAAGCTTTGCCCACGCTGCCACTGTTTGG
ACGCCTGAGCAAACAGACGATCCATGGAAGCTTCGGACGGTTGATCATTGTGGGAACAAC
AATATAAAATGAGCACTAAAGTTTTAAAAAAATTGCAAGACTCATGTACTCCTAGCAACA
AAGTTCTGATGAAGTACAACAGCTACATGTTAATTTCTCTGGACTCTTCTCTATATACAA
CACCCTCGAGTTACGCACGCTACAAGCCTGCGGAGATTCTCTGCGAGTTGGAGGTAATCT
ACAGGTGTTCAAAAAAATATTGATTTTTTAAAATTTTCAAAAAGATAGGAGATGCCTCAA
CTGAAGCAAGTGTTCCTCGTTCGAGATGTTGAGCGAGAGGCGGAGGTTCGTCAGGAGCGA
CTCTTGCTCCCACGTCAGAGGTCCTGCAGCATGGAGAGCTCTGACGGTTGATCGATATGC
TCGCAGCTCTAGCTCATGGATGTTCAGAAACAAACCAGAGCCATAGGCGTCCTCAGTCTC
CTGCCCATACTCACATGCAGACATAACATCATCAGGAAACAACTGCCCGTTCTGACTGAT
TCATGGTCATCATCACTGGTACTGTGCTCTGAGTAATTAGCGTTGCAGCTAGCCACCGAG
CACTCATCCTCTTCTCTGGTGCGCAGAGGTTTCTCAGGCAGATCGTTGTATCTGCTACTT
AAAGGCCTATGAAAATGATCTCCGTTGATGGCATTCCTAGCAGACACCTTTGGGGGCAAC
TCGTTCTTGGTTAACTGGCGAAATTCATGTGTAGATACTTTCTGTTCCTTGCCTGTTCTT
CTGACTAAACCATTAGGTGGGATCCTGCTTGCTTCTATTTTTCTCTTGACAACTCTAGCA
CCGGTGGAAGCACAGATATTGGCTGCTTTCCTCTTAGCATAGTGATCAACCTCTTCATAG
GCTTGATGGTCCTGTTCCATCACAAATTTTGAGTGGTGAGAGGAGCAGTCAGCAAATCGG
ATCAGCTTATTCAGTTCAATGATCTGAAAAGATGGTATACATGAGATACTTTGTCAAAGA
AAGGCAAAAAAGAAATTACATTAGTAATGGGAAGATAGTACAGAGATTGCTATGCTAGAT
ACTGAGGTCAAGCAAATGCTCATGGTGAGAGGTACCACTACCACTGATTCCTCATCACTC
GCTTATTGTAGCACAAAATTTATATAGTAAAAAATGTTCAGTCCATAATAAATTGAAGAT
ACAGGAATGTTCAGTTTTCAACTTTCAACAATGCAAATGCTTTCAAAAAATGAAACCAGA
CTTAATTGGATGACGTGCACCATAATCCAGCAACTTTTTGAAGCAAGGTGCCACCTTCCA
CGATTCAGATCTACCAGGTAGCAACTTCTAAAATAGGTGGAGAACTGCACCTTAGAATAT
TTAAACGTCTTGTGCTGATAGAAAGGATCCCAAGAGACTGAAACAGTGATATGATCACAC
TTGTGTGATATCGAAGATTGCTCAACATTTCAGCCCTTCCAAGTGTAGATGAATCAGGTC
TAAGGTTGCCAGAGAAGAAAGGTTCTATAATAAGGACAACTGCCACAGTAGCACCAAAAT
ACTTCAGAAAGAAATCTTGAATCATGCCGAACCACCAGTTTTCATGACGCACAAGATTCA
GGTGCTCAACAAGAGCCTCAAACCACTGCATAATATGAGATGCTTCTCTGTTCTCACCGC
CATAAAATGCCACACTCTCAGCATGTGTTCTTAACCGCGAGTGAAGTTGACGATAGTCTC
CTTCTAAGCGAGCATCGGACAGTCCAATCAATTCTAGGTACATCTAGGCTCTGAAATTTG
AATCGTAAAGGAAGTCAGCCACAGTCAATCAGGGAAGATCAGTGACATCAATGCATTCAA
TTCGCTTATGGAATAATAATTGAGATCAGTGCTCAAGGGTAACATCAACTCAATTACCAA
CATTAGGAGCCAAGGATCACACTCATACTACAACAAAACAGCTTGTCTTTTTATTTATTT
CATTCACCCTATTTCATGTAACATAAGTT
>TCONS_00004602	407bp
GGGAAGCTGTAAGCAGTCGCCGAAAGGTCTTGGTCTAGCAGATATCATCATGTTCCCTCG
GTCACTACACTATGGAATGCTCAAGAGTGATCCGGCACAGGCCATGTTCCAAGTGATGCC
ATTCCTCCTCTTGCTGATCCACTAGGCGCTAGGGTTTCCTTTTGGCATAGTTTGTGTCCC
AAGTTTTTTTTCAGTCTTCCTTTTATTCTGTGTTCATTATGTATGTACTTGTGTTGGCCT
GTGCGCAGGTAGCTGCAGCGGTTGTTTTCTTTGTTTTTAGTGTTCTTATGAGTATGTACA
CTAGACGTTGGGCTAATTTCTTCCGAGAGCATGTACCTGGCGTTGTGGACGTAATAATGT
AGTATGCCATCGATCGTACAAACATATATACGTAACAAACACTCTTT
>TCONS_00004709	346bp
TCTGCGGGCAGGTTCACTCAGGTACTAGGCTTACCGATTTACCATATTTCTCGGTATGTG
TTTAGTACGTTCAAACGCTTGACACAGGTATCCGCACGTTAATCCTTATTCCAATTTTCA
TCTCGTAGACCACGCGTCCCCATGGACCCGTGTCCACAGACCATCACCATTATGTTATCA
AAGTGGATACAACCAATTCCTGACCTCGCGCGAGTGCTAGAAAAATCACTCGACTTCTAC
CGAGATTCCTAATTAGCAAAGCAGCTACTCGACCTAGCATACTAGTATCCATCTCAAAAG
GAATCCTGAGTTCATGCAACTAGGGTTTCATTCAACTCCTACACTT
>TCONS_00004710	380bp
TCTGCGGGCAGGTTCACTCAGGTACTAGGCTTACCGATTTACCATATTTCTCGGTATGTG
TTTAGTACGTTCAAACGCTTGACACAGGTATCCGCACGTTAATCCTTATTCCAATTTTCA
TCTCGTAGACCACGCGTCCCCATGGACCCGTGTCCACAGACCATCACCATTATGTTATCA
AAGTGGATACAACCAATTCCTGACCTCGCGCGAGTGCTAGAAAAATCACTCGACTTCTAC
CGAGATTCCTAATTAGCAAAGCAGCTACTCGACCTAGCATACTAGTATCCATCTCAAAAG
GAATCCTGAGTTCATGCAACTAGGGTTTCATTCAACTCCTACACTTGAGTGCACGGTACA
AGCCTACAAACATTAAGTGC
>TCONS_00004844	434bp
CTTCGCAACATGAAGGGGTGCCTCGGCAAGCGGCCAAGCGCCCAGTGTTCAACATCGAGC
GCCTCTCGACAAGCGTCGTGTCGCCATGGATGGGCTCGTTGCAGGTTGGGGGCCGGGACT
CATCTGCTCCGTGTGGGTTGACGCATGCTGCAGCATCTGTACCTGACGAGGCCATGTCCA
AGATTGTGTGATTGTACCATGATTTGTTCAAGATCGTGAAGTCTGGAATGCAAAGCTGGG
AGCATGATTGTAGTGTGATATCAGATGAAGCATGATTCTTTGTAGTATTGCCAATTTAGA
TTGTAGCAATAATGCTATTTTTCAGGAATACAAAAGAATGGAGCAGCTGATTTAGTAACA
ATATATGCTTTGTCATTCACAATTGAAATTACTTTGCAGGTCTAGTTTGTTTGTAACAAA
ATATTCCATGCAAG
>TCONS_00004926	523bp
AATCCCCACGATTTCGTTTTCCAGCGCCATTCTCCTTCCTTCGCGCCTTCATCTGGTCGC
ACGCGCGAGCTGTGGCGGCTATATGTGGTGCGTGCGAGCCGTGGCGGCTATCTGTGTTGC
TTCCCATCGCGTGCTGGCCGTGCTTCACTGCATGCGACCTCGATAAATCCCGGAAGCGGC
GCTTCTCCGACGAAGGGAACCAAATCAACAGCGATGGGAAATCGATCAGCACCGGCTCAG
GATCGATGTAGAGATATGGCAAATCAGATTTGTTGAAGAACTAGATGTGGCCTGTAGGTG
CTTCGGTAATTTCCCGTATGGAAATAGTTGTAGGGGAAACATCGGGTCCCTTTATAGAAG
CGAACTGGTAGGATAACTCTGCAACTAGTATGTTTTTTTGCAAATAAATTCAGGCTGTAA
ATAGCTTTAGGTGAACATCTATGCAAGTCTGACCCTCAAATTTTATTAATTGTATATGTG
CCGATATTTTCGTTGCTTGTATATGAGAATATTTCTGATTTAT
>TCONS_00004973	1275bp
ATAAGAAGGCCGAGCCCACCGGCACTTAGCACCATCCACAACAGAACAAACTTATAACCT
GAAAAACAACAGGGAATAAAACCCTGAGTACGCAATTACTCAGCAAGACTTACCCGACTA
AAGAAAAGACTCTCAAGGGTATGCTGGATTTAAAAAGATTCAAGGTAAGGCTCATCAAGT
TTCAAGACTCATTTTTGCAGAAAAGCTTACTAGTAGTGTATCCTTATGCCAAAATTTTAC
TTCACAAGTTAAGTACTTTGCCTTAATCTAGATTTGCCTAATCTAGAGCATTCACTTGTC
CTACTCTAGCTTCATTTTAACAGCTTTAGTTTCGCTTGTTAACTACGATGCAGGGCAGTG
ATCCAGTCTTCATATCCGAGAAGTAACGGCGATCCGAATCCATTAATACTCAGCTGAGGA
TCTCCAACCACACGACATATGTAGCACTTAACCCTTGCATATGTCAACTCGCCCACGGGT
TTCTCAAGACCAGAACGGGTCCCCGCCAACCGAGAGCTCAGTACCCCACCATCCAGCCTC
TTGCCAGGTGGATACACGATACTCTCGCCATCTCTCCACTCCCATTGCAGGCCAGCCTTT
CTGGTATTGGTCCAGCCGAGGCTAAGCTTACCCATGACGAGGCATGTGGCCAGTTAAAGG
GTCCTAGATCAGCAAGCCTACTTTCGGTGCGGTCCTTAATCGACACAGACGGGCGACCTT
TCCTGCTCAACGTCTGGTCTCATCTTATTATTTATCACCCAAAACCATGTACCTGACAGA
GGTACAACACTTGAATGATGAATTCATCACTGCAGATGATGCTCTCACCATTACAAGTCC
TTTTTCATAAAACAAACCCATACCCAGTGTTACACAACATTCTTTTAAACAGAAACAAGT
TTTAATTCTCTAGGCAGGGCTAAGCCTCATTAGTTCTCTTTATAAAACAGGTAGCAAGGA
GGATAATCAAATTCCAAGGAATGGTAATGCATCAATTGTTTCATCACTCAACTCCTATAA
CCTAATGCAGCATATAAGTGATAAAAGTTTTAAAACAACAAGGAGGTGGCAAATGCACCG
GGGCTTGCCTGGGATAACACTAGGTTAGTGTTTGTTAGACGAGACTTGCTTGCCGATCCT
CTCTCTCAGGTGGGCACTTGCTTGATTTATCCATCTTCAGGTTGGCCCGACTGACGACAT
CATCTTGCAGAGTAGCCCACGCTTAACAGCATCTTGTGGTCGACTCATCTTTGGTCCTCC
ACATCACGTAGTTCA
>TCONS_00005153	318bp
CCATCAAAGTGTGGGGGCTTGCCGAGTGGAATGGAAAGCAAATGTGAATTTGAACTTTGC
GGAATACGAGAGTAGTCAAAGGAAAAGTTAGAATTAACCGGTTTCCTTTGTTCGTAGTCG
TTGTGGTCGTCGTCCTTTTGGGAAGAAGTAGACTCATCACTGTCGTCGTAGTAGACGATC
TCCTTGATGCGCCTTGTCTTCTTCTTCTTTCCTTCCTTCCGTCTATGACCCGAGCCAGAG
TCGTTAGGCTTGTCATCTTTGGGCTCGTTGACGAAGGACTCCTTCTCCTTATCGTTGATC
ACGATTCCCTTCCCCTTA
>TCONS_00005157	251bp
TAATCAGCCAAGGGCGTCCCATTATACCCTTGTGGTAGCACTGTTTTCCCGGGTGGTCGC
TCCATGTTCCAATTAACATAATGATCTTATCATGAACGATAAATAACAACGGATAACAAA
TGTATAATCATGAGTAATGTATCTTCATACCCAAAACCACATAAAGCACTAGCAAGTACT
ACCCAAAAAGTTCAGTGGTAAACAAGGTATAAAGATAGACAAACTAGGGTAACCTATTGG
GTCCCATCAAA
>TCONS_00005179	448bp
CAAAGACGAGTGACCACGACGTCGCGTAATCCCACGGCGACCCGAGATGCCGACGAGAAA
TTTCAGCTAGTGCCCGCTGGGACCTTGCTCTGAGATGCCGCACGCGGATACCCCCGTGAC
GTCAAAGCTTCAACGCCGTTCCTCACGACCAGAGTGCCAACACAAGCTGGTTGTTCCCCC
GGCAGCACTCGGCGGCCCAAGCACCCACTCCATCAATTTACGGTGAACCCACAGAGCGAC
CAAGGCAAGTCTCAGTGGGATTTATAGGGGCCCAGAGTCCAAGCCGAACTCGAATTTGCC
GGTGTGATTTCCGGTGATCTTGGCCTGGTTCGTTGCAACAGACCCGCACGGCGCGCGAGG
AGTTCGGGAGGAAGAGGTCCGGCCACGTGAGGAAGATGGAGACGGTCCGACAGATGGGCC
CCACGCAGCAGTGGAACCACCGCGATTC
>TCONS_00005188	357bp
CTTGTAAGGATTTTGCAGAAACTGTCTTGCTAAGGCTTCAACTTCTTTAGGCCATGTTGG
TCTCCTTGTTGTCCTGGAAATGACGAGACCCCGGACACCATCTGACCATGGTAGAACTGG
CAGAAGCAACAAAGATGCGTGAGGCACTGATGAAGGCCGAAGCTCACTCAGGGAGAAGCA
GCAGTAGCTTGTAGGTGGTGTCAAGATTGTAGCTCTTGCTATCAGTGTTAATCGTTCATT
GTCAGGTGGTTGCTTATTGTCGTCTGCAACTGATGTTGTGTACTCCCCGATGCATCATGT
CGGTATCTGACTACTGAATTTGAGACTGCTTCTCTCGGATGTTTTCTCATAATCTGT
>TCONS_00005216	1006bp
AAGGTTCTAGATTTATTTTTGTACTAAAAATAAATTCATATTATCATTTTTCCTATTTTC
TCTGTTTCCTGGACTGTGCGCACAAATACTGAGTAGCTCGGGGTTCAGTTTGTAAAATCC
AGGGCTCTTCTATAATTACTTTACCACTAGGTTGGACGGCGGGTCAATTAGTAAATATTA
TAGGGTCTCTTTTGAATAAATCCCGAAGCGAAGGGGTACGCGCCATTCTAGACCGTTGGA
TCCATGCCTGGCGGCACAGATTAGATCTGTTCACTTGATGAAGCGGTACACAGCAGTCAC
CGTTGGATAAAGATCCAACGGCGTGGGTTTTATTAAGGCATGATCCGATCTAACCCATCG
GATCACCGATCAACGTCTCGGATCAAAAGAACGAAGGGGTACACAGCGATCTAATCCTGC
ACGTACGTGATCAGATCAACGGTCACAAACCACCCGGCGAAACTTTATGTCATCATCTAA
TCCGGGCCCTACATCACAGAGTCGACGGCCCGCACGCCGCAGGCACTCTTCCCCTACACC
GGTCAACACTGCGCGCCTTGACTTAATCTGCACCATTGGCTTTACAATCTACGGCCCTGC
CATCATCTTCAACCTCCCGATCCTCCCTCTCTCTTCTATTTCTTTCCTCAGTTATTCCAT
CGTGGACGAGCTCCACAGACGCGGCAACGAGCTGCACCGAGCTCACCATTCGAGCCCTAA
CTACCGCCTGGACACCACTGCTCCTAGCCTACATGGCTACAATCAACAGGTAGGGAAAAA
CTCACCCCTGGACAAGCGGTAGACCGAGCAGACTTCAACCACTACTCGCTGAGGAGATCC
ACGTCGAGACTCCGATCCGGCCACACCCGATTCTGTAGCGATCACGACGAACCCTAACGA
GGAGCGAGCCCAGCCACACCCGCTTCCCGGTGGACGCGCGACGACGGTGCGCGAACTTCT
GCAGCGGCTGGTGGTAATGGTATGGTTAGTTGGCAAGTGCACGGGG
>TCONS_00005227	471bp
GTGACTCAAACCGCCGAGATTCACGATGCTTGTCTAGACTTTGAGAAGTATCGTTCGTGC
TGCTTTTCCTTATCAGAGGAAAGGAAACCTAGCTTTTGGACCACCTACTGAGCAGAGCAC
ACAGTAACTTGGAATTCTTCCTGCGTGCATACTTTCAAGACACAGAAGCTGTGCCCACAA
AGCCAGTATGCCATCGCGTTCCAGCTTAAGTCAAGAACACCAAATCAGTAGTAGTACTTA
TTATGGACTAATCATTGATTTCACAAATCAACCTGAAACTTCCACCCCCTTTGTTCTTCA
CATCAATGACATATGTTGTCCATTCACATCCATCTAGTATTTTCCCAGATACCACAATTA
CCTACAGAATCCATTTTCCCCTTCACCAATGCGAAAAACATGAGCAGCATGTCTCTCTGT
AGGATCAGCTTGTGTTTCAGTGGATGGAATAGATTGAGATGCCGGACCATC
>TCONS_00005263	339bp
TGTAGTGGACTAGCTTTATTTGGGGTTAAGGTCAAGCAGTTGCTTTTAGTTGGTCAGGTT
ATTATTACTCATTGAGAGCCAGGTTTTAACATTAACCCAAGTTATTAACCCAAAGTACCC
TTTCCAAACGGAAAGAATACCACTTACCATTACCATAGTCATAACCATCATCCTTGTCAC
CACCTGTAAACCAACCATCTCTGATCAAGTATCTCTAATCAAAGAGGATCCCAAGGCTGC
TCTTAACCGTGAGCACGGCTGATATATCAGTTTCCTTACCCTCTGCAGAGGTCGCACACT
TTACCCATGAGCCGTGATTCCCGTTTTGCCCGGGGATCA
>TCONS_00005281	271bp
GAGCGTGAACCCTTGACTTGCTCGCCCCATCCAGATGTGACAAGCTACTGGACCTGCTGA
CTGTCAAATTTGTACTCAGCTCTTCAAATTTCAATTGGGCAGCAGCAAATGCTGGATTGC
ATGACTTTCTCACCACAAACCTTTTACCTTCCATCTCCAGTGTCTGCTCAGAATTGTACG
CATCGCCACTGTCCTCATTGGATGATTCAAATTTTTCAGGAAGTGGACAGGGATCCCTCG
ATGCATCTGCTTGGGTATATTGTTGATTCAA
>TCONS_00005381	409bp
TTGACATGTTTGTGTCACTTTTATGTCCACCAATAACGTGACATGTTACATCAGCAACTA
CTGATTTAAGCAAAACCCGATTTTGTATGGATCGGACGTATTTCGCGTGCAGTAACGTTT
GTGCTGCTTCAGGTTTCAACGTTTCGTTCGTTCGCCTGTCGCTTCTACGAGCAGGAGGCT
GTGGCCTCGGTCGGCTACGATGACGTACGATACCCTAATCCTAATAATTGAGCTCGGAAA
GCAAGCAGGGACAGGAACTTTTGCTTACAGTCACAGAGAACCGTGCACGCTAACACTACT
ACGTCCACCGTCCACGGCCTACGACTACGAATTAGCAAAACAAAAACTGTTAAATCTGTG
AAATCCTGAAGCTCCGATCGTCTGAAAAAGAGAGCGACGTTCGGCGTGG
>TCONS_00005418	299bp
GTTGTGCGCAGCAGCCCCGACATCTCCACGCTCTGTCGGCTCGCTGTTTTGTGAAGCCAG
TGGACAGCACGCCGTCGACGCCCGCCATGTGCTCGCTGTTTTGCGCAGCCCATCCGCGAC
GCCGTCGAAAACCGTGCTAGTGGTCGACGTCGTGCCTTGCCCGTTCGACAAAATGCCGAG
CCATGTGGATAGCCCATGCGTCTAGCTACGACTCGTTCAGGACCGAGAGATGACGATCGT
GCAAGTGATGTGGTGCCACCCACAAGATGCAGTCGGCGGACGAACCAAGGAAGGATGGA
>TCONS_00005425	735bp
AAGTTTTCTGTCTTCATATAACCTTTAAAGGACAGGTTCTTAGGTTTAGCATTCTTTCTT
GCCTTGGCTCTAACCTTTAGAGTTCTCTTTTCTGTCTTCATAGGTTTCCCTTGCTTGAGA
GGTAGTATTCATTACCTTGGTGGAAGCCGTTTCTTGGTAAGGGTTCTCTCTTTACTGATA
GGCTTTTCTTTCCTATTTCTTTATTCCACCCTGACACACCCATTATTGGCTTCCTTCCCT
GGAGACCGCTCGGGCGAAGGTAGAGCATGGAATGCAATAAAGCTTCACGCTTTCTGACAC
AGAATCCGGTTAGGGACATAAGTTATGGATAGTCTTTTCCAATGCGAAAAAATAAAACGA
CATCGTGTCTATTTTTCTTGGCTAAAGGAAAGGGGTATCGAGATGTGCTAGTCTAGTATA
CTGAATCATCCTTCTGTTTCTTACAGCTGAAGATTGGGAATCAGGATCTCTTTTCGTGGT
TCTGACGGTTTATGTTTCCATTCCTGCTTCTTCCTGTTATTTGATATGGTTTGATACGGT
TTCCGGGTCTATGGTTTCCAGTTACAAGACAAGCAAGCAAGGTTAAGGTTTCTCTTTATG
TAGGCGTATACTAGAACCTGAAAAGAAAAGAGAAGAGAATAGTTTCTTACTTCCTTTGAT
TGGCAATCCAGATATCTTAGCTTGTTTCTAACGGTTCATTCATACCTTTTTCTTGTTGCA
TTTGATTCCATTCCT
>TCONS_00005436	564bp
GAATCAGCCGTCGCCGTCGCACCTTCCACTTCGCCAGCGGCATCTTCCTTGCGCCGCCGG
CGCCCGGCCAGATCACAGCCGGTCTGCTTGCCTGGTAAGACGATCTGTCGGCTCTCGCCC
GCGGAGACCCAAACAGATGACGTTAAAAAATGGTTTCCCTGCAGCAGCTATGCGGTGGTA
GCGTTTTCCATTAACGCTCCCATTTCGATTGACGAACCAAGCAGCAGCTATGTCGATGAT
ACCGTATCGTGGCAACGTAGTGTCGGTTGGTTTCTTTGCCCTTCACTGAAGTACTGAACA
CTTCGTGAAGCTATCAACTATCATGTCTGTCAGAGGTCCTGCTTCATATTTCTTACTATT
ACTATGATTTTACTACTAACACTTTGTTCTCTATTGAACCATGACCAGCGCTTGTATTTT
TTCCTTTCAATTGCACGTTTAACTGTTGGGGTTCAAGCTTCAAACACATCTGATTTTTTT
TTTAATTCTAGCATTCACTTGTGCTGCTGCTGAATTGTTTCATTGGGTTGTGCCTGCTCA
TTTTCATTTACTTTCTGAATGAAC
>TCONS_00005477	1291bp
CTAGAGTCATTTACATAATATAAATCAAAGTACACAGAATCGAAATGTAGCTAACGTAAA
TAAACCCACCACGGGCAGCTGACTGGGGGAGGTCGCTAGCCTAATCCTTGAACTCGTCGA
CGTTCTGGAACTCTTGGAGATCTGCCTCGACACCTTCTTCTTTACTTGAGCATAGATTAC
ACAAATGACAACCTGGTGTTTTGTGAAAGCAAGGGTGAGTACACATCAACGTACTCAGCA
AATGTACCGTTTGGCTGTAGTGGACTAGCTTTATGTGGGGTTAAAGTCAAGCAGTTGCTT
TTAGTTGGTCAGGTTATTATTACTAGTAGAGAGCCAGGTTTTAGCATCAACCCAAGTTGT
TAACCCAAAAGTACCCTTTCCAAACGGAAAGAATACTAGAAACCATTACCATATCATAAT
CATAAAAACCATCATTATCCTCATCATCATCTGTAAACAAAGTAATCATGATTCAATGTG
TCTCTAATCAATGGAGCTCCCTTGGCCGCTCATAACCGCGAGCACGGCTGATATATCAGT
TTCATAACACTCTGCAGAGGTTGCGCACTTTACCCACAAGTCGTGATTCCCTCTCTAGCC
CGGGCTTGCAAGACCCTTATTTACTCCCAAGATACATGGCCAGGGATTCACTACGAAGCT
TTTACAAAGATTCCCTGAGGCTGTAGCCGCCCGTTAGGTTTCCTAAATGCACCGTACTCC
TCCCCAAGGGGCGAACCAACCTTGGCAGAGCGAGCCGCATACACCAAGCCCCATTAACGG
CACGACGGCGAAGCGAACTACACCCCAGTTCCTCTAATTATTCAGCTAAGGGCATCCCAT
TCCACCATCATGATTGCACTGTTTTCCCGGGCGGTCATCCAACGAACCAGTCCTTACGGA
GAGGCACTCGAGAAACAGCTCGAGTCCCCTTAAATGTCATAAGTATATCATCATATCCAG
AATAAAATCATAGTATTATCATTGTATCTCATCATGTTCATTGATTAAAGTAAAGCGCTA
GCATGAAGCTAACCATAGTAACTCAAAAGGTAATCAAGGACAAGATAAATAGAAAGCTAG
TCAATCCTTATGTTGTTCATAGTATGCGGGTTGATAAATTATAAAGTAAATGGGACATAA
TAGGTCAGAGGACACCTGCCTTCACCAAACAGATGCTTAGGGTCTTCAACTTTGTAGAAC
TCGAAGAGTTCGACCTCTTGGTCGCCGAAGCTTAACTGTCGATTCCTCGAAGCTCGGAAA
TGGATCACAGTCCATTCGCAACGCGCAAAGA
>TCONS_00005478	1035bp
TAAAATGATGTTACTAATATATTGACGACATTATTATTAAGCTAACGATATGAAATGAAT
CGAAACTGAATCGTAACACTGAATATATTGAATAATTAATAGCTCATAGATTATTTACGA
AGTGGCGCACGTGATTGGTCGGAGCTAAATCACATGAAGGGCCACGGAGTTTGTAACCAT
AGAAGATCATCATGAGGGAGTTTTGTATTGGATGTCGACACATGCGGGGAATTGTGCGTG
CACAAGGGGTGCATGCACATGCATGTGTAGGGCCCAAGTAGTTTTCCAATGAGGAAAAAC
CCCATGCATGTGGATACCACCGGTAGCATTTTCTCCCTCCTATCTCTGCACAACTCACGC
ACGAGTGGAGTAGTGGGCGAGTTGTTACCTTTCTTCCTCACGGCTCACGCACGCACATGC
GGGCAGGAAGTCGACCATGGCGCTGAGTGCTCGCCGAGAAGATGCACAGGGGCTGATCGG
GCAGGCTTGCCGGAACGCGGACCGAACGGCAAGGAAGCGCGTTAGGGAGCTCAGGGAGCC
ACAGCTACTCGGCCGGCGAGCAGCAGCGATCGCTAGGTGCGGGGTTAGGGACGACCGGAC
TGGGAGCGGCTGGGCGCAACGGGGACTCGGCCACGGCCTTGCTGGGCGCTCGCGGGAGGG
GCTGGACGCAGCTCGCACCGGAGCTTGGCGCGGTGGCTCGTCTACGGTCGCGTAGCAGCG
CGAGCGAGCTGGACGGCCCGCGAGCGCACGCCAGGAGCAGGCATGGCTAGCGCGCGGGCG
TTGAGGAAAGCAGGGAGGACGGGATCAGATCGAAGAATTGTACGAGCACGGGCAACCAAG
AGGAAAGGGATGCACCTGCTGATTCGACTCCCGTAGCGTTGTTTTGGTGTAGGAGATGAC
ACCGCCTCAGGTGATGTCGTTGCCCTCGAGCCTCGGATGCTTGGATGGGCGCTCCTCCGG
CGACGACGCAACACAGGGGCGCGAGGTGCTGTTGCGTGGGAAGGAGAGAGAGCGGGTCGC
GGCGGTTTTGGCGAT
>TCONS_00005501	688bp
TAACCGTGAGCACGGCTGATATATCAGTTTCCTTACCCTCTGCAGAGGTCGCACACTTTA
CCCACAAGTCGTGATTCCCATTCTGCCCGGAGATCATGACTCTCCATTGATCACTACCAA
GGTGACCTAGCAGGGTCTCACTAAGTAGCCTTTACAAAGATTACTTAGAGGTCATAGCCG
CCCGTTAGGTTTCTCCAGTTTGATAAACACAGTACCTCTCCCCGAAGGAGGGTGACTAAC
AAAAGCAAAACGAAAGAACCTCGGCACCCAGCCTCGGCAGAGCAAGCACTGTGCCTGGAC
CCCATTGACGGCACGACGGCGAAGCAACTACACCTCTAGTTCCTCTAATTAATTAGCTAA
GGGCATCCCATTTCACCCTCATGGTTGCACTGTTATCCCGGGTGGTCTCTCAACGAACAG
GTCCTTACGGAGAGGTACTCGGGAAACAGCCCGAGTCCCCTAAATGCCACAAGTATATCA
TCATGTCCAGAATAAAATCATAGTATCATCATTGTATCTCATCATGTTCATTGATTAAAG
TAAAGCAATAGCATGAAGCTAACCATAGTAGCCCAAAAGGTAATCAAGGGTGAGGTAAAT
ACAAAGCTAGTCAATCCTTAAGTTGATCATGGTATGCGGTTGATGAATTATAAAGTAAAT
GGGACATAATAGGTCAGAGGACACTTGC
>TCONS_00005542	813bp
GAGTCTACTCCTCTACCTCTAGACATGCAGCTGTTTGGCTGTGGGGTTTGGTTGCCAAAA
GTACTAGCTGAGTTTCTAAATCAAGTTTTAACTTTGTCAAGTTTAAGTGTGACTCTCTTA
AGGCTAAATGTGTACTATCTACTCATACATGGTATCAAACATATTTAGCAATCAACAACT
TGTGTCAACTCATCATATTTCCACTTGTTACTCAATGTAGCAGCATGGATCAAGCAGTCT
CATTAGCTGCGAGAAGCAGACGATTCGAATCGAGTTTTTATCCTTGCAAGGTAAACCTAA
ACACACGACGTGGCGAGGCACTCCGTCCCCACACACATCAACCGTCCCCATCGATTCCCC
GTCAGCAGATCAGGGCTCACCGCCTTGGCGTACAATGCCTCACTGACCCCGACTGGCCGT
CGTGCAGTGACCGCACTTGTACCCACCATAACCGGAATGGGAGACCACGTCTCAGGTCGC
GTGAGGGGATATGTCCACTGCCGGGTTCACTCAGGTACTAGGCTTACCGATTTACCATAT
TTCTCGGCATATGTTTAGTACGTTCAAACGCTTGACTCACGGTACCACACCTTAATCCTT
ATTCCAATTCTCACCTCGTAGACCACCAATCCCCATGGATTGTTGTCCACAGACCAACAT
CATTATGATATAAAAATGGATACAACCAATTCCTGACCTCGCGCGAGTGCTAGAAAAATC
ACTCGACTTCTACCGAGATCCTACTTAATAAAGCAGCTACTCGACTTAGCATACTAGTAT
TCATCACAATGGGGTTCCTGAGATCATGCAACT
>TCONS_00005586	1269bp
TCTTTTCTTCTTCTTTCTATTTCTTACACTTAGATAAATATATTAGTACACAAAACCAAT
ATACTAAGACTTAGAAACATACCTTTGTTGAAGATTTGCACTTTGTTCATCCATGAGCAT
TGATTCACATTTAAGCACTTGTGTTTGCACTCAATCACCAAAATACTTAGAAATGGCCCA
AAGGCACATTTCCCTTTCAATCTCCCCCTTTTTGGTGATTTATGCCAACACAACATAAAG
CAACTAGAACAAGTGCAAAATCACTTCAAATAAAAACTCAAATTGGTTTTGATTCAATTT
TGGCATATATGGATCATCCTTTGCCACCACTTGGTTTGTTTTTGCAAATCAAACTCAAAT
CTCTATTTCTATGTCAACCACACATGTTGAGGCATAAAGAGAGTCATTCCAAAAGAGATT
GATCAAAGATTTCAAAAACTCTCCCTATTTCCCATAATCAACACTTCTCCCCACAAGAAA
CCACTTTTGACAAGAGAGACAATAAGAGACAATAAAAGAGTTTAACAAAACAAAAACTCT
ATTCTACTATTTTCAAAATCTCTCAAGTGGTAGCTGATCCATCTATTGCTTTGGCCTTTA
TTTTCTCCCCCTTTGGCATCAAGCACCAAAACGGGATCAATCTTGGCCCTTTAACCCCAT
TGCCTCACCAAAATCTTCAATTAAGAGTACAAAGGCAATAAGATCATAGAGATGAACTTG
GAATAAGTTACCCTCTCATCGGAGTGCAGTGGAAGTCTTGCATGGACCAAGTTCACCTTT
CCCCTTTCAATTCACCTTCGAGACTAAATCAAGCAAACTCAAGCAAATGGTTAGTCTCAA
AGGGTCAAGTTGTAACACATCTCCCCCTAAACATGTGCATCACTTTGCAACGGACTTGTG
AGGTCCAGGGAGTGTTTGTACAACTTGAGCACCACAATAAGCAACAAAATGCAGAATGAA
CATGATCAAAGGCATAAACATATGTATGCTACAATTCAATCCAAGTTCCGCGAATCTAAG
ACATTGAGCTCACTACGCAACCTGCAAAAGGTCTTCTCATCTAGAGGCTTAGTGAAGATA
TCGGCTAGCTGGTTCTCGGTGCTAACATGAAACACTTCGATATCTCCCTTTTGCTGGTGG
TCTCTCAAAAAGTGATGCCGGATGTCTATGTGCTTTGTGCGGCTGTGCTCAACAGGATTT
TCCGCCATGCGGATAGCACTCTCATTATCACATAGGAGTGGGACTTTGCTCAGATTGTAG
CCAAAGTCC
>TCONS_00005587	876bp
TTCTAAAAGTATATTCTTTTCATTCAAGGCATCAATTAATTCATTAATTTTGTCTATCTT
AGATCTATCTAAGCCCTTGAACAAACATGAATAATCTACTTCATCCTCATCACTAGATTC
GTCCTCACTTGAAGAAGCATAGGTAGTGTTGCGAGTACATACCTTCTTCTCCCTTGCCAT
AAGGCATGTGTGACGCTCGTTGGGGAAGAGGGTTGATTTGTTGAAGGCGGTGGCGGCGAG
TCCTTCATTGTCGGAGTCGGAAGAGGAGCAATCCGAGTCCCACTCCTTGCCTAGATGCGC
CTCGCCCTTTGCCTTCTTGTAGTGCTTCTTCTTTTCCCTCTTGTTTCCTTTTTCCTGGTC
ACTATCATTATCGGGGCAGTTAGCGATAAAATGACCAATCTTACCGCACTTGAAGCATGA
ACGCTTCCCCTTCGTCTTGGTCTTGCTTGGCTGCCCTTTGTGACCTTTTAGCACTGTCTT
GAAGCGCTTAATGATGAGGGCCATCTCCTCATTATTTAGCCCGGCCGCCTCAACTTGCGC
CACCTTGCTTGGTAGCGCTTCTTTGCTCCTTGTTGCCTTGAGAGCAATGGGTTGAGGCTC
ATGGATGGGACCGTTCAACGCGTCGTCCACGTATCTTGCCTCTTTGATCATCATTCGCCC
GCTTACGAACTTCCCAAGAATTTCTTCGGGCGACATTTTGGTGTACCTGGGATTCTCACG
AATATTATTCACCAAATGAGGATCAAGAACGGTAAAGGACCTTAGCATTAGGCGGACAAC
GTCGTGGTCCGTCCATCGCGTGCTTCCGTAGCTCCTTATTTTGTTGATAAGGGTCTTGAG
CCGGTTGTATGTTTGAGTTGGCTCCTCGCCCCTTAT
>TCONS_00005644	262bp
ATTCTACGTGGAAGCTTGGTTTTGTGCAGGGCAGGCACGTACCCACCATTAATGCACACC
GAGGCAGAGGATGTCTTCTGCTAGTGCTAGGTTTGTCAACGGATAGTCCCCTCGTCGCCT
TACGGCTCACAGCATGTACCGCCTCTGCTTTCCTCTCATACACACACTGCACGCCGTACT
TGCTTGCTCCGATAGATGCATGGACTAAGATAAGACGTTTACATAGTTTTCTTTCACTCA
CGTTAAACTCAAATCAAACAAC
>TCONS_00005646	458bp
TGGTATTTATAGAGAAGTTGAAGCCCATATGATGGTGAACAAGTTTATTTAAGTGACTTT
GGCTTGTTCCCACATAAAAAGTGGATAAAAATGCCCCAAAGATCAGCTGCTAGGCATTCC
TATAACTGAATTTGGTTCAGTTCTGAAATCTAAAATTTGTTGTATGGTGCCAAGTTTGGA
GCCCTTTTGTGGTTGTTCTATAAGGTTTTGGACTGAGGTTTCTATAGAGGAATTGAAGAC
CATATATTGGTGAACAACTTCTTTAAAGGTGATGGACATGATCCGATACGAAAATTGGAG
TAACAGCTGCTCAAAGGTTGGACTGTCAGGTGGCTAGTGACTTAGTCTATTCAGAATTTA
AAGTCTGAAATCAGTAGTGATGCAAAGTTTAGAGCCCTATTGTGACCAACTCTTGTGGTT
TTGGACTAAGAATTATATAGTAAAGTTGGAGTCCATAG
>TCONS_00005696	589bp
CAAGTGCAGAATACAAAGTACAGCAGATTGATTTGCATCATGTCAAAACCAGATTGTCCA
AGGGATACATCGGTTGCCGCTGCCGCACCCCTCCTGTCGATGTTCCATGACTCCATTCTT
GCTGGCCACTTTGTCCCAAGCATTTCACCAAACAGTTAGGCCTCGTTTGGGAGCTAGGTA
ACAGCGCACCCCGGTCAGAGACCACAGGTGGGGCATTACCTGCAGTGTCTATCACCTGTG
TGGTGCTGCCCGGCGGGGCTCCTTTACCCTGTGGCCGTTTGGGTACCCGGTAGTGGAACG
AACTACAACCTGCCCTCCCTGCTGAGAATTTGCTCAGATTAGACAGCAGGATGACAGCTT
AACTTAAGGCAAGCCTGCGAAGATCAGTAGGGTCAACAGGATGAATACGCATGTTCTGCT
CTTTTTGTTCATGTGCTCAAAATACATGAGCAAAGTTAGAATATGCAAATTTGGGCAATA
TTAGAACAATATTCAGCACAGGACAACATCAGAACAAAAGAAGCAGATAGCACTTGCTGG
GAGAGCAAATAAAGCCAATACTTCTAGATGCTTAACATGAAACACCTTT
>TCONS_00005697	382bp
TCAGATCTAAATGACGATGATGACAGCAGCGGCGCTGTAAGACAGACATCGCCATCTAAT
TACGTCCTAGCTACTTAGACACAGGTGAAAAACAATTCTAGTTGCTCACCTAGCTAGGTG
CTTCTAGCAGTACTATGTGGAGCTAGATAGGACGATGCTGCCACAGACTAAACCACTGGG
TATACAGATTCTACCTTGAGATAAGCCAAAGTATCCACGAGTAATTCCAGTAGTACATTT
ATGTAGTACTTACATTAATGCCTTTATCACTCTATATCTGTTTCTCCTACAAGAAAAGGG
TTTGGTAATATGAAGATGCATGGAAAAAGAAAACATCATTAAGGAAGCATATGCTAGCTA
TTAATTCTCCAACTTGAACAAG
>TCONS_00005794	1477bp
GATAAGCAGATTAACCAACATAAGTTAAATGGAGATCTAATTATATAATAATAAGACATG
GTATAATAAATGGTGTTATGGCATAGTACATACTTATACGAGACTAGCACAAGTTGAACG
GATCAAATCGAAGTTAGAATGGATTTTCTATGAATTAAATAAGTTTCTGGATTTATTTTT
ATATTAACAATTCATTTTATGATTTAATTATGAATTTCTCTATTAATTCTAGACCGAGAA
CACTATTTTGACAAAGTCCAGGGTGCTCTGCACAAGATTTCCGGGCCAAACTGTAATAGT
TTTCAACAAGCGAGGGATGGCGGGTTTATTTCTGAAAATGGCAGGGTCTCTTTCGCATAA
TCCCTGGCCGAAGGGGTACAAGTGAACGCAAACCGCTCAGATTAGACCCAACAGTGCAGA
TTGGATTTGGGCACTTTATAAACCAGTGCGCGAGATTAACCACACGATCCAGATCCTATG
CATAGGATAAGCTCGAGCGAAACGTTACCTCGGCCATATGATCTGAGCCACGCATTTCCT
GATCGACGGCCCAAGAGTCATCTTCATCCTCCCCTCCGACTAAGCCAGATAGTAGCGCGC
TTGCCACCATGATGAAGCTGCCCGTCGGAGCACCACTGCCCGAGACCCCGGGCCCAACTC
CCACACGGGCAATTCCGCAGGCATTCAACGAAGCATCCCGAGCATCCATGCGCCAAAGCA
ACAGCACAACAAGCTGCACCGCGGCGGAGCTTTCTTCCCAGCTGTCGCGCTGCGGCGAGG
AGGCCCGGTCCACCAAACGCCACAAGCACAGGAAAGTTCCCGGGCGCCTATGGTGCTGCG
AATACCCTAGGACTCCGCACCATAATCAATCGCGGGGGAAACCGAGACGACCACGGCGGT
GGCCATCTACTCTATCCTGGCGGTCTCTCTTCGCTCTCTCCTATAATGGCCCTTGCATGA
GGATGCAAAAAACAACGTTTTTTTGGAAGAACTAGGGATTGGGAGGGATGGCTCGGCTGT
CGTATAAATACACCGAAGGTGCCGAGTCCTGGCCAAGGGGGACGTCAGTTAGGTGGTTAC
AACTACTCGGGTTGTTACGATCTCTGGAGCTTCTATTGATGTCCGTTTCGCAGCATGAGA
TGAATCACGACGTGAGCAACAGGAGCCCCACGCGCACTCCGCAATGTGCTGGCCTGAATT
TGCATGATGATGTCCTTGCATCAGCATGACATAAGCTCCGTCTAGGTGAATAAAGAAAGT
GGAAATTCACGTCTCCAATGTGGTACGTCTGGAGTAGTAGTTTTATCTTTTTTTTCTCAT
TTTCCGATTTCAGTTTTAAATCCCAACTTCAAATTTTTATTCTATGTTTTAGACTTTGAT
AAAATTCACAACAAATAGACAAAATATCCAGCATGAGATGCAAGTATTTTTTATTAATTA
TCTTACCCCGTTATTTGGGAAATTATTTCAAATATGC
>TCONS_00005795	991bp
AGTGAATTATAATGATAAGCAGATTAACCAACATAAGTTAAATGGAGATCTAATTATATA
GTAATAAGACATGGTATAATAAATGTTGTTATGGCATAGTACATACTTATACGAGACCAA
CACAACTTGAACGGATCAAATAAGAGTTAGAATGGATTTTCTATGAATTAAATAAGTTTC
TGGATTTATTTTTATATTAACAATTCATTTTATGATTTAATTATGAATTTCTCTATTAAT
TCTAGATCGGGGACACTATTTTGACAAAGTCCACGATGCTCTGCACAAGATTTTCGGGAC
AAACTGTAATAGTTTTCAACAAGCGAGGATGGCGGGTTTATTTCTGAAAATGGCAGGGTC
TCTTTCGCATAATCCCCGACCGAAGGGGTACAAGTGAACGCAAACCGCTCAGATTAGACC
CAATGGTGCAGATTGGATTTGGGCACTTTATAAACCGGTGCGCGAGATTAACCACACGAT
CCAGATCCTACGCATAGGATAAGCTCGAGCGAAACGTTACCTCGACCATATGATCTGAGC
CGCGCATTTCCTGATCGACGGCCCAAGAGTCATCTTCATCCTCCCCTCCGACTAAGCCAG
ATAGCAGCGCGCCTGCCACCATGGCGAAGCTGCCCGTCGGAGCACCACTGCCCGAGACCA
CGAGCCCAACTCCCACATGGGCAATTCCGCAGGCATTCAACGAAGCATCCCGAGCATCCA
TGCGCCAAGGCAACAGCACAACGAGCTGCACCGCGGCGGAGCTTTCTTCCCGGCTGTCGT
GCTGCGGCGAGGAGGCCCGGTCCACCAAACGGCACAAGCACAGGAAAGTTCCCGGGCGCC
TATGGTGCTGCGAATACCCTAGGACTCCGCACCATAATCAATCGCGGGGGAAACCGAGAC
AAGCACGGCGGTGGCCATCTACTCTCTCCTGGCGGTCTCTCTTCGCTCTCTCCCATAATG
GCGCTTGCATGAGGATGCAGAAAACAACGTT
>TCONS_00005808	1357bp
ATTAACAAAGACATGTGTATCCAGTTAACCTTTTTAAAAACTCAACCATCTTCATTTCCA
GGTATTAATTGTACCTATATATTGAAACCTAATTGGTACTTCATCTGATTGCAGTTTTCT
AAAAAACTTAATTTCATGTTGCTTTCTCATTAATATAAATACTAAATTCTGCAGTCATTA
GTTGATTGACTTTACTGCCAGACTCCACATATATTAGATTATTAGAAGACTAGAACAGAT
TGTTCTTGTCGAGCTTAGTGGAAAGAATCAGCAATCACAAGATGCTGTCTTGGCCAATGG
TTGACAGATGCCATATTTGCATGCACATTGGTATATGATGTAGTTAATCTCTTTGTGTCT
AAGACACTCGACAAAAAACACTCGGCAAATATTTTATTGACAAAGGGTTCTTTGCTGAGT
ACTTTTTTCGGGCAATCGACAAAGACTTTGCCGAGTGTCGAAAAGCACTCGGCAAAGAAA
AACACTCGACAAATTAAGAATCGATTTTTTTAAAAAAAACAGCAAATTTTTTTTTAATTC
TACGAACAACTCTCCAACCCTACCTATTAGGCTGCCCGCAGCCATGCACTGGGAAGGGCA
CGCTAAAGTTTTAGCGCAAGGCAATACGCTGCAGCGGGAACTGAAAACGGCACTGGAAAC
TGCATGGACCGCGGCGGTACGCCACTCCTAGCGCTCGTACGGTGCTGCTCTATCCACTGT
GCACGAGGACGGCAGCCGATGCTGCGCCCGCCTGGTTGGACCACGTGGAGGACGTGTAGT
GTGTTCCCAGGGATAGGGTTAGATATAGAGTAAATATGAGTGCGGAGAATTGTGGTATAG
AGTAAAGAATCTCGCTGACCAGGATAGAATATTCTTTTTAGAGTAAAAATTTAGGGTTGT
ATGAGTGTGGATAGCCTTACCTTACCCATTGCCCTATCATTTTTCACTATTATTTTGAAT
CAAATTTATATATTTGTAAATGGTGAGATTCAAACTCGCAACCTCTCTCTCGCGCAAAAC
TTAATTTCATGTTGCTTTCTCATTCATATAAATACTAAATTCTACAGTCATTAGTTGATT
GAATTTACTGCCAGACTCCACATATTAGATTATTAGAAGACTAGAACAGATTGTTTTGTC
GAGCTCAGTGGAAAGAATCAGCAATCACAAGATGCTGTCTTGGCCAATGGTTGACGGATG
CCATATTTGCATGCACATTGGTATATGATGTAGTTAACCTCTTTTCTCTTTAGTTACTAT
ATGCTCATGAAAAGATTGAAGGTTTTCAGAATATAGAGATAATGTGGTTTAGTTTTGCAC
TCGATCTGTGTATACCTGCATTATATTGTGCTTGATT
>TCONS_00005811	839bp
TTAGCAAAATCTGTTTGAGTACTCCACCTCTCAAACGCTGATTTGAGCCATAACTTCATT
GACCAATGTGGCATCACATTTCAGCTGCAAAGGCAGGGAACCTTGCCTCTCAAGCATTGA
TTTCCGTATATGTGGAAGGTCATAGCCATTATTACCACCTGTTCTCATGATTTCCCTCAT
GCAGGCATGAAGTGTCAAAAATATTTTGTTTGCCTTACACACTGAATAATCCTCAAACGC
CTTATCCACAACGACTACCAATTCTTCTGTGGTTCTACATGTTGATTTGTTCTGTAATGA
TTGAATAGCATTAAAAAAGCCCAAGTCTAATATGTTCAAATCAGGGGAGTTAGCTGGCTG
GCAGACAATTCTAATATCAAATCCCCCTTGTTGAGCCGCCTCACAAAAAAGCTTATCACT
AGGAGATAAATGAGGTGTAGCATTATCTTGTTGAATGTATATGATCTTTCCAATATCTTC
ACGAGGCCACTTGGCGTGAATAGCCGGTAGGACCTTTCCAATCATGAAATCTCTCATCAC
ACTCTTATCGATCGAGAGAATGGGTTTCATCTCGATTGTCCCTGCAAGGCGGTTCCTGCT
TGATCGCTTAGCGGCAACATAGGTTACATATGGAAAGCAACCAATTCTGCCATCAAAGGT
GCAATTTCCACTTGAGTCAAACCTTGGCCGAGCAAGAGCAGTCAAAAACATGATTCTTGG
AATATAGTTTTTGTTCTTACATGTTCGTATCGGCTGCTGCTCATCAGGGGCAGTATAGTA
CCTTAAAGTTTTTTTTGTGATGTTGAACCATTTCTCATCAATATATATGTAATTGAAGA
>TCONS_00005812	375bp
TGTCGCTTTCCTCCTCCACCTCGGTCGCCAACTCCTCACGACGGTGTGCTGCTGCAGCAG
AGAGGTGCACGAGGCTGACCTCAGATGCAGTGCATGGTTTGCCACCATGAATTGGTGGGG
ACGAGTTTGGTGCCGCTGTCCTAGCACATCGATTGGATAGTAGGGGAGGGCAAAAGGCTG
GACGACGCCCCATGAGAGAATCTTTTGTGTCTAGTTCAATTCAAGTTTGGGCAATACCTG
AGTATGCAAGAACCTTTATACAGTCAAAAAAAGTCTATTCAAGGAGATCGCAGCATCAAT
TAGTTGCCAAAACAAGCAGTGTTAAACCATCAAGCCCTAATTGATGCAGAGATCCCAAAA
GTTACAACAGCAAAG
>TCONS_00005813	494bp
AGGAGAGAACAACGATATTTGTGGCGTTGAGAGAACGACGGATACAGATTAGCTGCATCC
CTCGAACAACAGGACCAAGAAAGAAAGAAGAGCCACTGCTAGAGCAAATCAGATCCATGG
TGATTCACTTGGAAGCTACGAGGTGGGGTATCGAAGTGGAGCAGGGGCAAACTAGCTGAT
CTAAACCATGAACACAGGCAGAGGGGCACCACCCTGGATACTACACGTATCACAAGCAGC
ACGTACTCGGATCACCACATCACTCGGAACCAGTAAGAACAGAACCAATAAGAAGACGGG
AACTGACGGCGGCGGCGACTGACCTGCGGCGGCACCAGGAAGCAGCGACAGTAGCACCAG
GAGCAGCGGAAGTAGCACAAACGGCCGAGGTGAGAGCACCAGCTTGTATGGGATTTTCTC
GATGGGGTAGGCCGTAGGCAGGAGGGGAGCACCAGCACGAGCCGGAGCGTGTGGCGGCGG
CGGGAGGTGAGAGC
>TCONS_00005815	700bp
GGAGAATCTGGTCAACGACCGGCCGAATCGGCTTTGTACCTAACCCATAACAGCCGAGCT
CTCCCGAGATCTCTTCTTGGTCGTGCGCCGTAGGAATCGGTCTTGGCATCCTGGGGATAA
AACAGGGAGAGCTCCACAACCCTGGCCACCTCCAAATGCCGGTACCAGACAGGGAGAGAT
TCTGAGGGATTGATGGCCACCTTGGGCTTCATTGCCGCAGATACCGTGGGCCACGTTGTG
CGGGAGCAGGGAACTGCTTCTCCATGGCCGTGTTCCGGTAAGGGAGTGAGAGAAGTTGTT
GCTGCCGGTGTCCGCTCATGCGCCGCCGTTGGTGCTTTCGCTGCTCCCTGCTAGCCGAGA
CCCTGCTGTAGGCTCGGGCATTTCCTTGGGTCATTGGGAATCGAAGCATGGCGACTTCGG
GCGCGGTGGCGTCCTAGGATCCCGGGAATTCCTCACCGGAATTTGGAGAAGTCGTCGTGC
TTGCGCTCTGCCGTGGCCAGGGATTGCGACGCTGCGATTCACGATACTAACGCTTCTGCT
GCATTCACTGCTTCTTTGGGATTGTGTGGGTACCCTCGGATCCGAATTTGGGGCTGTGCA
TCACCGGTTGGCATGCTCGCCGGTGAGCCTCCGCCGCGGTTGGGTATAGCGTTGCCCTAC
TGGTGGCTGGGTTGGGGAGGATAGCGCCATCACCGTCGAT
>TCONS_00005872	785bp
ACAATTGTGCTAGTGATGGGTGTGTTCCAACATTGTATCTGCAATTTCTCTGGTTTCCCA
GAGCACGTCGTGATTTGGATATATGCAGTGCGCTGATTGATCTCTTAGATTTTGCCCCTC
CATCATGACGCCGAATGGTTATATGCAGTGCGCTGATTGATCTATTAGATTTTGCCCCTC
CATCATGACGTCGAGACATCTCATGATTCGGCTATAAGAGGTATAGAACATGGAGGATGA
TGGCCCTGTAGCTACAAAATCAGGATCGCTTGGCATACCTCGATACAATGATGAGGCACC
ACTGTGGTACCCATAATGCTCCTAGGGATCATGCATAGGGTGTGCTATGTCATCGTAGCC
GGTCCTCCAAGATGAATGACCAAGATTCAGTTGACCAAGGGTTGAGTGAAGTGGGGATAC
CACTCGACCAATATCCATGGTGATTTCCTTTGACCCCTCATTATGGAGGGAACCGTGCCT
CCTCTCCTTCCTCTTTCTCCTGTCGCTCGAGTTGTTGTCGTCGCCCTTGGGTCATGACAC
TTCTGGCACTATGTCGCACGTGCCGTCCTGAGTTGCATGGTTAGTCGATACACATATGGT
ACTTCATATACTCTGGTGCAGGCAACTAAAGTTCAAAGTTGTATCTAGCGTATGTCATGA
TAAGATCACTATTTGGGGCTGCCCTCAAAAAGTGACCTTGGATAGAGTGATGCTCCGTGA
CTAAGTGTGTGAAATCCTCAGGGAGGAACTCAATCCTAGCATTACCTGGTGCACCAATGG
TGATC
>TCONS_00005876	996bp
GTGTTATTTGTTGAGACAGTTTACTGATGATATTGTGAGGTTGTGCCCTAAATTCCAACT
CTTTTGCTTTGTCTCGATGAGATTTGGGGTAGTCAGGTTGCAGCCTGCTTTCTGTATCGT
TTCTGAAAACCAGTGCGGCAACAGCAAAGCAGATTTTTTTTTTTTTTTTTTGTCCAGCAA
CTGCTATTTTCATTCAGTGATGGCTGCTTTAGGTCATGCTGGTGTGCTCTTCGGGACTGG
TCTTGTGTTAGTTTTTTTTTGTGACTTTGAGCATATCGGTATACTGCATGTAATCTACTG
TGCGTCTGAAATTTCTTTTTGAGAACAGCAACAATAGAGTCGCACCGATCTGCAGGGCTT
CTGTACAAAGTTTTTTGATATATCACTTTCAATCTATTGTAAAACAATCATTAATGCCTA
AATAGTGATCGGTCGTTGGTAGCTTTATTTGATTGCCTTGCACTTAAACAGCAGTCTGTT
TGTCATCCTTCTTTTCAGCACCATATTTCTTTCATCACTTCAGTGAGCAGTAGCAGGATA
AAAGGTTCAGTCTCAGTCTCAGGTGCTCTAAATTGTTTTGCTGTTTCAGCAGCTGTAGAC
CTTTTCTCTGCTCCAAACTGCGGTGAAACTAGGAGGTGTTTTTCAGCTGTGTGGCATGAT
CGTTTTTTCATGCATCTGTGCTATGTGTTTTCTTGGATCACTTCCGAAATGATTCGAGAT
AATCGTAATCGTTCCTAGGGTCGATATGCCACAAGTTGGTGTGTGTGATCTTGACAATTA
CAAGTGAGATGAGACATGTGTTGTTTGGGATATAGGCCAAGATCTTGCTGATAATTTTAA
TTGGCTCTCATTCTCCCTCTCCTGGTACTGCTGAAGGCTCCTCCCTCCCAACAGCTAACA
TGCATAGTACAAAGGTATTTTATTTAAAAAAAACAGTGACATTGAAGGAGCAAATAATGT
TATCTTCCTACGGAACTCTGATCTGCACTTTTTTCA
>TCONS_00005894	351bp
GCCAGAGATGGTAGTCCGCCGCCAAGCCGCTGATCTCCGTAGACGGTCAACCCCGACATG
CTAATCCCCGGTAATATTACTCTAATTTGATTCACCACTCTCGGGGCATCGAGTCGTAGC
TTTGGATTAAATGAACATGCCTTGGGGCACTGAATCGGTCATCTCCAGTGATGATGCCGC
CGAGGGAACTTAACATCGTCACGCGTATCATGGGGAGGATGAAGATGAGATGTGTGCCAT
TGATCGCTTGTTGGACGGTGGAGATTAGATCTCCAGTTATCGCATTGAAGCTGGGATCTA
GGTCATTCATTTGGAGTTCAACGGAGTAGATTAGATCATGTTAAATAAAAT
>TCONS_00005936	605bp
TCTAACTTATCGCAATAATTTTTGAGTCGCATTAAAGAAATTTGGAATTCGTGGAATGCC
TAACAAGATGGTGATCCACAGTAAGAAGATAGTATGTAACTAGAGGGCGAGAGTTGTAAG
CCAATAGGGGGAAGTAGAATGCTCAGGTGGGAGGAATCCAAGCCTAAGCACCGGATAACT
CGTACAGAAGGATAGAGGAAGAGAACCGGGTGGCTTGACACCTGGTGATGTTAGAAAGAA
GACAAGTGCTTATGCTTATAAGGAACCCCAAGGTTAGCTTATAGCTCTTGAGTCTTATCT
TATCCCTCCTTCATCCCTATTGCTTCATGCTATGCTTGTACGACTTCTTACTGATTCCTA
TCTTCTCGGCGTTGGCTTGTACTTCTGCTTATAGGGTACCTGCGTTCTTCATCAATACTG
AAAGCGGATGGACTGTTGGCCAAGCTAAGGCAAAGCCGAATCTCAACTAAATCTGACTTA
TTTTCACAGAGGAAGAAGCTTCTTTTTAGCCTAGTGCTTAGAACGAAAGCCATTGCAAAG
AAGCGAAGGGCGCTAAGCGGGGATGGTCAAAAAGTAGAAACTTATACTTTCTGGTACACA
AAGCG
>TCONS_00006001	288bp
GTTTAATTTTAAATTCAGGTCTTTAAAATTAAATGCACAAGCAAAACTCACCAGCATGAG
ATGCAAAGTATCGTTTTTACTAATTTATTTATTTATTTGTTATCGTATTTATTTAAGAAA
ATGTCACCAATATGCCACACACACCTTGTTCCTTGTTAAATAAATCATTATCTTGAATAT
GTAGTTAAACTAAAAGTTTAATCCAAAAATTAAATGTTTATCACTTATTCTTTTTAAGGA
TAGTTTCTCTACATTACCCAAAGCATGATTTTAGGGCATTACAAATTC
>TCONS_00006058	309bp
TTACCGGTAGATAAGGGGGGTAGATGAGTTAGCCACGGTGCCCCAATGTTCGGCGGTGGA
AGATTTCTCCGATGAGAAATTGCCCATGCTTGGCCGGCTTCCCAAGCCCAGTAACTCCCC
GCATGCACTTCACACCCGACGATGAAGTCACGGGTCCAAACACCCAGTGGAGAGTCGACG
CGGACGGAGGTCACCAGCAGTGGGTGATCGATCCTGCGGCGGCGGCAGATCTCCCTCCAC
CCTTCTGCTTTCTCTCCACGGCACAACGTTCTCAATGGTGTAGATGAGGGATGTTGTGCG
GGGTCGGGG
>TCONS_00006071	395bp
CGGAAAGAACACCAACGACGAAAGCACTCTGCTGGGCCGACACCGACACTAAGAGACGAA
AGCTAGGGGAGCAAATGGGATTAGAGACCCCAGTAGTCCTAGCCGTAAACGATGGATACT
AGGTGTTGTGCGACTCGACCCGTGCAGTGCTATAGCTAACGCGTTAAGTATCCCGCCTAG
GGAGTACGTTCGCAAGAATGAAACTCAAAGGAATTGACGGGGCCCGCACAAGCGGTGGAG
CATGTGGTTTAATTCGATGCAAAGCGAAGAACCTCACCAGGGCTTGACATGCCGTGAATC
CTCTTGAAAGAGAGGGGTGCCCTCGGGAACGCGGACACAGGTGGTGCATGGCTGTCGTCA
GCTCGTGCCGTAAGGTGTTGGGTTAAGCCTCGCAA
>TCONS_00006077	968bp
TGCCATTGTCTGGTATTTCTTTTGAACTGCAGTGTAAACTTTCAAAAGCCCAGGGGCCAT
TCTGATCAAATCAGTACCCAATTGTAAGGCTCTTTAAACGGCGAGGGATGGCGGGTTTTC
TTTTCCAATCCCGAGGGACTCTTTTGCATTACCATAAGGTCGAAGGGATATCGACGCACG
ACAAATGCCCGATCTACACTTAACGCCCCAGATTAGATCCCAAAACCATTGAACCGATAT
TTAAACCATGGCCACACGATCTCCATCTAAGGGTCCCCGTCTGATAAAAGCGATGTGATA
ACCGCTGACCGACCATTGCGAGATCGACGACCCAGATCACACCCAAACAAAGAGTTATGA
CGGTCTAATCTCCACCGCCCGTGACCTGATCAACGTCCACCACCCCGCCTTCCTCCCCTA
GCGATCGAACGCGGCAGCGCCGTGGCCGGTAATGCCGCGTAGAGGCTCTGGTTCTTCATA
CTCAAAATTAATCGGTGCTACGCAATGAGAGGGCTAAGGCAAACATGTGGGAGATGATCC
CACCGATTATTACGTGGCCGATCACCTCATCCCACGGCACAGGTAGCTCTAGGTAAAAAT
CTTGACTCTGGCGAGGAATCCATGATGTCCTATGGCTCTAAACTGACACGGGTTTGGTGT
ACACGACGACCGATACAGGGCGAGCACATGATGGAGGTCTTACCGGCTCCGAGAGTCATG
GAGATGTCTGTCCACGACGATATGCGGTCCATGATGCCCACACCTCACCAGCGAGCAACT
AGCCAAGGATGAGTCCACCTTGCGCACCGCTTGAGCACGGGAAGGACCTCCGGTTCTTAG
CGAATCTCTTGGTTGACCAATCGATGGCGAGCAAGCAGCGATGGCGTGAATTCATCGTGG
CGGTGTTGCTTTCTTTTTCTCCCTGGCACAAGCTCTCCCCCTCTCTCTCGCGCACGGACG
GTAGCTGG
>TCONS_00006237	627bp
TCCAGAACAAAGGGGTATGCAATCAAACTAATCCTAGCCGTCTGCATCCAATCGCACGGC
TAGGCGCCTTTCTTCTACCCTGCAGCCGAGGTCGACCAGAGCACTCGCGCCCTCGCCGGA
AAGCACGCCGGCGCGCGACTAGCCGACGATCTGGCGCCCGTCTAGCCGAGCGGTTTGGTT
CTACGCGAAGCATGGGAGATGGCGAACTTTTTGGTGGTTTACATACCTTGAATCGAGACG
GCAGGGGCCCCAATCATGCACCGCAGCGGCACCAGACGCGCCAAGGAGATCTCTCCGACC
GCGGATGGAGTTGAGAGACGGATGCCAGCGACTCCTACACGGTGGCCTCCCTACCAACAC
TTCTCTGCTGGCGGCGGGGTAGGTTTAGGCTGTTAATGGAGGCGGATTCGAGCTTGGGGC
GAGATCTCCAGGTTTTCTGTGCGTGATGTAGAAAGGCCAGAGAACGGGCGGCGGTGAACC
TAGGGAAGCTGTGGAGCGGAGAGAGGCAAGGGATCGTGGCCACTGATATAGGTGTGGGCT
GAGCCGCAGCCGCAACGGCTTACCCGGAATCGACGGCGAGCTTCTGCCATCGTCGGGCGA
AGTTGTTGGAGTGACCCCCTGACGGCC
>TCONS_00006252	735bp
AGACTATAGTCGGGATCCAACACCTCATCCTTTAGACTAACTAGTGGGCCATTTATGGAT
TAGTGTCTTTGTCCGGTTCAATGTTGTCTGGGCCATAGGTTTGATAGATGCATTAACACC
TTATCCTTAGTCAATCAATCCACCTTATGGTTTAATGTCCTATGAACAATATGGGTATTA
TGCTTTTGTGAGAAGAACAATGTAAGCAAAGATTTGACACTCTAGCTTAGCACCTTGTAT
TCTCTTATGTTCTTAGTTTCTTCATGATATTTTGTGTCTATCTTGGTTCCATTTTGTGTC
TTAAACTCTTGCATATTGTTGTGGATCTTCGATTAGTCTTATAATGTCTTTTCTTGCGGT
GTTGATCATCTTGATCACTGCCATTTTGTGTCTTAGACTCCTGACTTCGGAAAAGTAGGG
CAACAAGGGAGAATGTCTTGTCTTAGACTCTTTTCTTGCGGTAATGATTTAGTTTTGGTA
TAAGTAGATATTCGAAACTAGGGGAGCATGTGTTGCCACTAAATCCTAGCTGAATTGGTG
CAATGGGAGTTGACCGACGGACTCAACATTTAGAAGCCAATCGACGGAGGCAATAAAGTG
TCCCAATTGGATGTGTATCTGTCGATATGTATCAGTTAAATAGAGTTAGTTAGGAAGTGT
CTAATGTTTAGAGTCTATGAACTATAAAATGGACATTTCTCATTATCAATAAACAGAAGA
CAAATGTTCCCAAGC
>TCONS_00006259	346bp
GTCGTTCCCACGGGCATCCCTGGATCAGGATTGTGGAAGTGAGTGCCATGGGGCAGGAGC
TAGACGTGAAGGTGCCATTGCTGCATGATGAGGGTGTGGATTCCATGAAAGCATATGACT
GAATTGAGCTTCTTCTAAGCATTTTTTTATGATGGGGCATTCAAAGCTGGTGAATTGGAC
TAGATATTGAGTTTACAGGAGCAGTCAGGGATAATATGCATGGTTCTGTAATTAGTGTGG
AAACCTGAGCAAGACGTAAGGCGTGTTTCTAAAAATGTTCTTAGGACCAGTAAATCTACG
GACAACAAGGAAGATTGTGCAACAGAAGGTGAAGGAGGATAGAAGG
>TCONS_00006328	1420bp
AGGAGTCTACTCCTCTACCTCTAGACCATGAAGTTGTTTGGCTGAGGGGTTTGGTTTGCC
AAAAGCACTAGCTGAGTCTAAAATCAAGTTTTAGATTTTCAAGTTCTAGAATAATAATTT
TAGACTAGATGAGCACCTAACTATCCATACATGGTATCAAACATTATGTCAATCAACATC
TTTTGCCAGTATCCTCATTTCCACTTATTACTCAATGCAGTACAATGGATCAAGCAGTCT
CATTAGCTGCGAGAAGCAGACGATTCGAATCGAGTTTTAACCTTGCAAGGTAAATCTAAA
CACACGACATGTAGGGGCACTCCGTCCCCACACATATCAACCATCCCCATCGATCCCCCG
TTCACGGCCAGGGCTCACCGCCTTGGCACACAATGCTCCACTGACCCCAGCTGCCGTCGT
GCAGTGACTGCACTTGTACCCACCATATCTAGAATGGGAGACCCAGTCTCAGGACAAGTG
AGGAGAAAAGTCTGCGCCTGGCTTCACTCAGGTACTAGGTTTACCGGTTACCATATTTCC
CGACATGTGTTTAGTACGTTCAAACGCTTGACACAGGTATCCGCACGTTAATCCTTATTC
CAATTTCGTCTCATAGACAACGCATCCCCATGGATCCGTGTCTACAGACCATCATCATTC
AGTTATCAAAATGGATACAACCAATTCCTGACCTCGCGCGAGTGCTAGAAAAATCACTCG
ACTTCTACCGAGATACTGATTTAGCATAGCAGCTACTCGACCTAGCATACTAGTATCCAT
CTCAAAAGGAATCCTGAGTTCATGCAACTAGGGTTTCAGGCAACTCCTACACTTAAGTGC
ACAATACAAGCCTACAAACATTAAGCGCAGTAAAATAGCATATATAACAGTTATGCATAA
AACCGGGGCTTGCCTGGAATTCAACACTTGATAGTGTTTGTTAGATGACACTCGCTTGGC
GAGCATCCACTGGTTAAGTCCATCGTTCTTTGGGTCGTCCACCAACTGCATCTTGTGGTT
GGCACCACATCACTTGCACGATTATCATCTCTCGGTCCTAAATGAGATGCGGGATGCATG
TGTATGAATATGATGAAATATATCACAGACAATCCCAAATAAACGGTAGCGAACTAAACA
TTAAATTGTAAGACACTGCCATGCAAGCGCTAGTTATTTATATGTCATTGGGCACAACAA
GTCAACATTACTGGAAAGACGACGAACATTTCCTATATTTGACACACACAAACATGACAT
AACGAGTACAAGCATTTACCATGTTCACTTTAATCGTTCATTGGCTACTTATGATTAAAC
TATTTAAGTACACATAATTTACGATGACTTACACATAGACTGACTTAGTTAAAAAGGAAT
AGTTACTTAATCGGGTTTTACAATTGTTCGCAATACTCTA
>TCONS_00006337	291bp
CTGATCGGTAGGAGGTTACAAGTTGGTGCAAGCCGATAGATTCGGGGAAGTTAGTTGGGA
TTCAGTCTGATCCGAGCTTCACCATGGTATAAAACGGTGGTCGGGGCCCTTGCCTCATTA
GCATAGCCTGCTATAGGGAGCCAGAAGCCAACAAAATATGAAGCCAGAGCGCGCGAGAGA
GAAGCATCGAGTAAAATTGACGGATTTTGTGGGGCGTGCTCGAGGTCTATCTTGGGATGA
GGGAGTATCAGACCACCTGGGTGTTGCTCGTCGGCTCCTGTCATCGAAGAC
>TCONS_00006377	423bp
AAAAATTGTGCCACAAGCAAGGCTGAGTATACTAATACTCAGCTAGACTTACCCGGTGTG
AGGAGTCTACTCCTCTACCTCTAGACATGCAGCTGTTTGGCTGAGGGGTTTGGTTTGCCA
AAAGCACTAGCTGAGTCTAAAATCATATTTTAGCTTTTCAAGTTTTAGTATGATCCCTTT
TAACTAGATGTGTACCTAGCTATTCATACATGGTATCAAACATTTTTATCAAACAACATC
TTTTGCCAGTCACCTCATTTCCACTTATTACTCAATGTAGCAGCATGGATCAAGCAGTCT
CATTAGCTGCGAGAAGCAGACGATTCGAATCGAGTTTTTATCCTTGCAAGGTAAACCTAA
ACACACGACATGCAGGGGCACTCCGTCCCCACACACATCAACCGTCCCCATCGATTCCCC
GTC
>TCONS_00006380	276bp
TCACCCGAGGGGACGAAGACGCGGCCGATCGACGATGCAGTGCCGCCCGCCCCGTTGCGC
GCACCCTGGCGACGAATTCGGTCCATGAACTGCCGCCCACGAACCAATAGTGCATTCGAT
AGTGGGCAAAGCTCCCTCGTGGTTCACCTCAGGCGCTCTCTGGTTGCTTATCGGTGGCGC
GAGGTCGGATCAATGGTGGCCGCAACACTCCATCTCTCAGCTCTCCCATGTGGCGATACT
GTTCTCGATGTTTGCAACGCGGAAGCCCCGATGGCT
>TCONS_00006386	546bp
TATGAATGATGACATAAAGATAACAAGCTGATTTGCATAAAAATTAATTAGAGGTTGACA
CAAAGAGATTCTGCGGGAGAATGCAGATTCGGATTAAGTATTTGGACGTAGACCGACTAT
CGAGAAAGCGGATTTAGACATAGATTGAATAATATCACAACTGTCAAGAGTCCGAATAAA
TGAGTCTGGACAGGAGTTACGAGACGATATGGACTTTCAAATTTGCATTTGCTCCGAGAA
ATAAAAGTTTTAACAGGCTCCAAATTTGGTTGTTCTTGAGATCGAATAATTCCAAATTTG
GTGAAACATTCATGAGTAACTTGATAAATGGAGATAAATATGATAAGGAAATAGAAATTT
TTACTGAGCATCCGAGATTAGGATAAATCTCCCGACATAACATGAAATAGACACCTGGGG
TGTCACAGCCTTCCCCCCTTAAAAAGAATCTCGTCCCGAGATTCGAATGAGGATCTTTAA
GGGTGGAGAAGCATGTAACTCCCAGTGCTGGAGATAGATGTAAATTCATGAGATGGAATC
TAACAA
>TCONS_00006397	228bp
AACACCCGAAATCACATTTTGGGATTTAAAAAAGTTCTCTAAAGATTTTGAATTATCTTC
TAATAAGAACTTTCTCCTTGAAGTTGCTTCTCGTAAAGACAACTATTTTTTTGTGAATTG
CATATTTAAAAGCATGTTACTTAAATAAGATAATAATGATTATTTATACGCTTTGCATAC
ATGATGGGTCTTTGAGTTAGTTTGAAACCCAAGTCAGATTTGAATTTG
>TCONS_00006399	211bp
GTAAAAAGTGGTGACCGAAAGGGTATCGTGGGTTATCATCCGTCCGATCAAAAACATACG
CGCCATATATGATCTTGATCGACTACCGTAAGAGGCCACCGGATCCAGATCCGACGGCCC
AGATTTAAAGTCGCTCACAACAATTCTTCCGCGTTTGATCTGGATCGGACGATCCGGATT
GGTTCGGCCGAATCGATACGTGTGAACAAAT
>TCONS_00006400	810bp
CAAAATATTGCTAAAAAATGTAAAACCACACCAATCTATTGATAAATGACGCCTAAAACT
TTTGAACCACCAATTTGGGCCGATGCGCCCCTGATATCAGCTCCATCGTCGTCATCAGCC
GAAGACGCTTGCAGATTCTGTCTACTACCATCATCCACGAACGAAGTACTGAATCCCCTT
GTAGCAGCGACAGAAAAAATGAAAAAGAAACAGAACTACGGGTAGCAGTGACATGTACTT
ACTCAACAAAGTAGAAGAGATAGGAAATAGAAACACAACTACTTGTTCCATCATCATGTA
GCAGCGGCATCAGTCTAAAGATTATCAGCATCTAATATTTAGGCTGTAGCGCCCAACATG
GCTTCAAACAGGGGAATAAGCAGTTCATATACATGGGGTAAAATAGTGCAGACTAATCCC
TTCAAACAGGGGTCTTGGTTCAAATTTCTGGAACAAGCTGACATCGGTGGCTGGGGTGCA
CCTCCACCTCGCATATCGACTCCGTCGCGGGGAACGTGGGGAAACGTGTGCCGCCGGTCA
CCATATCCCGACCATACGAAGCAACTGGCCTTAACGGATGAATTTGCTCGAGTCTGCTGC
CGCAACCTCCATCACCAACGAAGACGGCTCTCCCGCTGCCGCATCCTACCATGGCTCCAC
AAAGAAAACGAGCACGCGACGGTGGGAATCAACGCAGGAAACCACAGTGATGCGCGTGCG
CGAGTGGGAACCTTGCTACACGCAAATTTGCAGGGGATAAGGCTGCAGATGCGGGGTGGC
GAATAGATTGGGGAAGGAATGACGCTCTGT
>TCONS_00006419	505bp
CACGCAGTGATGCAGCCAACAATTATAGATCAGGACTTCAGGTTCAGGAGTTCAGGACAA
AGTTGTAGGGAGCCAACAAAATATGCCAGGTTAGCAACAGTTGCAACCAACAATTACAGG
CTTACAGTTACAGCCAACAAAATATAATGACCATGTGCCTCTCATGTCCTCTCTCGGGTC
CTATCTCTCCCTCTCCTCCATCTCCTCCATGTGAGTATGTGACCATGTGCCTCTACAAGT
CATTAGAAAATCAGCAACACATAAATCAGAACACTTATAAATCAGGGACATCATATAACT
CATATAAATCAGGGACAACATATAAATCAGCAACACATTCATGTAAGTATATAACTCATG
TGAGTATGTGACCATGTGCCTCTACAAGTCATTAGAAAATCAGCAACACATAAATCAGAA
CCACTTATAAATCAGGGACAGCATATAACTCATATAAATCAGGGACAACATATAAATCAG
CAACACATTCATATAAGTATATAAC
>TCONS_00006488	359bp
GAATGCTGGTTCCACTGTATCTTGTAGAACTTGAGAGTCTTTCTTCGGGTGACCCTGTCC
TTTTGATCCAGAACTCGAATAGGATGTTCCGAGTATGTTAAATCTGGTTCCAGGACAACA
TCAGTTATTTCAATGGTTCGATCAGGAACCCGAAGACACTTCTTCAATTGTGACACGTGG
AACACATTGTGCACAGCAGACAATGTTTCGGGGAGCTGAAGTCGATACGCCACTGGCCCA
TATCTTTCCAGAATAAGAAAAGGACCAATATATCGTGGTGCAAGTTTTCCTTTAACTCCG
AAACGCGATACGCCTTTCATTGGTGATACCTTCAGGTAGACATAGTCTCCTTCAAGAAA
>TCONS_00006494	252bp
GGAGGATGACGGTGGCTGGATCGTGGATTCTGGGTTGTGCGGCTGTGATGAGAACACGCA
TACCCCTTTCGTGTATCCTGATCTGGTCTGTCGGATTGGGATCGGACGGGATAGAGTGCA
TCATCGGCGTGGACAATTGTTAACCATGGATCTCGGAACCGGTGGCCCGTATTCAATACT
GGTTCATCAGTGAGGTAAATCTAATCCGAGCACTCGGATTGTAATCCAACGGCTACAAGA
TGACCCATACCC
>TCONS_00006495	257bp
ATGGGAGGATGACGGTGGCTGGATCGTGGATTCTGGGTTGTGCGGCTGTGATGAGAACAC
GCATACCCCTTTCGCGTATCCTGATCTGGTCTGTCGGATTGGGATCGGACGGGATAGAGT
GCATCATCGGCGTGGACAATTGTTAACCATGGATCTCGGATCCGGTGGCCCGTATTCAAT
ACCGGTTCATCAGTGAGGTAAATCTAATCCGAGCACTCGGATTGTAATCCAACGGCTACA
AGATGACCCATACCCCT
>TCONS_00006498	201bp
CTCCCAGTGAAAACTGTTTGTGTCCTCAAGCTCAAGCATACCACCATCGCCAGTCTCAGC
CCAACGCTCTGCCTCAACAACTCACCTTGCCGTTTACCTTTTTGTTCTTTGGTCGTCGTC
CATAGAAAAGAATCCCCATCGTCAGGTCATTTATCCACTCCAAGCCAGCGTCCATGATAG
GGTGAGGCAGGTATGGTCTTT
>TCONS_00006499	408bp
GTTACAGAAACACTAACCTCGAGTTGCTGTATGCGATGATGTGAGTTGTCCTGCCAAGGT
CGTATGGCTGGACTCGAGTCCGTGCTCCTTGCTCGCACCTGAGACAGAGCGGGAGTGGAC
GACGAGTCGATTGCCCCATCGACAATCCAGTACCGCCCATGTCTCTTGCCTCCTCAGACC
GTCATGAGGACATCGGGGTCGATCTGCTCGGTCCTCGGATTGTATTCTGGGCCATGGACC
TTCTGTGCCATGGTGGTGTAGTCATGAAGGCGGTTGTAGATGGCGAGGTTGTTGTATGCC
TCAGGCCCGTCATCCGGGTTGTAGGTGACGTCGGACGTTGCCTTGCCCTTGTGGGCCATA
GCATAGGTCGAAAAGATGGAGCAAGGCTGGCCACCATGTGACGCTGAC
>TCONS_00006510	476bp
TTCCTACTATATTCTAAGAGTACGTGAACTTTCCTTTTTTAAAAAAAAAAGGTACGGAGG
GGGTTTCTTTCCCTTTTGCACGGCCTAGTCCATAAAAGGGCCCAATTACGTACGCACGAG
AGGACCCTATTAGGGTTTTCTGGTGTTGGCCGCCGCTCCAAATTCTCCTCCCCTTTATTT
TTTTATTTCTTCTTCGCTCCAATCTCTTCTTTCTTCTGTTTGCGAATCGGAGCAGCGGCT
CTTCTGCTACGCACGCAGCTCACGCGCTCGTGGCTGGGAGCGGCGGTCACGCCTGTTCGC
CCGCCTGGCCATGGCAGCGTTACGGCGACGACACCCGATCGCCTGCCTGGCCACCACCGT
GGTGGTGGCGCAGCGGTGGCGCCCGCTCTCGCATAGTGCAGGCGCGACCTTCCTGCCGTG
GTGCCCGCCTATGCCACATTCATCTTCCCTTTACTTATACGCACGCGTTCTTGGCC
>TCONS_00006526	227bp
GGAGCCAAGAACCAGTCGTCGCGGGAGAGAGAGACTCGGGCCGAGAGGGGTAGGAACCGT
CGCGTCTTGGCTTGGGTTGTGCCTTGTGCTTGCGGGATTACCCGCGCCGCGCCGCGGGTC
CCCATCGAGTTGCCGGGCATGGGCGCCCCCAGAGCTTCTGGGCGCGTCATCAGTACTGGT
GGTTAGCGCCGCGCCGTAGAACGGACCTGTCAACATCTTCCTTGCCG
>TCONS_00006538	222bp
CATTGTACTGCATTGAGTAATAAGTGGAAATGAGGTGACTGGCAAAAGATGTTGATTGAT
AAAATGTTTGATACCATGTATGAATAGCTAGGTACACATCTAGTAAAAAGGATCATACTA
AAACTTGAAAAGCTAAAACTTGATTTTAGACTCAGCTAGTGCTTTTGGCAAACCAAACCC
CTCAGCCAAACAGCTGCATGTCTAGAGGTAGAGGAGTAGACT
>TCONS_00006540	532bp
CGGCCGCGTTCGTCCGTCACATATTGTTGCTATATATGACGGTGTTACCTGTCACATTTT
TCCGGTCAACGCGTCACCTAAAGTTGGGATCGTCACTTATGGCACCCACATACAGTGACC
ATACAGTGACGACACACTGAGCTCTCATGATAGCTCACAGAATCATAATACACAGAAAAG
CCATCATACACAACATACTCATCACAAGTCATACACAATTCCAGCACACTAGTTCTTCCA
CAACAGAGGTTCAAACATACAAAGGTTCCACCACAAAGGTTTGAAGCATTCAAACAGATT
GCACGTAGTTCTGACAAAGTTCTAACCACAGATATGTTCTAGCAAGGTAGTTGTGCTTGG
CCTGGCGCAGCAAACTTTGGTTTTCTTCAAATGCGGCCTGTTGAGCTTGTACTTGTGCTT
GCAACTCTTCCTGCTTCCTAGCAGCTTCCTCTCTTTCAGCTTGGAGTTTTTCCTCAAACT
GATATAAGATTTCTTCAAGTGCGGCCTGTTGAGCATATAAAAAACTTGGGAT
>TCONS_00006541	866bp
TTCTGGCACAGGGTGCATTAGCAACTGGCAGAAAGATGCTTCCTTGGGCCATTTGAGCAG
CAACTGTGGCGGCAACACCCGGTGCCTCAGATTCGCGGTCGCCATTGCCCGCATCTTGTC
CTCCATCGTTTCGAATGTGCAGAACAGCTGCAGTCCGCGAAGCAAAGACGGGCGATGTCA
AGACGTGCCGCAGAACAGAAGTATGTTGGTGTGAAGCAAACGCACCTCGAACAAGAGCAC
ACCCAGTCTATAGACATCAGAGGCGAAGGTAGCGGCGCTGTCGTCCGCCTCCTCGGGACT
GGTGTACCAGTTGAGCTCCATGGCCAGCACGCTCTTGAGCGGGAAGGACTTCCCCGCGCG
CTCCTCGCCGCGTCCGGCGCCGTCCCCTCGCCGCGGAGGCGAGGCATCTGGGTCGGCGTC
GGAGCCCGAGCACGAACCCGAGGCATCGGAGCCGAAGGCGGACTCGATGAAGGCGACGCG
CGCGAAGGGCGGCGACACGACGAAGCACGACGGCCGCGCGCTGCCCACGACCACCCCCGG
TGCGTGCGCGACGGCCACCGCCTCCGCCACCTGCCTGAACACGTGCAAGCACTCCGCCGC
CTCCACCGCCCGGCCTGGTCGGTCCAGCCACTCCCGTAGGCTCACCTCGCCGCCGTCCTC
CGCTCGTCTCCCTTCCTCCGCCGCATCGCCCTCGGTCTCCGCCTCCCCCCACCGCCGCGC
GCCGCCAGCGGCGCCACGGGACGGCTCCATACCATGACCGGGATGGGGGGAGCGGAGGGC
GCAGATGGGGGAGGGGAGGGCGCAGCAGCTTCGCTTTTCTTCCTCTCCCGCCCGCAGGCG
CCCTTGCCTCAGCCCGTCCGTCCGTT
>TCONS_00006542	205bp
GTCACAAGGAGTGGGCAGTGGCTACGGAGGAGAGGAAAGCGAGGGCGCTTGACTGGGGAA
GAAGGGTCAAGCTCAGCCACCATTGATAGGCAGGGGTGCTAGAAGAAACAGAGAAGGAGA
AGATCACAACTTCAACACCTGTCGTCACGAACTGCGTCCTCAAGCTCTACTGCACCCCAC
GCAAGTATGACGTCTCTGCTTCTAG
>TCONS_00006562	2034bp
TTAAGCACAATAGCTGCGACTTTCGAGCTTAACCAACTCTAATTCAAATATCATAGAGTT
CTACAAAACGACCTTCTAAACAACCAAAGATCTAACCCGCTTATGCGCATTCTCCACTAA
TAGTCCTCGGGTTTTCATAGGAATACACTTATCAATGTTCTTCGCTTCCTAAATATTTTG
TGTAACAACCCTTATATATTTATAACACTTAACCAGTCAACAAACATAGAGTTTTCACAA
GATCATAATTTAGATCCTAAAGAGTTAAATCATTAAGGTGTAAAGTCTACTATGTAGGTT
TCAGAATTCACCTAAAGCGAACCTGATAGTGATACTTGCTCCAAACTAATTAAAATAATG
ATGAATATTTATTCATGACAATTTACTTAAGTGACCAAATTCAAATATGACATTTAACTT
GATCATTAAAAATGGAATTCGATAACTACTAAGGTAATGCATCATTCAACCACTTAATTA
AAATTAGCATAATCAATTTTTAAAAGAATCTATCGACTAGTCGTTAGAAACACTAGACCT
ATTCCTCATTTTATTACTTCGACCACTCATCGGATACGAAACACCGATTTAATCATTCTC
GCATAACCTATGTCGTTAAACTTAACTTAGCTATGCAGCATAACGACATCGCAATCGGGG
ACACAATTAACATGCTGCAGGTAGCCCCGTATTCCTACAAGCGTCAAATAAATACGTGCC
TGAGCTACAAGCGGAATACTCGTCGCGACATACATACCTATCAATTCATTTATTGAACTA
GTCAATAAAAATAGCAAAGCAGCTCACCGTTCCAATATCTGACTCGAATCCGCGAGATCG
GTAATGATTTTCCGGTCTAGACAATTTGTCGAGCGCTTGGCAGGTACATTACGAGCTTCA
CGCACACCACCACATGACCAACTCTCAACACCGATCAGACTTCATCCGAGCAGAGGATGG
CGAACAACGGCAAGGCGAAGCTCATCGACGAGGTCGAGCAGAGGATGGCGAGCGAGCGCA
CGCCGGGACTTGCAAAAACACGAAGACGATGGCATGCTACCCACATGAAAAACGAATGCA
ATTCCACGGCAGTTTCACGAACGCGACGAGGACGCAGCAACAGGAGCTACACTCGGCGAT
GGAACTCGACAGCGGCGATCTGGGCGAGCGCAGCAGGGAGCCGGGACGAGACCGCGACCG
AGCGAGCTCTGGCCGGCATGGGCGCGACGGCCAGGGAGCTACGCGCAGAAGCGAAGCGAC
CGACGCGCAGAATAGGGAGCAGAGAAGCAGACGCCGAGCTGGGGCGAACTGCGGTGCACA
GGAGCTGGGCGCGCGGTAGAGACCGAGCGCCATGGGGAGCAAGCAGCGGGCGCGGCTGTG
AGAGAGATCCGTGCGGGGGAAATTCTGGGTGCCACGAGAGAGAGCAGAGCTCCGGCCGGG
CGCGCGCAGAAAAGAGGACGAGGGCGCTGGGGCTGGGCGCGGTCCGAGCAGAGAGGGAGA
TGAGCGCCGAGCTGAAGGAGGAAGCCGCGGCGCTAGGAGCTCCGAGCCGGCGCTAGGAGC
TCCGAGCTGGGACTGGGAAGCAAGGGCGCGGCCAGGCGAGTACCAAAGACGAGACAGGGA
GCTCCGGCGATGGGAAGTCAGGGACCGCGGGAGAGAGAAACAGGAGATCGGCTGGGGTTT
TGGCGAGGCCATGGCGAGCAAGAAGCACAGCGCGCGGCATGGGAGCTTGAGAGGAGGGAG
CTAGGCGCAGCGCTGGGCGCTGGCCAGTAGGGAGGAGCAGAGGGCGCGCGGTGATGAGAG
ATTAGGGGAAGGAGGCCGAGCTGGAGCTGAGCGTGCGCCATGGAAGCCGTGCGGTCGGCC
ATTGAGATGGGCAGAGGGAGCGCACAGGAACTCCATGGCTCAGGAGCGAGCAAGAAAAAA
TCAGGGAGCAAGGGCTCGCGGGGAAGATAAGCACGCCACCGGCGGCCAGATTTTTTTGTC
TTCCCAGCAGCCCAAGCGGATGAGGACGACTGGGTGTAGAAATCAGAGGAGATA
>TCONS_00006576	204bp
ACACACAATTTTAATTCAACCAAAATTAGATAAATATTTCATGTAATAATGTAGCAATAA
TATATGATTAGCTAAACTATTCCTGTATCTCTGGTTACAAATTGTTGCTTTACATGTGCC
CTTCTGACTGAGACTTGTGAGAACTTTGGTGAGGCAATAATTTTCTAGGAAAAGCCAAAT
ACTAAGTCCACAAAATATCATAAA
>TCONS_00006593	371bp
AGACAAGTGAAATAGCATTAGTGCTAGGAAGCGACCAGCATACAAGGCTAGGAACCGTCA
GGCTTCTGTTCATGCATATAGTTTTATCAACAGCATATAACTGTCATCAGTTTACACAAG
AAAGAGCAGACAAGTGATGTCTTGCAGCAGTCGCATAGAAACACAATTATTACAGGTTTC
AATACAGGACAAGTAATCCATCCAATGCACTGAAATGCCCTACGGTTAAAGAGTTCATGA
CATGCACCATTGTTTATGCATGACCAGGCCTCGCGCACATGGCCAGCAGCAAGCCGCAAT
CGTTGTTGTCGTGGTAGAACATAAGTGAAAGATAGTAGATCTGCAAAAAAACAAGTGAAA
GACTGAATTTA
>TCONS_00006594	333bp
ACCATAAGTTTGTCCTTGCTTGATGTGACCTTGAATGCAGATTCCATTAGCTTGCTGCTG
GTAGGGGTACCGGTTGGCTTCTTGGTTTTCAGCTTGGAGATACTCATTGGCATTGGACCT
TTATCCTTGTTCATAGCGGGAGCTGTCACTGTTGGTGCTAGTTTCTGTTGTTTCACAACA
CGATGGTCATTCACATACATGGATTTCTTCTTTCTTAGGCCAACTTGTTGTTGGACGATG
GCATGCTCATCACTGGCAATAGGGACACAGGCAGCATGGTCCTCTGCTATTTGGTCATTG
TTACCGGCATCAGCATCACCCTCAAATAGAGCT
>TCONS_00006596	857bp
ACTTCTTTATGTAGCTCTAGGCAAAATTCGGAAAGTCTATCTTATCAGACAAATGAAAAA
ATTGATTAATCCAATTTGGACCTGGCTCGACCAACACGGTCTACTGCGCCACGCAAAACC
AGCCTACGACGGCCAACAACAAACCATCCTAAATCCTAATCCCTAGCCAGCCACAACATG
GCGAGCACCATATCGACAAACATGACTATGACAAACGTGCTAAATTGATTTGAAACAGCA
AAATAAAAATCAGGATCGACGACAGCTCACCACTAGGTAGGAAGTAGGGAGCACCACATA
GCAACGCAGCAGGACAACGATTTGTCGAAGTTCCAAAAGACCAAGACGTTGTAACGGCGA
GGTGAAACTCACGACGCCGAATCCGTAAAGCGATGGCGAGGAGGCGAGCGCCTAGACCGA
CGACGAGCTTGCTGCAGCACATTGAGCGACGTCGATTCGAACACGAGGACATGAAAGTAC
GCGTCCGCCGCCGGTCTAAGCTGGAGTGGAGGTTGGCGTGGCTGATTGAAAACATCGGCA
GAGGACTCGACGAGCACAGCCAAGGCGAGAACACCGGCGAGGTGGCTGGGGAACGACGCC
CAGGGAGCCGCCACGGCGTGAAGGAGTTTACCGCGAGCACCTGAGGGCAGTGCCGAGCTG
ATGGAGGAACTAGCCACCGAGCTTGCCTGATGGAAGGAGCTACGCGTGCGAGTGTCAAGG
CAAGCACTGAGGACACCAAGCGCATAGCAAGAGAAGGGCTCGATCGATGTCCAGACTTTA
CCGGGTGTTTGGCAGCTGCTGCACCAGCGTTGGGGAGGAGGAGAGGGAGATGACGCGGAG
GAAGGAGTATTGAGAGC
>TCONS_00006605	358bp
TACCCGGTGTGAGGAGTCTACTCCTCTACCTCTAGACATGCAGCTATTTGGCTGAGGGGT
TTGGTTTGCCAAAAGCGCTAGCTGAGTCTAAAATCAAGTTTTAGCTTTTCAAGTTCTAGA
ATAATAATTTTAGACTAGGTGAGCACCTAACTATCCATACATGGTATCAAACATTATGTC
AATCAACATCTTTTTCCAGTCATCTCATTTCCACTTATTACTCAATGCAGTACAATGGAT
CAAGCAGTCTCATTAGCTGTGAGAAGCAGACGATTCGAATCGAGTTTTAACCTTGCAAGG
TAAACCTAAACACACGACATGTCAGGGCACTCCGTCCCCACACATGTCAATCGTCCCC
>TCONS_00006607	330bp
CACCGGGGCTTGCCTGGGATAAACACTACGTTAGTGTTTGTTAGGCGTCGATCACTTGAC
GACCATCCTTTGTCCCGATACTTGTTTCGTCTGTCCATCTCCAGTTCCGTTCATCAGCAC
CATCTTATGGTCGACTCAGTTATGGTTCTCCGCATCGTGTGGTTAATTCACGTACCTGAA
TGAAATGCATTATGCACATGAATGCATATAGACCGGAATATTTCAAACCTAAATATTACT
ACGCGATAGCGAATTAAACACCTAGCAGCGAGGCGTTGTACAATTTTATACCAAAAACAC
TAGTTATTAATATACGACTACGAGTAATAA
>TCONS_00006615	609bp
GTATAGGTCTAACCACCTCAACTCCCCGTTTCTAGCATGCTATAGTTCTTTTAGTTTCTC
GACGACGGGAATGGGAGATGATCGGTAAGCTAGATGCTTCGCGAACCACCGATACATTTC
GTTGCACTTAAATCACCCTTGTTAAGAGGCGCACTCCGATACCATTGATGTCCAATAGCT
TTGATAGTAATGGCTGCATCTACAAATACCCCATCCATTGAGTATAACAGAGCAAATGAT
GGTATAGCAATGAACAATGGAATGACACTAGGAAAAATGGTCCAAATAATTTCGATTGTA
GTTCCATGAACAATCCTTTGCGGGATTGGATTAGTTTGCTCGTTGAAATGCCATAAAGCG
CGAACCAACATCCGTGATACGAAAACCAAAATCAGAATGAGGAAGAAAAATATATCGTGA
TGTAAGTCAATGATTCCTTGCATCATAGGTGTTGCTGCGTCTTGAGATCCTAATTCACAT
GGTTCCGCAACATCACAAAGAGCGATTGTGAGGAATCGACATTCTAATGAACGAAGAATC
ATTGGCAGCACCAGAAGTAGGACCAAACCAAGAGTGAGTAGCATAGACAAGGATATATTT
GTGAATGAG
>TCONS_00006625	623bp
GACTAGATGAATATTAAGAGGACTCTTCCAACTACATAATAATATATCCTGGTCAGCAAA
GTTGTTTCTTTATTTGTGTTTGTTGTGTTAGTTAATAATTTCAATTTCATTAAGAAAAAC
AAACTAAATAAATGGAAAAAATTGATAGAATTCCTTTTATTTTTTCTTCAAATCCAAAAA
ATTTCTCTTTTTTTATACATAGGTCGTCAATTTGGCATTGGAAAAAGGGTTGTGTGCCCT
TCTAGTAAATAGTTCAAACTATTTTATTGATATGAGTGTTCTATATCAGATAAATTCTAC
ACTAGCTATTTCCCGTTTAAAGCATTTCGAGACTAATACTAATGTAGTTGTAGAAAGAGT
ACCCTTTTTGCCTAGACTTCAAACAGTTTAGCTTTAACCATGTTAATGGTCTCACATTAT
TGGTCTATAGAGAATCAAAGTAAATTTACCAATGAATCGCGAAATGCTATGGTTCTTCCA
TATGATTTCTGAAGTTATTCAGAAGTAATTCGTCGAGATCGTTCACCTTTTCTTATTTAT
AAAAAAATACTAAAAATATTCTAAAGTGCAGCTCGAAATATCTAATCTATTCTTGAAATA
GACAACTCGCACACACTCCCTTT
>TCONS_00006626	387bp
CATAGGCAAATCTTTGATTTGGAAGAGTTTTTTACTCATATCTTTGGGACCTTTAAGAGG
AAATGAGTGACTTTCTGCCGGAGAATAGTAGTCATCTGTACTCATCTTTTGTCCTTCCAT
ACTTACTAAGCAAACTAGGTCACACCTGGACAACTAGGGAACATAAGCGGGTGATCTAAT
GATTCAGTGGGGAAAGCTGTTCATAAGGACCGGTGAGATGGTACTCCCCTGTGGTATCCC
AAGAACCGTATTCCCATGGGCATTTCCTCCAAAATAGGTTGTTTTGAGAAAGTAATCTAT
TAGCTGCACAAGTCCAGAGTTGTGTGTACCCCTAGTGAAAGAGTGGAGGAGTTCAGACGC
ATATCGATACCAAAGTGAGAAGCCTCT
>TCONS_00006630	878bp
GCCAGAGTCTCCTAATAAAACTTGCTCATGAACACTAGCTTTCTAGATTTGCTTAGATCA
ACCTAGCACCAAGTTGCATAGGACAGCCTCTGCAAGGTCTCAAAGTTGCTCCGACAGACA
GAAATTCAGAACAGAGCTGCCTGATTAGGACCCATGAACCTGAAGCCCAACTTGAGCATC
ATTTTCCTTGATTTTTGGCACAGGATCAAGCCCATATTTCTTAAGAACATTTAATCCCCT
TTTAATGACCTCTAATTTATCTACACAGCTCATAGACTTTACCCCACTAGATTGGACACA
AAAAGACTCCAAACCTAGCTCGATACACTGCTCTATAGGCTTCAGATTACTGTGTGTGGT
CTGAACATTCAGAGTCCTATTAGCTCTGTTTGGGGTATGTTTTCAGGAGATTTCATAGTG
TTTCAGGGTTGGGTCTCTTAATTGAACTTATACCCCTATAATAGCTCTACCATTTTGATG
TACTAACCTAGGACAGAATCCTCATGAATGAAGAGATATACAGCCCCAAAGATGGTCCAA
ATTACTGCAATTCAGACCTAGTCACATGAGAGGTGTAGAGGGGCCTTTTGCAAATAAGCC
CCAATTCTCATCTTTTGGCTTGGAAATCCTCAAATGTGTCAACCATATGATTTGAGCTAC
TCCAATACCTTGGTTTTTGCACTTGGGTCCAAAAGTATGCAAAATTTACATATAACCCCT
AGGGTTTCAATTTGGGGTTTTAGTGGTCCTTTTAGGGTTTTGGCACTTCTAGAGTTAGAG
TGTCACTTAAGTCCATTAATGGTGATATCTTATGAGTATTTCTCATGAGTTTTGAAATTT
TCTCATGCTTGGGATTTATTATCCCTCCTAAGCCTGGT
>TCONS_00006638	1311bp
CTCTATTAACTCGAACCGGTACACAGCGTGAGATGTTCGATCTGAGATCAACGCCCCACA
TTCATCATACCCCCCGAGCGCCCAAGGCGGACAGATCCAAAATCAATGGTCCACGATTGC
CCTGGAAGCTAACGTCCAAAGTTTAATCGTGTCCGTCGATAATGATCCGACGGTCACACT
GTGTCAGCCTCCCCAACTCTCCCGCGGTGGTGGCGTGCCTGGTACCCGCGGCGGCGATGG
CGACGAACTACCGCCCCCAGCCCTACGACGCAGCTACCAGCGAACCTGACAACGGCTATG
GGTACGGGGAATCAATACGACTAGATTGGAAGGCATCTTACCAGCAGATTGTGCCGCGGA
CGAGGTCGGCAACGCGACAAGGCGGTACGCCGCAAGACCCCGACTCCGACGAGCGATTCA
GACGTCGAGAGGACGCCCCAGGCGCTGTGAGTCTTCAACGCACCCCCACGGTCTAACCAT
GTTGCTCTGAGCGCCTTCCCAGAGATCGAATCGGCAGTGAACTTGGAATAGCGGGTGACG
GGTGGTTGCTATCCCCGGGATCTTCACGCTAGTACTGAATGGCGGCGATGGCCGCAGATG
ACGTCGGCGGCGCCCTGCTCGGTCTTCTACCCGCGGTGAGGAAGGCGGAGTGGCGATACG
GCACCGAACTGTTGGACAGCGGGGGCGCGACAACGATGAGCCCACCGGCGATGGCACAGC
CCGGTTCTCTCTCTTCAGCTATGGCGCCGGGGTGTCGTGGTCATGGCCACGACTCGCGAC
CACCATGCGGCGGCGGAGGTATCACGACATGAAATTGCCGCCGGACCACCCAGCCAGTTG
CCCACGAGATCCCCAGCTAGCATCCGCCATGGTTTGGTGATGGCGAATCCCTCCCCTTGA
TCAGTTCTTCACGGTAGTACTCAATTTTTGTGGATCGATGGGACCACAGAAAAGTTAATG
GAGATATATATATCCTAGACCGATTCTGTCGGAGGTAGTTAAGCTACCAGCCAAGCTACG
TTACGGAGAAGGCATGGATGATGTCATCCCTGACGTCAGCACGATGTCATCACCCGGCTA
GCAAATAAAAATAATGATATTCCTAATAATAATAAAAAAAGAAAAACCTAATACTACTTT
GGGCTTCGGCCGATATGAGAGAGAGAGAAAAAAAAATGGGCAACGTCTACCATGTGAGTT
GTTTTTCTTTTCTTTTATTCCTTTATTTTCTTATCTCATTTTCTTGTTTTTGTTTTATCT
TCGTTTTCTTTCTCTCCATTTGAACCAATTTCAAATTTCTATTATTCAATT
>TCONS_00006639	208bp
GGAACATCCGCGCCCGGACTCTACCTAGCCACGGGTCCCACGCGCCCCCACTCCTCTCCC
CTTCAAACCGTCTCTCCCACAACGCGAGGATCCGGCAACCATGCACGCAGCCATGGAGGC
AGCCGGCCTCGGTCTCCGATCCCCGGTGTGGCGTGGCCAGCCAGCGCGGCCCACCAGCAC
AGACTTCCACCGGCGAGCCTTCTTCTCT
>TCONS_00006647	425bp
CTATTTTGCCTCGACCATGCGGTCTCCACTCTTTCCCTCTTCTTCTCGATCTCTAGTGAG
AGCACCATGTGACCTCTCGCTGGCATACGCACTCCCCTCTAGGTGAATGTGCTTCCATCA
AGGGGCCCCGTGGCGGTGTTGTGGAATCTTGTGGCAGTGTCCTGGTCGTCAGAGATGGCC
CTCTTCTCTATCCTTATCGTCGATGATGAACAAGTCTTAGAATGGAGTGGGCACTTGGAT
GTTGGTCTGACGACGACTTTACTTGAAACAAATACTTTCGTTCCATGACCAATCGTTCTG
GCCTGTCGTGGTTATATATAATTGAGTTTGCCGGTGTACCTACCAAATCCATTGTTTACT
ACTCGGCAACGAGTACCTTATGGCAAGATAAGCATCAGTACGTATATTATGGTTGAGTTG
TACCT
>TCONS_00006648	2438bp
CTATTTTGCCTCGACCATGCGGTCTCCACTCTTTCCCTCTTCTTCTCGATCTCTAGTGAG
AGCACCATGTGACCTCTCGCTGGCATACGCACTCCCCTCTAGGTGAATGTGCTTCCATCA
AGGGGCCCCGTGGCGGTGTTGTGGAATCTTGTGGCAGTGTCCTGGTCGTCAGAGATGGCC
CTCTTCTCTATCCTTATCGTCGATGATGAACAAGTCTTAGGTAAGATGTCCACCACACTT
TTGTGTTCTATATGGCTCGAGTGGGATCATTCGGCTAGAGTTAGGGTTATAGATCTTCTT
TCCTAACCACACTTACCTCAGCGAGCTCTTCTTTTCACCCATATCTTCTTCTATGATGAG
TTATTTTGAGGTTTAGCATTAGGGATTGTTGGTGACTTGCTCTCAAATGCTTCGGCTTAA
GAGCAAGGCAACATAAAGAATGTTAAATGTTAAAGTCCTTCGTCCTTCGAAGCATTATTT
CCCTTAGGATATAACGACTCTCGGACGAAGGTTACAGAAAGCATACCTTCGTAAGTACGA
CGTATATCAAAATGAAGGAGGGCTTATACGAAACATGAACAATGCGAACAATTAAATATG
TTATCATTATTGTATTATTTTTGTGTTATTATCATGAATAAATAAAGATAATAATTTATT
ACAAGTGTACCTTCGGCTTGCAAGAAGTAAAAGGTACAAGTGTGGCGCAAAAGCAAATTC
CCAGTTAGCGTAGTACTGTTCATCTATTTATAGGCACGGGTCGTAGCCCATGTAAAATTA
CATCCAGGCCCCTTGCATTTGATAATAACTCTATAGTAATTAATCGGGGTCTAGATAGCC
TTTTCCTCTTTAAGTCGGTTTCCTTTTCCTGTCATCATGCCGAAGCTCCCTTGCGCACAG
CTTCGGCTCTGTTCCATCCTTCGTTCCCCTTGTGTTTCTTCATACAGTGATTTTGACTCA
AGTTCGAAAGGTCCATGTCCGAAGGTACCTGCTGATGTATTATACTCCAGAAACATTGTT
AAATCACGTTTTTGAGGACCTTCGTAAGCCGAAGGCCCCCAACAGCCAACAGGGATCTTC
TCCCCAAGTTATCCTAACCTCCCTAGACTACATAATTCTTATTCTATTGTTGTTCTAGCA
GACTTAAGTTTGGAGAATCGATAGACCGACTCTGATAACAACAATATGATCTTTTTGACC
TTTGGAACTAATCGATTCCCTCCCTTAACCTAGCTAGGTCCTTTCTGTAGCTCAATAGAC
TGAAGACTTGTGCACTAGTGAGCTAGAGGAAGAGAAACAAAGTATGGGATCATACCTTCA
GGATTTAGGTGGATGGTAGTCGTATTGGCAGAAGAGATAGGGGATGGGCCTAGGAGTTGA
GCCCCTCCATCTTGATCTTGCCCCTCCTCCTTGTATGTTTGTTGGATCATGGGGTGGAGC
CTCATTGGTCAGCGATGTCCGTTAAGATCTATCGGTGTTATGGGTTTGATTGGGAGATTT
CTATTTACTAAGGCGCTAAATAGGAGTTTGAGTCCTTTGTATTTTGTGGTTGCTAGGGTT
TGGTAGAAGTGTGGAAGCGTTGACTTCCATGTTAGCCCTATCCTCGCTATTATAATGTTT
GTGACTGGGGCCACAACCACGGGAGCTTAGCGTCTCCGATCAGGGCATGTAGGATAGATC
TTGGAATGGTCCCTTGACCAAGTCCGAGAATATATGAAACAATTATATTTAGATATCTAA
TAAAAACTATAAATTAGAAAAATAACAGACTATAAAAAATTAGAAATATAGGAAGCAGGT
TGGACGTGCTTGAAAGTCTATTCTTAAGAGATGTTGGTTCCCTAAGCATTTGTTTTCCCA
GAACCATACCGTAACTTGCATAATCTCTAATGTAAAAAATAATAACGTGTGCGCACAAGC
ACTCTCGTAAGGGCTACTTTATTTTAGGTGGGATTAAACAAACGAGGCGTAAGGTAAGTG
TGTGACCCCTCTCCACACATTTCAATGACATCACTACCAATAATGTCACGGTTACGAAAT
GATTGTTAATCAGGTACACTTCTCAGTATTGATAAAAAACTGACTCCTTTGCAGAATGGA
GTGGGCACTTGGATGTTGGTCTGACGACGACTTTACTTGAAACAAATACTTTCGTTCCAT
GACCAATCGTTCTGGCCTGTCGTGGTTATATATAATTGAGTTTGCCGGTGTACCTACCAA
ATCCATTGTTTACTACTCGGCAACGAGTACCTTATGGCAAGATAAGCATCAGTACGTATA
TTATGGTTGAGTTGTACCTAATTTGCATTCCTCATTAACAAGTCAAAAACTGTTGAGGTT
GACTTTGTACTGGTGAACAAACAAGGGTGAGTCAGACGCAACAACATATGGCCCGGACAA
AACCACCTCTATATGAGTGGTAGCAGGATAAATTTTTG
>TCONS_00006658	237bp
TTTACCTGGATATAGGACGCTCACATATCCCACCCACGGTACAGGTGGCTCCGCGGCGGC
GCCCCCAGGTTCATCGATGAATTCCCGACGAGTCCCGCCATTCCCCACCCCGAAAGGTCA
CGCAAATACGCGGTGTATGTCGGTGAAGCTCTCTGCCCTCCCAATTTGGCCTGACCGGCG
AGGCAGCTGAAAGGCACCGACAATGCCCCAATCTCTTTCTCAGCCAAAGTCTCTGGC
>TCONS_00006683	396bp
GGGCATGAGGGAGTTCGTCGTCGACATGATCACGCCACACCATTGTTGAGACCCTCAACG
GCAAACTAGGGCGGTCAACGGTGCTCGCCTCTGGTGAGTCGCATCTTCACCAGGCGGGTG
GGAGACTGGAGTCCAAGAAGTGCTCACCGGAGCCTAGGAGCCATGGCGCAGCCGCATCAT
CACGTGGACAAGGGTGCACACGCCGTCATTCTTCGGTCAAAAACAGGTACCACAGGAGGA
GGCGCACGAAAGATGTTGTGATGAGTTTGTGAGTGGTATAGGTCGTCGTCTCCCAGTCAA
CTTTATGGTTGTTGGATCGTTGTCTGCATATGATATAATTATTTAGCTATTTTGTACATC
ACTTCTATTATATAGTAAAGATGTGACATTCGTTTC
>TCONS_00006684	277bp
AGGGAGTTCGTCGTCGACATGATCACGCCACACCATTGTTGAGACCCTCAACGGCAAACT
AGGGCGGTCAACGGTGCTCGCCTCTGGTGAGTCGCATCTTCACCAGGCGGGTGGGAGACT
GGAGTCCAAGAAGTGCTCACCGGAGCCTAGGAGCCATGGCGCAGCCGCATCATCACGTGG
ACAAGGGTGCACACGCCGTCATTCTTCGTGAGTTCACGAGTCACTTGAAGACAAGTTGGT
ACCTGAAATCTTGAGTCTAAGACAAGTTGTGCCCTTG
>TCONS_00006703	780bp
TTAACATCTCAAGTTCTACAATCATATTCTAGGGTTTACAGGTATGGTGCCATGTGAGCC
GTCCAATTAGATTTTCACGGCCGAAATTACATGAACCATATGACGAACCGGTACATATTG
CTAGACGTCGATCCAGTGATCGATGGATTGAATTTAATGGTCGACGCCGTCCGCGTATTC
TTATCCTAGCCCTTCATCAATTAACCGATGAACCCGATTCACCCAACCGAAGCAGTATCC
GTACTATAATCTGAGCCGCCTAGAGGGAGCTCGACGGTTGAAATCAACACCCCAAACCAG
TATGACCCCGATCTAGTCTAAGTCGTCCATCCCCAAATCAATGGCAGACACCACATCTCC
TACCTCTGATTGCTAGGGCACGACGGCGACCCCGCCAGTCGCGGCGGCGCCATGGGCGAG
CACACAACCAAGGGATTCCTTGCTAGCTTCACCCTACCAGGTAGAAACGAGTGCAGCGAT
TACGATGAGTACTTTTAGGTGATCATGTACCGAGATTGTGCAACCGCACGTCTTATTAAG
GTGTTCGACCGACAAGCACACTTCGGTCCGCGACCACGTTCGTCCTGGTGTCCATGGATT
CCCAGGTTGGCGTGACCAAGGGGGCGCGGCGGCCACAAGTCTTATAGTGCCAGGGCAACA
GCGGGTCCGGAAAGATCACAACTGAATCCCCCCCAGTTGGTCGAACACATCGGGGAGGTT
GTTGTAACAACCCCACGCCGAGAGCTCCACGGTGGGGAAGAAGAACAGGAGATGCGGAGG
>TCONS_00006733	530bp
TGGAAGCCATGGCCGGTGAACCTCCCGGTTAGTGTTCAAGTGCCCCGATTTCAAAATTAA
CAAGCGCTAGACCATGCTAAGGTTGCGATGAACGAATGGGAGACATTACTCACCAGATTT
AGTGGCAAAGAGGCCCCGGCCCCGGCAAGGTGCAACCCGCGACGAACCCGGGTCTCCGGT
GAGCAATCCACAGGATACCGTCGACTCTGGCGACCAAGGGCCAGGCGGTACGTGATCTAC
GCTCGATAACCATGCACCCCAACCCCACGACGAGCACCGAGCGGCAATGGAGGCAAGGCG
AGGGGCGCGACGACTTTCTTTCCTTCCAAGGCGTAAACAGCAACCTCACAACGGTACTTG
GTGCTTGTAATGCTCCGGCCAGATGGGTGAGACAGTCGCGGATCCCAGACTATATAGCGC
GGAGTTCGATATGCTCGACCGGAGCGAACCCGAGATTTTCGCCTGGTGGTTGAGATCGTC
GCGCTCGCAATGGGGAAGATGACTCCAGCTGCCTAGTGTAGAGGGTTGGC
>TCONS_00006734	237bp
TTTTTGCCTAGATAATGCAGTAATATCTGTTTTGTACCGTAGCAGTTCACAGCAACAAAA
GGTTTTATCCCCTTGGATGACTATTGATGTAGGTGATCTGAGACCTTTGGTTTATGATAG
AACATGGTCTTCTACTTGATCTGGTATGATAATATGGACTCTCAGTTAAAGCTATACCAA
CTTTGAGAGTTCATACAAAGTTAGCTTAGATGACAAGGGATCCGAAGACAAATGCAA
>TCONS_00006776	917bp
CTCTATCTCTCCCTTCCCTCTTCTCTCTCCCCTCACATCTCTCCTCTCTGTCCCGACCGA
GCAACAGCGGCCAAGCACTCAAGTGTTCCGCGCTCGGCACTTTGGCTTCGGGATTCCTGA
CCTAGCGCAGCCGCCACCACAGCGCTGCCCCTGTCGCGATAGCTCTGCGTCGCCGCTCAA
CGGAGGCCGACGAGGTGACGAGAAGCGGAGGCCGAGCAGTCGCACTTGCAGGTCCAGTCC
TGCTGGTCCGCAGTCCACAGTTCGCCCTCTACCCTCTGCTCTGGGATCTGCAGTACCGTC
TGCTTCGGCCTCAGCACTGCCATCCGCTTCAGCCTCTGCACTACCGTCCAAGTCAAGTCG
CTGTATCACCTTAGCCCATGGACGCTCCCCATGCCTTGACGGCTTGACCTCCGATGGAGA
GGAAGCAAGTTGTACTGCTGTACCAGTTCACTGTATTTGTAGACTACACTACGCCATGCT
TTGCCAATGAACCAGCCATCATGTTCTACAAAATTGGAGGATGAACTAGCCATGATACTT
TGCCAATGAACCAGCCGAAGAGATCTCCTCTACCTTGGCAGCACGATCAAGAATGCTGTT
GTCACGGTCCCTGCCTACTTCAATGACTCACAGAGACAGGCAATTAAAAAAGAGAATTGA
TCTTTTTATGGGCGAAGTGTCTTGTTAGCATCAAGTAAGTGGCGACATCACAACCCCTAC
AAGCTTGTGTCTTAAAACAAGAGGATACAAGAAGTTGGAGTGCTTTTGTGAAGGCTTTTG
CGAATCACTTGAAGCGTTGGTACTTTTGTGAATGATTTTGTAAAGTGTTTGCAAATATGT
GCAAAACATAATAACATGTGTAGGTTTTGTGAATGATTTTGTTGTGGTGCTTGTTGATGG
TTTATGTGATGTGGATC
>TCONS_00006777	738bp
ACATCTCTCCTCTCTGTCCCGACCGAGCAACAGCGGCCAAGCACTCAAGTGTTCCGCGCT
CGGCACTTTGGCTTCGGGATTCCTGACCTAGCGCAGCCGCCACCACAGCGCTGCCCCTGT
CGCGATAGCTCTGCGTCGCCGCTCAACGGAGGCCGACGAGGTGACGAGAAGCGGAGGCCG
AGCAGTCGCACTTGCAGGTCCAGTCCTGCTGGTCCGCAGTCCACAGTTCGCCCTCTACCC
TCTGCTCTGGGATCTGCAGTACCGTCTGCTTCGGCCTCAGCACTGCCATCCGCTTCAGCC
TCTGCACTACCGTCCAAGTCAAGTCGCTGTATCACCTTAGCCCATGGACGCTCCCCATGC
CTTGACGGCTTGACCTCCGATGGAGAGGAAGCAAGTTCACTGTATTTGTAGACTACACTA
CGCCATGCTTTGCCAATGAACCAGCCATCATGTTCTACAAAATTGGAGGATGAACTAGCC
ATGATACTTTGCCAATGAACCAGCCGAAGAGATCTCCTCTACCTTGGCAGCACGATCAAG
AATGCTGTTGTCACGGTCCCTGCCTACTTCAATGACTCACAGAGACAGGCAATTAAAAAA
GAGAATTGATCTTTTTATGGGCGAAGTGTCTTGTTAGCATCAAGTAAGTGGCGACATCAC
AACCCCTACAAGCTTGTGTCTTAAAACAAGAGGATACAAGAAGTTGGAGTGCTTTTGTGA
AGGCTTTTGCGAATCACT
>TCONS_00006782	457bp
ATACTCATTTTTGATAGATGTATTTATTCACATAGTGACTGTTTCTTAGTTAGGATCTCG
ACAATACGAAGCAATAGGTTGGTTATTAGTTAATTTTCTATCATTACTAAGTTTTTTTCC
ATTTTTGACCCTAAAGAAAAAACTAACGAGTCACACACTAAGCATAGCAATTATATTAAA
AGATTTCTTAATTTTCATTAAATCTTATAGAAAGAGGGATACTTTCTTCTTTTTTTAGGG
ATTTTTGGAAAAACAAGGTTCTTGTCTTTTTTATTCTATCACTGGGCGGAATGGGAAGAC
ATGGTTAGTTATTCTTCTTCTACGAATATCCAAATTTTGACACCTAATACTCCATAGATA
GTTCGAATTGGATAGCAGCAATAATCAATTTTAGCGCAAATTGTTTGGAGGGGTAGTCTA
CCCTTTTTGATGCATTCGGCACGTGCAATTTCTTTTC
>TCONS_00006786	212bp
AGTGCAACCCGTTGCTGTCAAGACCTGCATCCCCCTTGTTTGATTCCAAATCAACCTGTG
AGTCACCATCATTCTCCTTCTCCTTAGATGAATCATAGTCAACAAACTTGTTGTTCTCCC
ACATTTTGGCAACTACTACAACAGGTTCATCGTCCTCTTCAGTGCCCCCCTTCTCATTAT
CTCCTTCCTTGGTGTTACTATTTATCATGCCA
>TCONS_00006823	1658bp
GTATTTTCTTCTCTTGTTTCAATTCTAGAATTTTCTTTTAGGATTTAAATTGTAATTTGG
GTATTAACATATTTATTTATTTATTTTTACATTGTTGTCACAAAATGCACACAACATAAA
GCCTCAGCATGATGCACAATTTTAATGAGTTTTATTAATCCTTTGTTTTTAAATGAGTTG
TTCACATGAAATGATAAATAGAGATGGAATATAATTTCTCCTTTTACATTTTTCTTACAA
AGTGGGTATTACATAATGCATGATAATATTCTATACATCGTAACGATATCGTAGGTTCAA
GAATCACTAAATTCGGAGTTACGTATGATAAGTTATGATTTTCCGAATATTTTATGTTTT
TGGTACAAAAATAACCAAGTGATCAATTTTAATCTAGGTTTCATGCTAAAACAGAGTTAC
CAAGTGATAAACAATATTGTTACCAAATTAATGCAACTGGAATGGGTTAAAAAGGAGTTA
AAATAAATTTTATATGAATTAAACAAGTTCTGGGATTATTTAAACACTAAAAATCATTTT
CTATATTAATTCCTCTGATTTATTAAGTGTCTGGACTGCGCGCACAAATACCAGGAAGTT
CAGGGGCTAACTCATAAAATCCCCAAGACTTAGATTTAAAATCTTTACTATGCTCAATGG
ACTGCGGGTTAGTTCCTATTTTTCTCAGGTTTCTTTTGCAAAACGTCTGATTGAAAGGGT
ATCGGCTGATACTATCCTTCCGATCTCCCCTAAACGGCCAAGATTAGATTTAACTAGCGA
ACTGGTACGCGATGCCGACCCTAGGATCCAAAATCTACGGCACGGATCTTATTTGCCCCG
GAGTCGCCTTGATCCGCCCGATCGGATCTTAACGGTTCTGATCCCCTTGCCCCAATCGTT
ACGCTAGGATCCAATCTCAGCTGTCGCTACGGAATCCAACGGTGCCAGCAACCCCATAGT
CACCCTAATTGACCGAACCAGGGTGGCGCCGCCGGCATTCCGTGGTGTTGACGATTCCGG
TGACCCTACGATCATCCCCTCGCGCCCCCCCCCCCTACCCCGACGCGAATTATCATGTTG
ATCCGCCCTTAGCCCATCCACCGAACGCCAGAAGACCACTAATTGGTCACCCGGTATACC
TGCCCCCGAGAGACGTTGATCACTGGCCGCCACCGAACGCAGATGAGCAATTCAAGGCCA
TCCCGCGAGTTATAACCAGCCTAAGGCTACGCGACATGAAGTCAATTACCAGGATGAGGG
GTCGGGTAGGTACATACCGAAGGGAAAGCGTTCACAGGTGGTTGTCCACGATGCAGGGGG
GAAGCGCAGCGATTCTTGTCGCCGACGAGCTCCCCCTGGCGCCCCAGCCACCAAATCGAC
CCGCCCCAAGATCTAGGTGTACACCACGCGGCCGACGTCGAGTCTCCTACGGCACCGCAG
TTGCCACGTCGGTGAAGCGGCCAACTCCGGTGATGCTCTGCCCACCTCTACGCGAGATTG
CCGGCACTAGTGGTTTGGGTAGATAGTGGTGACCGAACGGACATGTGGAGAGGGGGCGAC
CTATTTAACAGTACCAGACGGCCCCGACTGCGCCACATGGGCCCAATCCGTTACACGATT
TCCGAAATCCACGGCGGCGAGTTCGGACAAGCGCGGCG
>TCONS_00006856	243bp
TGACTCGCCTCCTCCCCGACCACTATGCCGCCACCTCCACCCTAGTCCTCTCTTAGTCGC
CCGACACTTCGGCTTAATGCAGGGTGGAGGACGCGAGATCTGCTGTTGCATATGGAGAAG
GGTAAGAAGTTAGGGAGGGCGTACATTTCTTGGAATGATGACATATTTGTGGAGTACTAC
AACAAGGGTGACAGATGCCAAAATGGGTGGAAGTCTCATGTCTACAACGGTTGTTATCAA
GAA
>TCONS_00006926	364bp
GGTTCGTACGACGCGTAATGAAGGGAGAGGGAGCCAGCCACGGTGAATGGTGGTCCCACA
GCGAGCACCCCACTCCGACAAGGAATTCCAACGACCACCACCCAAACCACAGCTTGACGA
TAAGCCAGACAGGTTCGCAAGACCCCGACAATCACATCCATTTCCCCTGCGAGGTCTATG
CTCCGCTTCTCCTTGACTTCAATCGTGTCGGATCTATGGTGGCAGTGACACTCTCCCTCG
ACCTCCTATCTCTCACCCTCTGCGCATGAATAGACCCTAACACCCACGGATTTTGACGGA
GGAAGCTCCCGACCCGAGCTGGTTATATACCCCGAGGAGGCACGTGCCAGACAACCTCCA
GTCT
>TCONS_00006928	473bp
GCGCTCGAACGAGCGGTCCCAGACGGTGGGGTCATGTCCATGAGCGCGCAGCGGGAGGAG
GTTCGCTGACGAGCGGGACCACCGGTCAGCGACGTTAGGAATGTCTGGTTGTGACACCGG
TCACGGGGGGTCGTAAACTGGGCCCGTAGGTCAGAGGAGGTCGCACGTGGTTGTGACACC
GAGAAGCGAGCCCCGCATGGCAGAGACCGCAATGGAAGATTTGAGCCGGCCGAAGGTGGG
CTGGCGGTGGAATGTCTGGTTGGGCCCGCGCGGGAGAGAGTTGGGCCCAACAATGCTGAG
AGGAGAAAATGGCCTACGGGTTTGATTCTTCTTTTATTTTTTTCAGTTTCCTTTTCTTTT
CCTTTTCTATTTTCTTTTCAGATTTTTGTTTTCTAATTTCCAAATTGAATTGTAAATATA
TTTTGTATTTTCAAACTCATATAAGATGCACAATAAAAAACTCAGCATGTGAT
>TCONS_00006929	320bp
GTCTGCTCTCCGAAATTGTCAGCCCCAGGACCAACCTTCTTGACCAGAAGATTTCCAGCA
TGCCTATCAGTGTTGAAGATCCTAATGTCAAGTATTCCGATCCTATGCACCGCAGATACA
GGGAAGCTTGAGGTCCCATGGTCACTGGCATCAAAATCATGAGGAATGAACTCCTGCAGT
GATGCAATCTTGCTCACAGACTCTGATTTGTTGCAGAATACTTTGCTTTTGCAGCCAACA
CAGTCATTCACGTTGAAGATGGTGTGTGTTATCTTGACCAGCATGGTGGGAGGAACATTT
GCAAAGTGATCATAGTCGAG
>TCONS_00006951	812bp
GCCCTCCTATAAAGCTAAACGGTGCCACCCCTTTGTCGAACTGTCATTGTGCCATCTCGG
AGAACCACGACACCTGTTCGGTGGCCGCCATGGGAGCATGATTGGGCTGCCGCGTGTGGA
CTTCGATTCGCCGTCCTGGAGTTGTGTCCTAGGGCTTCTTCTGGCCTGCGGGTGGGAGGC
TGTGGTTGCGCCGTGGAGGATTTGTCACCTGCGCCATCCCGATTGCTCACCGGAGCAGTC
CGTGTAACGCAGATCCGCTGTCTGTCGCAGGCCGGCTTCACCAGGGTGCCCTCGATGGTA
TGATGTTCCTAACCCTATTCGGTTTGATGTCCGCTTTCAGTAGGTCCCTCCGATGTTGGC
GATTGTACCCTGGGTCTCGGCTAGCCGCTCACCGGCTTGTTCGCCACGCGGTGGCGGGGC
GCCGCCGTGCTCTGGCGAGGTATGGTAGAAGACAAGCTTGCAACCGTAGGTTATGTGATG
GATGGTTGTGATTCAATGCTTAGATACCCCTTCGTCGCACTTGATCTGGGCCGCCGGATT
GGGATCGAACGTGATCGGGTCAAGGGTGACTTCTGGCCTTGGATCTTGGATCCAGCGATC
AGGATCGCACCATGGTTCATAATGTGTGTGCGTCTAATCTGGACGGATGAAACACGATCC
AATGGCCCCGATTGCATAATACCCCTTCAGCTGGGCAGGTTTGCATAAGAGCCCCTGTGC
TTATATGAAACCAACCCACCGTCCACTGCAATGTAAAAAGCATTACAGATCGGTCCTGTT
TTTCATGATTTAGACCCTGAGCTCTCTGATAA
>TCONS_00006952	267bp
TAAACCTAAACACACGACATGTAGGGGCACTCCGTCCCCACACACATCAACCGTCCCCAT
CGATTCCCCGTCAGCAGAGAGGGGCTCACCGCCTTGGCGTACAATGCCTCACTGACCCCG
ACCGCCGTCGTGCAGTGACCGCACTTGTACCCACCATAACCGGAATGGGAGACCATGTCT
CAGGTCGCGTGAGGAGGGCAATCTGCTGCCAGGTTCAATCAGGTACTAGGCTTACCGATT
TACCATATTTCTCGGCATGTGCTTAGT
>TCONS_00006960	839bp
ACCCAAGAACCGGTCGCCAGGAGCTTGGGCCGACCGAGCTATCCTTTTCTCCTTGTTCCT
TTTGGCTGTTCGCCCCTTCTCCTTCTTTGTTTCTGTTTTTTTTCTTTCTAGCATCTGGCT
GCTAGTTACTCTCTCTATTTCTGTTTTTTATTTCTTGTTCTTGAATCTGGCGCTATTTCC
CTCACCTTGCGCGGGCAGGTCTTTTCCTTCACCAGAGTTGGTCGGCCGATTATGGGGCGC
CGTCTTTAACCTTTCGAAACTCGGATCTAGTCCCCATTTACTCGAATTCCTTATTGTGTG
TGAATGAATGTATGAGATGGATCTAATGTAATATTCGGGATCGAGTTATGAGCTGATAAA
ACGTAGATCCGAGACCTTGCGTTATTTCTGTTATTTTCTGTGATGATTTTCTGTACCATT
TCTAATATGTTCTGTCATCTAGGCCACAGATTTAAAATACCCCGAGCCAATGTGATCTCT
GTTGACCCAGATTTAACACAGATTAGGGTTAGGTTATTAAACCCTAACTCTAATACATCG
ATCTGTTTTTACTATCTCAGATTTCATGGGTTTTGCCGAGACAGTCTCTGTCAGTGGCCA
AAACCCTAGATTTAGGGTTAGGTAAACCTTAACCCGAGAGATAAAAAATATTCTTTCTAT
TCTAATCTATCTGTTCAATCATGTTGATCCGAGACTTTTCTGTGATCTCATAAAACTGAT
GCGGATTAGGAGATCTAGGGTTCTTAGGATGCCTCTGATACCATTGTTAGAATCTATACT
GTCTAGGATCGATTCCTAAGTCCTTAGAAAACCAATCCGTAACTGGAAGTAAAATCTTG
>TCONS_00006978	711bp
CTTGCCAGCCGGGCGGCACCCGATCCCTCCCCTCCTAGTGCATAAAAACTTGGACCGCAT
CCTCCTCGCTATCACCCTCCTACCACTCGCACCCACGCCGAGAGCCAGGAGTTGTCGCCA
CCATCGAGGCTAGCACAGAGAGAGAGAGAAGATAGATCGAGTCACCGTTATTGACGCCTC
GTGTGCGCGTCATGCTTCGGAGGCCGCGAAGGGATTAAGGAGGATGACTGCAACCTGGGG
ATCGTGTGCGCAATGTCGTCATCTACGGAGGGGCATCCGACATCGGGGAATTGCTCGCTG
AAGCAGGATCCCCACCGCAGAACCGTGCCTCGCCGTGGTCGATGTCCTCTACTGTAAAAT
CGTCAGTAAAACTCATACCATGAAGTTCACCTTGGCCTCCTCTTTGTGTATACGCCATCA
GTTCTCGCATCCGGGTTCGTGGGGTCAGGGTTGGTCCGCGCCGACGGGTTGGGCCACCGC
GGAGAGCTCTACTCTACCGTGCTTCAGCAGCATAGGAGAAGCGTGCGACGGTCGTTGATC
TAGTGAGAAACGGTTGTGATTAAGAGCAGAGGATACCCCTTCGATGCTTAAGATCTGTGT
CGTTGAAATCGTCAGGGACAATAGAGATCAGATGTTTGTTGTTTTGAATCATGGTTGTTA
GATTGAGATGAGCGGCTGAGGTCATAACACGCGTACCCTTTCACATTTTTA
>TCONS_00006979	741bp
CCCCGAGTTTGTTCCAATGACGCATTAGACTCGCTCGCATTTGCTGGCATTCAGCCAAGC
TGACTCCTCCTGCCTAGGTCCCATGCCCTGCCCCTATATAAATCGGTCAAGACATCCCCT
TCATCATCAGAGGTGAACTAGACCGAGACCATACCATCCTGTGTGGAGCCAAGCTTCGCC
GGGAGAGCTGAGGAAGGAGAAATGACCGCCGCCGTCATTGTGCACATACACCCACGACGA
AGTCCCCAAGTCAGGCCTCAGCTTCACCTAGTCCTTGGGATGGCGTGCATGGACTTGCCG
GGCGCAACAGGTGTGCGGAGCGTTCGGAATTTCTTGCCGACGTGCTCAGATCACCGCAAA
GCCGCTCCTCAACATCGACGGCCTCACTGATGCCCTGAACCGAGGTGAGATATTCTCCAT
GTAGTTCTCCTCCATCTTCTTTATGTGTAGCACCTCCCAGATCGGTGTTCGAGTGCGGGA
TTTGAAGTTTGGGAAAACTTCAGCGAGGGCACCGCTGTCTGCTGTCGTCGTAGAGGGAGG
AAGGGCCGATGGTTGTCCATCTCAAGCGAGTGACTGAGATTAGACTTGCCACACTCGTCA
GACGTGGATTTGATGGCCCAGATGCATCCGCAGGTTATAACAGCCATAGTCTTTTTCATG
AGTCCATAGGATTTTCTCAAAATATCCCACCACCCGCATCTATTAGGAATGTATTAAATA
TAAGTCCTAGAATTTTGAAAT
>TCONS_00006988	1141bp
AAATCATTTCCTATACCCTTTTATTCGATTTTATTTATTATCTGGATTGCGCGCATTATT
CTGGAGTTCTATAGGGGTTTCTCTGCAAAATTCAGGACCTCGGCGTAATGATTTTATAAA
AGACCAGGACTGCAGGTTGATAACTAAAAACATCAAGGGCACTTTTACAAAATGGCACGG
TCGAAGGGGTATCAACGAATCCTGGCCGTCCGATCTCGACCGATCGGCCCAGATTAGAAT
CATGTGATACAACACTTCGCAATCCGTCCTGGCCGCTCGATCCGGTTTTAAAGTTTGAGA
GACGACCACGCCCCGACTTAATCCAAATCACTCATCACCGAACCGACATCCCAGATCAAA
TCTTGCGAAGTGGTACGTGATGGTTAATCTTAGTCGCCCACAGCTGAACAGACGGCTAGG
AGACCTTCTCCTTCGTCGGTCAGCCCGCGACGGCGCAACAGTGGATCACAGCGGAGCCCT
CATGCCGGCGAACCCAATTCCCCATTTCCTCACGGTAATCACTCAATCCTAATAGTGCTA
TCTCGTGCGGCAGTCCCCATGAACGGTCATGAGGGTCATCACTAGGGGAGATCCAGGTGA
ACGTCGCCCAAGGAGTCAGACGGATTCACCGTACGTTTCGACCGTGGTTGCCCACCCTAA
ACAACCCCGGCGACCAACTAACCATATGGCGATTCCCAGCGTGTAGGTAATAGTGCAGAA
AGGGCGCTCACCCGAGTCCGTGATGATGATGGCGCAATACACGAAGAGGTGCGGAGACGG
TGCTCCGACAAGAAATTGCCGCGGCTGGATCGGCAATCCAGCCCTAGAATTCCCACGGGT
AGTCACACGATGTCTCTGGGGAAGCCCAGACCACGGCCAATAGGTTTCTACGGCGGTGTA
CGGGGAAGTCAATGGCGGCGGCCTCCAGCTGGGGTGAGGCTCTTGGTTCTTCGTAGGTTA
GAGGATTCGGATGGTTAGGGTTACTAGAGGAGAGGTGGCGCATGACAGCTTTATGGCAAG
CGGAGTATGAACTCGCCAGCAACGACGCCGACGGAAAAGGGGGAAAGTTCGCTGCAGATC
TCGCGTGGTTTGTTGCCGCGACAGCGCAAAGGGATGACAGGTGGGTCCCCACTCCTAGTG
A
>TCONS_00006989	441bp
CAAAAGTTCAAATGGATTTAAATTGCAGGTTTGAATCTCAGACTTCCAAATATCAAATAA
AATTCTAATATGAATAATACTACCACTTTTTGCAATAACCTAGTATTATTTTTTTATTCT
TTTTAGCTCCTTTGCTCCCATATTTTTTAGAGTTCAAATTTAAATCCAAAGCTAGATTTG
TTTTAATTATAAATTTGTGTTTGATGCAGAAACAAAGGAAGTCCAACATGATGCATCAGT
TTATGTGTTTTTATCTGGTATTTATTTGAAAGAAAATATACCTCATGAATAAACCACATA
CTCAAAAGAGCTCCTTTATTATTTTCAATAACAAAAGTCATGGGTACTCTATACTAGGGT
TTACAAGAAGAAGCACTACAAGCACCTCCAACTCAAGTCTGGGCGACTATTCAAAGAAAC
CATCCAGTGGATCAAATTCTG
>TCONS_00006991	531bp
CTTGGGTGCTCCGATCTTGTTCGTGAGGAAGAAAGACTGCCTTCTTCGTTCAATGAATCT
GCATACCACCAAGGGAAAAAAGAAGTCTGAATCCGTGTCTTCTCTGCCATTTGATTTCCT
TCACCACTAGCACTAGCCCCACTATTTCTTTTCCAGACAAACCTTTTATTTTATGGTAGT
TTCACTCCGATTGCGGGAGGGAAGCAGGGCTATAGAAATCAGTTCAGAAAAGGACTGATT
GATAGACTCAATTTTACGAAGAAGAAAGGAATATTCACAGCATTTTTGAATAAATAGCCC
TCCCAGTCACAACATTAGTGAATCCAAATCCAGAATAAACATCCAAGGAAATGAGCATAC
TTCTTGGAACTACTAGAGAGTTCAAAGCCTCTTGTCCCTTGGGCATAAATGATCAATTCT
GTGAAAGGTTAGGCTAGTTGGTCCGGCGGAATGGAAAAATTAGGGCTTGATTGACATACT
CGAGACTTAGCAATCTGGGTTTCTTGGACTAGTTTTGTCAATGGGCTAAGA
>TCONS_00007020	822bp
GAGCGCCCTCGCCGTTCGGACCGAGATAGGAGAGAGAGAGAGATTTCCGCCGTCGTCGTA
GCTTCTCGTCCACGCCATCGGTCGAACCATAACCTGTGGCTTAGAAGGTTCGCCTGAACC
CATAGAAGGTCATGCGCAACCTGCCCATGTGCGTGATTGATTGTGGCGACCGCAATTTCT
CACCGGTGAAGAGTCCCAGTGACCGGTCGCTTTGTTATGTAGGCGACTTCGGCATTGTCT
TCATCCTCGATAAGAATCCCACTACATTGTTTGCACTATTTTCCTCTACATCTGGAACCA
TTCGGGTCGGCGATTTAGCGTCGTGTCGTCAGCGGGCTGTACTTCGGCGGAAGCACCACC
GAGTGGCAGGGCGGCGCCGCTGCCGTGGGTGCTTGTTGGGGAAGATGGGTTTGTGGCCTT
CCATCTTGAAATGAGCAACTAGGATTATTAATAAGAAAATAATTTGCATCAATTGTGCAT
AACCGTTGGATCTTCAGTGTGCGGAGGGGATTAGACTGTGTATATTGTAAATCTCGGGCG
TGGATCTCGGATCCAATGGCCCATATTTCGTACCAGCTGGTTAAAGTAATGATCTGATCG
GCGCCGTTGGTGGCCGATCGGGCGACTGTTATGGGTCCATACCCCTTCAGCCATGTTCTT
TTTCTAAAAGAGCCCCTGTTCTTATTTATAATCAACCTGCCATCCTTAACAGTTAGAAAG
TAATTACATCAGAGTCCTTATATTTACGAATCGAACCCCGAGCTTTATCGAATTCCTGCG
CGCGATCCAGGGATGAAATAAATAAATTAAACTAATATAGAA
>TCONS_00007021	289bp
TCTTGTTGGGTGGTGATCGCTGCCGCGCCGCTCGGAATTGCTCGTCTGCGCCCCGAGAAT
TTCTCACCGTCGCGATCGTTCCGCCGCGGACCGCATCCTCTCTATGGCTTGAGCAGTACA
CCGCGAACGCGCCGACGAGCCAGCCACTGAGGATCCAGAGGTTCAGCTAGTAGAGACTGC
TGAGCAGGAGCTTGTTGAAGGAGAAGAACAGGTGGTTCAAGAGGAGCCGCCCAACGAGGA
GTTCGACTTAATCTTGGTGGCGTCTCCCAGTCAGCTTTGTGGCGAGGGA
>TCONS_00007031	1377bp
ATTTAGCAACCAACCGTAAGTCGTCATACTATACATTTAGCAACCAACAGAAAGTCGTCA
TTTTTATAGTTGTTATTAATAATAATATACATTTAATTAAGCACCACAAATCACAATTTT
TTATACACAAATCATAAAGACACACAGTTAATCGGTATACCATAGTCATAGATCCATCAC
ATAAACACAAAAGCAACACAATTATATATTCACAAAAGCATCACAATTATAATATCATTC
ACAACTAGATCATTTACAGATAGCTAGCTAGATCATCATGTTTAGAGTGTGAAGCTTCAG
CAAAGTGCCTTGTAGATTTTGGTGAGTTTGCACCTTGCATCTAATGAAATATTTGATCAT
CCTCATCATCTAATTCCTCATCTTCAGAAGCACAATATTCTTCATTGTCTTACTCATCCT
CGGTAGCAAACTTGTTCCTCATCACCTTAAGAAACACAATTTCATAGCATAGTAAATTTT
AGAGCTCTAAAAATTTAAAGAACTTCAAAAATAAACTCTAAAATTTTAGTGTGAGATATA
AGCTATAATTTAAAGCTAACTTTAGAGGGAAATCCAAATAAGCATGGAGACATTCAGCTG
GCATCTTCCGATATACATTCCATGGCTTCATCTGAACTCGCCAAGAGGACGGCTAAACGA
TAGAATAACCCCAGGAGACGACCCTCCATCCAACAACCGCAGATTATTGATAGGAATGGC
AGCAATGGCTTGTGTGCGTACATGCAACATATAATGCAGTGCAACTAACAGCACATGTGC
ACGCATGTCACGAGGAGCAGCTGGCTGTTATGGAGTTGAGAGGTTGTGGAGCCTCGGCCG
GCCTTGACCTTGGGGTTGGACACGCAGCGGCAAGCTGGACTGCTCGCCGACACGTCCGTC
CAGCCGCAGCATTGTTGTCACGCGGCACGACGGCTTCCTCTCCTCTCCAATAGTCCAATC
AGGACGCCGTCGGTAGCCGCAGCCGCAGCGTAGACACAACGACCCTGCCCGTTTGCAGCC
TACGGCGGCTGACGACCGAGCAGATACTTAGCAGATATACAAAGAAACATAGATAGATAG
GCAGGTCAGGCAAGAGAGCTGCAAAGAACATACGCAGGCATGTGGGAGACGGATCATATG
GATGATTGGCATGGTGGCGCATGTGCCGTCAGTCACCTACTGATGATGGAGCGCTGCACT
GGTTCCTGGGCGTGGTCGGCTGGAGCGCGCGTAGGATGCAGGTGCAAGGAGCTGCAGGGG
CGCTCTGCTGCAGGAAGTCCTGGCAAGTGGCGGCGGCCAGAGAAGAGCAAGGGGAGGAGA
GAAGAGGGAGAAAGAGTGGAGGCATCCTGGCGGCGGCTGCCAGAAAGAGTGGCGCGT
>TCONS_00007071	1011bp
TATCATCATGCAAATCCACTTCTCTTGGTGCCGCACTTGGGATACCACCATCATATCCCC
TTGACGCAGCCATTTCTTATGTGGTTAAGCATCCACGAGGAAACATAATTTGACACCACT
TGTAAGGATCTACTATGCCTAGAAGGGTGAGGGTGAGTAGGTCTGTTAAAAGAACACTCC
AAAATCTATTAGCGACATGTGTAGCATTGCCACTTACAGCCTGATACTATTATGTCATGA
CACTTTTGACCTTAGAGTGACACTACCATGTGCATAGACTTTCTCGAGGTCACAATTCAA
AATCTTCCCAAAGGAAAGTAGCTCGAGTAAATTACTAAGCTTCTTAGGGTAAACTAGAGC
CTAAATCACCACTTGAAAGTTACCATAGAAGTAGATTAAGACAAACCTTAGAAACACCAC
ACAAACAAGTAATGCACAATAGAAAGAAAGAACACAAAAATACACAAGGATTTATCTCAT
GGTTCAGCTCGCCACTAAGGCTTCCCTACCTTCATGTTATTGAGAAAGCCAGAAAGGCTT
GGTTTTCTCAAACCCTATCCTCATTCTAAAGTCAAGATAGTAAACTCTTGAGATGAGTGG
TTCTTACTAAATGAAGAGGGTGGTTACAAACTTCCTAGGACTGCCACACAAGATGGTAAG
CTCTATGGGCGACACTCTAGTTAGCTAGGAGCAAAGCTCCAAGAGTAACAAACATAACCA
CTAGCTTGAATGTGAACCAAGTGCTCTTAGAGTTGAAGAATAGGCTGGTGAGCTCTCTAG
CATAGTTCAAAGACTCAATCTCTCAAAGAATCAAATTGGAAAGGTTGAGTGAAGCTTGAG
GTTCTCCAATGAAGTGCTAAAGAGGGAGAGAGCTTTCTGGTTGAGCACAATAAATTCTAG
TCGTTGTAATGCCAGAGGGGTAGGGAAGAGGTAGATATACCCCTTTCTTGCTCAATGATT
AGATTTAAGGGGCAATGGTGCTAGGTTGGGTGTGGTAGTGCTAGGGAGCGA
>TCONS_00007075	254bp
TGGAAACAAGAGTTTGGGCTTTTCGCATCAGATACGTACAACCATTACATGTCAAATATT
GACTTAATGAATAGTTCTTTGAAAAATGAAACTAACTCGACGAAACCAAATAACATGGCT
ATGGAAAACACTAGGCACACTCAAGTCTTGCATTTGATCGCCATCCATGAAACGCAAATA
TTTCCATCGCCACCACTTCTAGAGCTTGACACACATCGAGAATTTGTTGATGTACATCCT
CCTTTTGTAGGAGT
>TCONS_00007093	385bp
CCCAGATCCAAATTGCGAAGAAGTTGTCGTCCCTGCACATGGCGGTTCCCGATTGTGATC
CATTTCTGAACTTGGAGGAAATTGACGGTCAAGCTTCGGTGACCAAGAGATCAAACTCTT
CGAGTTCCACAAAGTTGAAGACCCTGAGCATCTGTTTGGTGGAGGAGTTCCAGGACGTCG
ACGAGTTCGAGGGTTAGGCTAGCGACCTCCCCCAGTCAGCTGCCTGTGGTGGGTTGTTTA
CGTTGGCTACGTTTCGACTCTGTGTACTTTGATTTATATTATGTAAATGGCTCTAGTCTG
TAATATTATTACTTACTTTTTATTGTAATTTGAAGCATTGTGCTATGATTAGTCATTTAT
ATAATCGCTTTGTACGTGAATTACT
>TCONS_00007095	318bp
GAGCAGTACCCCTAGGAGCCACCATCACCGAGAGAAGCGAGCATGCGTAGGTAGCGCCGC
CGGGCCTCCGCCGACGTTGATCCCCGCCTCCACCGTCTTTCGGAGTCTGTTGGGTGGTCA
GGGTCGTTCGATTGGGTGTGCTGATAGAGTACGGGGAAGTCTCAAGGCGCTCGAGGTCAA
GATTAAACACTAATCGCTCGTCGGATTCGGGTGGATACGGCGAACCTGCGCTGTGCCGCG
GATAACTCCTCTCGGCCTCTCAATCACCGGTAAATTCTACCTTCGTCTCTTCGCCCTACT
TCGTCCTGCATCTTGCAC
>TCONS_00007128	400bp
TCTGCTGTCCGCCGCCATGACTAGGCATGCACACGCTGTCGTACGGACCTGGCAAGGGCA
GTAGGGTATTCGCTGGTAGTCGGGGATGGTGCGCGTTGCATCATCAGGCAAAGCGCGACG
ATCTCGGTTGATGAATTCCTCACCGGGATGGAGCTCCACCGCAGGTCTGTCGCGTGTCGT
GGCCATGGCATTAGCGCTGCTAGAATCACACGCGAGGTTACGAGCCACCTGAAGAGCAAG
TTGGTACCTGGAATCTCAATTCCCAGGTCAAGAACAGGTATCGCAGGATGAGGCGCATGA
AGGATGCTGTGACGAGTTCGTGAGAGGTCTAGGCGGTCGTCTCCCAGTCAACTTTGGGTT
GCTGGATTGTTGTCTCCTTATGATGTAATTATTTATTTAT
>TCONS_00007129	650bp
GGTCCAGGCACAGGTGCAGGGTGAACAGGAGGCGGCGACAACACTCCAGAGGAGGGTGGA
TGAGCTAGAGAGCGGCGGATAGGAGAGGGCCGGTGTGTTGGCGGTGGAGGGCGTGGAGCT
GCGCAGGGCAAACACTGTGCTAGAGGAGAACAACAGGGAGCTTGCCTTGAGGCTGCAGGA
CGCGATCGAGCAGGCTACTGCATCTGCCTCCGCTAATCTAGCTCCTAAGGTTCGACATGC
CCCGTGCCTACCATCACTCTCGATTTGAAGAAGAGTCTCAAGATTTTGCAGGCACTTCAA
GCGGGCAGGAAAGTCTAAGGCCCTTACTAATTACTTCCAAGAGGGAGGTCCTAGAGGTAG
CAAGCAGATCGTGGTGGTACCTATGGATGAGCGCTATAGCAAGATCAAAAGTTCTTGTGG
ATGGATGTTATTTTGTTTTGTATTTCTCGAAAAGAGAAATTTGCAAGTGAACTTAAAATT
GTGAAGCCACATGTTCTCATATGTGGTTGTACTAGCTAGTATCTCTGAGGTTTAACAAGT
CAAACTTAGGGTTGTTGTCTGCTTATTTTGATCTTTATTACGACAAGAGCAAACTTGTGA
CCTTTATGTATGAATGCAGTACAATTGTTATTGCCATGAATGAAAATATG
>TCONS_00007130	757bp
ATAGTATATTTGACATCTTATTTTGCTGGTGAGCTATGTAATTGACCCAAAAGGCACTTC
AAGCGGGCAGGAAAGTCTAAGGCCCTTACTAATTACTTCCAAGTAAGTAGAGCAATCACC
ATCACACAGATTTATTCAAGGTTTTTTTGTGTTAAGCCAATTGTTCGTTTTCATGTAATT
TTTGTCCACTAATATTTTATTGAATAATTTGTGTGTCGTCGCAACGCACGATCATTGTAC
TAGTAGTATTGAATGCTCCATTTGTAGTTCTTGTGATATTACAGTACTGCAGTCTAAAAT
ACTGAAACATTGTACACTGTAATACCCTGAAAGACTGGGCCAATCAATTTTGACTCTTCT
TTACTTGGGCATGTGTTTATTCAAAAAATTCTTGGTAGCTACGGTCTGATTTGGACTCTA
TATTCTATAGTTTATATTGGGAAGGATTTCTTAAATAGTCTACTAATGATTTGGTTTTTA
ATTTGGTCAGGAGGGAGGTCCTAGAGGTAGCAAGCAGATCGTGGTGGTACCTATGGATGA
GCGCTATAGCAAGATCAAAAGTTCTTGTGGATGGATGTTATTTTGTTTTGTATTTCTCGA
AAAGAGAAATTTGCAAGTGAACTTAAAATTGTGAAGCCACATGTTCTCATATGTGGTTGT
ACTAGCTAGTATCTCTGAGGTTTAACAAGTCAAACTTAGGGTTGTTGTCTGCTTATTTTG
ATCTTTATTACGACAAGAGCAAACTTGTGACCTTTAT
>TCONS_00007171	324bp
AAAGCATCCAGAGAGCTCGCCACCGGTGGGAAGCGCCGCAAGGAGGAACTGTCGACGCGC
CGTGCCCAGATCCTCGAATTCGTCCACACTGGTCGTTGGGTGTCGCCGTGGTGCTTCACA
TGGACACGCCAAAAAGGTTTGGGACATCTTCGGGCGAGATCTGCAACTGTCGCTGTGTCC
ACCACCACCCTCGGTGAAGAGCAGGTAGCCTAGGAGGAGGACTACTACGAGGAGTACGAG
GAAGTCTAGGTGGCGTCTCCTAGTCAGTTTAATGGCACCAAGGAATAATATTAGTTCGCT
TTATTGTTATCATTTGTTTTTGTC
>TCONS_00007173	222bp
TTTTTCTTGCCTCTCAGTCTTTAGTTGAGATTGGAGCATTGAACATCGCACTATTTGAAG
CTCCAATAAAGTGGCCTAGATGACTTCGTAGCTGAGTTCCTTGATTCAATTGACTCTGAG
CCTTGCCTGGTTGCATACGTCCAGTTTCCATCTATCTGTTAAAGTTATGAAATTGTTGCG
ACAATGCTTGGATGTATTGCATTTGTTGTTGACCTGGGACCT
>TCONS_00007177	759bp
GAGAACATTTAGACAAAATTACAGGGATAGAGAATGCAATATGTATTGCAAAGAATTTTG
AAAAAAAAATTATTGATAAGATAGTACTACTTACAACTTAGGTTTGGTTTTCACAGCGCT
ATTTAGATATAGTTTTTAGTGGATTCTGGTGTATGGGCCTGCCAGATTAGGGCTTGTTCC
TTTTAGTGTCAATTCATATGAATTAAACGAGATTGAGTGAGTTTAGCAAATTAAAATAAT
TCTTAAAATTTTTCAATCACTTCTAATCCATGTGAGATATGAATGACCGAACAAGGCCTT
ACATGGATTTTCCAGAGGTGAAAGTGTCCTGACTGGCCAGCAAAGTGGCAACGCAGAGCA
AGACTCTTGGGAATGTCGTAGAGCAGGGGTCCCGATGTCTCCTATGCTTATTGTATGCAG
CAAACACAAGTGCTCACGGTGGATTTTGTGAATCACTCGATCATCTCTCTCAGCAAAATT
AAACACACTTCTTTTCGCCATGGGTGTCCACACTACACTATACTGCGATCCATGGAGCTA
TATAGCAACAGCATCTATATATTGTTCAGCAATTCATTGAGTGCACCTACCGCTACATGA
GAATGTAATGAGCTAGCTGTTCACATTGAGTCCCGTAGAACACTGGTACTCATTGATGTC
GTACATACAAATAAGTGATCAGCAATGAGGTGAAACGTCTGAAGTCTGCGATCATCTTCT
ACTTGGGTTGGAGCATCAAGCATGGTGGCGTAACTAATG
>TCONS_00007178	309bp
CTGAAGTCTGCGATCATCTTCTACTTGGGTTGGAGCATCAAGCATGGTGGCGTAACTAAT
GAAAATGGACAGTACGGAACCAGCTTGCTGAAATCCATTGGCCGATGATTTTTTTTTTTT
TTTGAAATTCAACTGAACGATTGCTCAAAGTTTTCATTTAGCTAAGGAAGTTCTCGCTAC
GTACTTTTGTTTTTGAGCATGCTCTCGAGCAAATGGCAGATGAAGCACATGCATGCATAG
ACCTTTTTCCTAGCCCTAAGTCCCTCCGAATACATTTTCTCCAACTAACACCCCAATGGT
ATGAAACTA
>TCONS_00007179	644bp
CATCAGGAACACCTGCATTACTACTCTGTCACATGCAAGATAGGTAGAGGTAGCAAGTGG
CGTCAAATCATAGACACCCCCTCGCCACTAGATGGTGGTTTCGAGATGGCTAGCTTAGTC
TGGCGCTGGATAAATAACTAAAATAGCCCTATTGATCTTAGTCACGCATTTGTGCTAGCA
CCATGGGTCATAGGATTATACATATGGTCGACGACAACTTCACTACCTGACTATGGACCC
TTCCTGGTGGCGATAGAATCACTCAATCCTATCAACATACACGCCAATGACCATCACCGT
CTTCTTGGGCTTTTAGAGGAGCAACCATGATGGCATTCACATGAGCTTCAGGATTGCATC
CACATTAGTGTTTTCGGTATGTATAGAAAAAACCGGATTGGATGCAAGATATTGAATTGA
AAGTCTTGTAGTCCTTCCTCCGCTCTCTTCGCCTCTACCTTTGATGGAGACTTAGCCTTT
AGTTATTGATGTCGATGTAATTGTCATGGCTGATGTTGCCACATAAAGCTGAAAAATAAA
AAAAAATACTTAACGGAGCTGCAATTGTAGGATATGCACCTCGCATGTGTTAGAGGGTGT
TGTTGGGGTGTCTTGCATATATCAGAGAACGTGTGAGACTGATT
>TCONS_00007182	272bp
GTTAAGCTCAAGCAGTTGCTTTTAGTTGGTCAGATATTTATTATTAGTGGAAGCCAAGTT
TTAGTAATAGCCAACCCGTGAACCATTTCCTCCTCGAGGAACATCATTATCATCATCGAG
CCAAAACCATAAATAGAACCATTGTATATTGAACCATCTGTATCTCTAATCAAAGAGGAT
CCCAAGGCCGCTCTTAACCGTGAGCACGACTGATATATCAGTTTCACTACCCTCTGCAGA
GGTCGCACACTTTACCCATGAGTCGTGATTCC
>TCONS_00007193	311bp
CCATCCCTACACCCTGGTGGTGGGTGGGTGGTCAGTAAGCGGACGGGCGGGCGGCGGCTC
GACATCTGCAGTTTGGCACATGTTGCACACCGGTCGTCAGCACGCTGCACGGTGGACGAC
CGGATGGGTCATGGCCGATAGGGACGTCGTTGCGTGCTCCCGGCTCGGTGGCACACGGCA
CCCTTCCCGTCCTGTAGACCACATCGGCGCTCTGTTCGGCGTCCTGGCTGCCTAGCTCCA
CGGCCCACACTCGGACAGTTGAACGCTCACGAGTCCCGGCTGACTTCCAACCTCCCACAG
ACCCAGCGCCG
>TCONS_00007240	640bp
ATTTATGCCTCTTTTAAACTCTAATCCTAAAATACATATTTAGTTGTGCTAACAAAAAAA
AGAAAATCTTTTTTTCCTTGCTGCAAACAATCGGCTGTGGGAAAACAAAATCTGTTTCTC
CCAGTCTTTTCTTTTCCACGTATCAAACTCTCCCTTGCACGGCGGACGGCGCTAGATATT
TTCCTTGTGCTCATCCACTCATCGCTCCCATCCGATATTTTTGCCGTACGCAGGTTCTTC
AAGCGGCGCCTGAGCTCATCTTCTTCTTTATCCCCGTCGCTCCTCTGCTCAGCATTTTTC
TCTCGTCATCGCGCGTGGACATTTGCTGTGGGCACAGCTCGCCGGTTGCCGCCGCTCAGC
TTCAGAAATATCCCGCTGCCGTTCGGTGGTATTTATCTCCCCAGCTCGCTCGCTCCAGGC
CTTCCCCTGCCGACGCGCCTATTCCCTGGCCGAAGCCACCTGGTCCCAGGTCCGGTCGGC
CGGCTCAGTTTTTTTTCCAGTACCGCGCGTCGTGCTTCCCCTTCCAGCCGACCGAAGCTC
CCAGCTCTAGCCATGGCGCGTCCGGTTCCCTCTCCCATGGCTCCCTGTCCGACCGGCCGA
GATCCCTCCATGGCCGCGAGCTCAGCCCCTGCTATGCTCT
>TCONS_00007273	671bp
AGGACTCCTCAGGGGGAGATCTACAGTTTAAAAATGTTGCATGTCAAGGTTTGAATGTTT
TTGTACACGGCTTGAATTTAAGTATGAAAACCGAGTTTCTCTATAGGTAACAAAATAAAT
AAATCCGATGCTAGAAAAATAGGAGCACAATTTTTATTAGGTTCCCTTAATCATGGTCTA
CCTGTGATAAATAATTTGGGGGTATGTTTAGTTGATTAACTTATGTTTATGGATTAAAAG
GTTAAGTTGCTCATTCCTTAGAAATTAGAAAATAAATAGCAAAACCTATAATATTGTTGT
GAAACTTTTTGTGAGCAAATTATGTGTCATCAATCACCTCTGTAATTAAATTGAACCAGC
AGTCATGTGGAAAATTTTTGGATAATGAATTAAATACAGAAAATGTTGCTTTCTTTAGAA
AACCATGGAAAAAGATTTATAGAGGAAATATCTGTCTAAATTTTTATGACATGTTAGGTC
AAGTAGGGTATAGGAAAAATGTGGCATTGACTGTTTGACTGGTTTAGTAATGGAAAGTAG
TTTAAATTATTTCTACACCATTTCTTGTTATTTTTGTGCAGTCAAAAGCATTGGTCCAAA
ACCATTGAAATTTCTGTGGTAAAGTATGGTAGAGGAATACTATATGCTAGAATTTTTGTA
ATAAATTTTGA
>TCONS_00007274	1309bp
CGGAAAAGAAACGTAGATAACTGCGGCCTTCACAGGCATCCGACTGGGGGTTGCCGCTAA
CCCACACCTAGAACTCGTCGTAGTCTTGGAACTCCTGGAAGTCTCGTTCCACAGCTTCAT
CTTCTCCTGAGCAGTGGTTGCAATGCTGACAACCTGGGGATGGGGGGGTTTGGTGTGTAG
AGCAAGGGTGAGTACACATCAACATACTCAGCAAGTATCCTGTTTGGCTGTAGTGGACTA
GCTTTATGTGGGGATAAGTCAAGCAGTTGCTTTTAGTTGGTCAGATTATTACTTACTAGT
AGAAAGCCAAGTTTTAGCATTACCCAAGTTATTAACCCGATGTACCCTTTCCAAACGGAA
AGAATACCACTTACCAGCACCATAGTCATAACCAAAACCATCGATCTCATAGCCACCTGT
ACCACAATGTCTCTGATCAAGCACCACTAATCACTGGAGCTCCCTTGGCCGCTCATAACC
GCGAGCACGGCTGATATATCAGTTTTCAAACACTCTGCAGAGGTTGTGCACTTTACCCAC
AAGTCGTGATTCCCTCTTGCCTCGGGCCGATCAAACCCTTAAACACTACCAAGGTGAATA
GGCAGGGTTTCACTACGTAGCCTTTACAAAGATTCCCCGGGACTGTAGCCACCCGTTAGG
TTTCCTAAATGCACCGCACTCCTCCCCAAGGGGCGAACCCAAACTTGGCAGAGCGAGCCG
CATACACCGAGCCCCATTGACGGCACGACGGCTAAGTGAACTACACCCCGGATCCTCTAA
TTATTCAGCTAAGGGCACCCCATTCCACCCTCATGGTTGCACTGTTTTCCCGGGCGGTCA
TCCATAGAACAGGTCCTTACGGAGAGGCACTCGAGAAACCGCTCGAGCCCCCTTAAAGCC
ACAAGTACAACATCATAATAAGAGAAGGGAAAACAGCGTATCATAGATAATCTCATCATG
TTCATTGATTAGAGTTTGAGCAATAGCATAAGGCTAAACAATAATAATAATAATCCAACC
CAGATAGGTAAACAAGGACATGGATAACAAAAGCTAGTCAATCCTTAGGTATAAATGTGT
AATGCGGGAGGTGAATTAAATAATGAATAGGACAGAGATAGGTCAAAGGACACTTGCCTC
CACCAACCGACTGCTGCTCAGGGGCTTCTCCTGCGAGTTCCTCGGGCTCTTCGACCAAAT
CGTTCTCTAAGCGGGTGCAAACATACATACATCCATCCATTGAAATTAGGAAACCAACAA
TACACCATACAAGAGAACAAGTAGATTAAACATGCATAGAATACCACAT
>TCONS_00007309	4615bp
ACTCTAGTTTGAACATGTGTGTCATATTGTTCCACTTCCTCGCTTATCACCTACTAGTGG
GCCATTATCTATGGACCGTGAGAAATCATTCAAACCCATCAGGACAGGAAGCTGTCAGAC
CCGGTTTTAGAAGGCAAACCGAATGCGAACCATGTACGTGCCAGGATCAGCAATTCACGT
ACACAACAGTTACATAACCGGGCATCATCACACAGTGCTCAAATAATAACATAAAAGAGG
TAATAGTGTGATTACATCATGATGCCCAAGACATCCACATAGTCATTAACATATATCAAA
GTGCAAAAATGAAATGTAGTTAAATACGACCTTCACATGCAATCGACTGGGGGTTTGCCG
CTTGATACACCTAGCCCAGGTGGGGTTGGCCGAGGCCCAACAAATTAGGGTTGCCCGGAG
CCCAACAGTTCATTAAGCACACCCAACTCAGGGAAAGGCCCAATCGCTCCAAAAGACCAG
CCCAATGGGGGAAGGGTGGCTCTCCCTTTTAAAGTGGCTTCCTCCTCCCAAGTTAAGTGA
GGTGGGATAATTCTAAGGCTCACACGGTCACCGTCCGACTACAATTGGGCCAACTGGGCC
AATTGCGTCTTTGCCAATGGGTAATAGTGGAGGATGTCCTCATCACCGCTAACCCACACC
TAGAACTCATCATACTCTTGGAACTCCTTGAATCCTCCACCATGACTTCATCTTCTCCTG
AGTAGTGGTTGCAATGTGGACAACCTAGGGGGTTTGATGCGTAAAGCAAGGGTGAGTATA
CATCAACATACTTAGCAATTGTCCAGTTTAGCTGTAGTAGACTAGCTTTATGTGGGGTTA
AGATCAAGCAGTTGCTTTTAGTTGGTCAGTTAATTATTACTAGTACAGAGCCAGGTTTTA
GCATTAAACCCAAGTTATTAGCCAAAGAGTACTCCTTCCAAACGGAAAAAATACCACAAA
CCATAATCATAATCATAATCATCAAAATCATAATTATCCTCATCATCGTATGTAATCATA
GTATCTCTAATAGGTGTGCCTCTAATCAATGGAGCTCCCAAGGCTGCTCATATCCGTGAG
CATGACTGATATATCAGTTTCATAACACTCTGGAGAGGCTGCACACCTTACCCACAAGTC
GTGATTCCTTTTTGCCTCGGGCCGATAAAATCCTTAAACACTGCCAAGGTGAATAGACAA
GGTTTCACTATTTAGCCTTTACAAAGATTCCTTGAGGCTGTAGCCGTCCATTAGGTTTCC
TAAATGTACCGCACTCCTCCCAAAGGGCAAACCACCCTCGGCAGAGCGAGCCGCATACAC
CGAGCCCCATTGACGACACGATGGCGAAGCAAACTACACATTAGTTCCTCTAATTATTCA
GCTAATGTCACACCCGGTTTTAAGGGACAAAGCCGGGTGCATCTCATACATGCGCCAAAG
AAGACAACATATATAATAACAGAGTGTATAGAGATAAATGTCATAATATCCTTAGAGTAC
TTATTACATAGCGGAAGTCTTACAAAATAAAAGATAAATAGAACAGGATCTAAAATCCAT
CCTTGGCGCTAGAAAGTCAACTGGGAGACGACGATCTAGACCTCTCTCGAATACAGTGCA
ACATCCACCATGCGCCTCATCCAGTGGTACCTGTTCTTGACCTGTGGGGGGGTGTGAGAC
AGCAAGGGTGAGCTCACTAGGCCTGGGCATTCGGTTCTTCGGTTCGGTTCGGTTCGGTTC
CTCGGTTTTTGTAGAAATTCGGTTCTTCAAAAACTAGAACCGAAATAGCAAGATAAAGAA
ATCAGAACCGACTAGTTCGGTTCTCGGTTCTTCGGTTCGGTTCCTCGGTTCTAACCGAAC
TGTAACAGCCACTCTAAAATTATGAATAACGACAACTTTTGTGAGAAATTTCATCAACAT
CTCCCCACAAACAACGACAAGTGCACAATGACTATAATTTCATAGATAATACATGGATGA
TTAGATGTTCAACATAAGTCGATAACACAACATCCGAAGTTACAAACACATGTAACAAAT
TGAATCTAATACTTTTGGGTTTTTCGGTTCTTTCGGTTCTTTGGAGTGCAGAACCGAAAA
TATCTCATTTATTTCGGTTCTCAAAAAACCAGAACCGAAATTCATAACGGTTCCTTCGGT
TCGGTTAGTTCGGTTCCGGTTCTCGGTTATTTCGGTTCGGTTCCTCGGTTCCGGTTCTTT
TTGCCCAGGCCTAGAGCTCACACATGTTCATCGCTCAATAAGTTGTGGGGAATAATGTGA
CATGAACTCACCAAAGGTGGGAGTTCATGTGGTGTGTAAGGCTGATCAACAATAGAGGTT
AAAGCTGAGCATTGCTTTTATAAGTTGGTCAAAATTTTATTAGCAATTACTAAGTGTAAG
TAAATACCAAACCATAATAAATAATAATAGAACAAAATTAACAAATGATCCCATGCAATG
CATATGACAAATTGAATTTAAGTTCCATAGATTAATCATCAGGGAGTCCTGAGCTGCTCA
TGACCGTGAGCTCGGCTAGTATACCAGTTTTACACTCTGCAGAGGTTGTACCCTTTACCC
ACAGGTCGTGTTTCCCATGTCGCCAGGGTTAGCTAGGCCCATAAACACTACCAAGGTGAA
TGGCTAGAGATCCACTACGAGGCCTTTACAAAGTTCCACTAGCTTCCGAAAACCCGATAC
ATTTTATGGGAAGAGCACTTGCAAGAATCCCTCGTCTGACTGCCATCGCAGCAAAATCAA
CCCGAAAACCTCCTTGCATGCAACTCCCCTACTGCCCTTGCCCCTTTCGGGTAAGGTAGT
CTTCCACTAGCTTTCCTAATTAGTTAGCCAAGGGGTCCCATTCCTCCCTTGTGGTGGCAC
GTGTTTCTCAAGTTAAGCTCTATATTCCAATTAACAATAATATAATGATCTTGTCATGAA
CATAAATAAATAACATAATAACTGGAACATGGATATAATAAATGATTATCCGAAAACCAT
ATAAAGCAATAGCAAACTACCCAAGTGATTCAGGGGTAAACAAGGTAAATGAGATAAACA
ATCTAGGGTGACCTATCGGGTCCCATCAAAATTAAACCTATGCATGGTAAATGATTATAA
AGAACATTATTGTGTAACAAAAGTGGATCAAGGGCACAACTTGCCTGGCACTTGAGAATC
CAGGTGACAGGATGAACTTCAGGTGATTCGTAGCTGCACTGCTAGTCGCAAAAATACAAA
CAAACATGGTATAGACAAAATTAACATCACACCAAACATAGGTACAAATTGAATAATAAC
AATCTACGCGAAGCTACAAGATCGCGGGATTGAGAACTACTAAGATCGGAGTTACGGATT
GTAAGTTATGAATTTCCGAAGGTTTTATGTGTTTGATATGAAATTATTTGGGAGATCAAT
TTTATTATTGTTTTCATGTCAAAACAGAGACATTAATTGATAAACAATAATCTTACAAAA
TTATAGGAACTGAAATGGGTCAATTTGGACTTAGTATGAATTTTCTAGGGATTAAACAAC
TTTCTGCAATTAATCTTATACTGAAAATCCTTTTTCTAAATGAATTTCTTGGTTTTATTA
AATGTATGTACTACGCACGAAATAAACAGAAACCCGGGGGGCTCTGCACAAAACAATCCA
AGACACAGAGTCCTACCAGAGAGGACTGCGGGTTTATTGAAGTAAACTTGAGGGGCTCTT
TTAAAAGACTGCCAGCCGAAGGGGTATTGGACGATCTGAGCCACCCGATCAGAATCAAGG
GCCATGATTAGATTCTAAAGGTTGCGAACAGGTATCCGATGCGGACCATCCGATGTAGCC
TCTACGGTCACGATTTAAAATAACTGAGCTTCGATCCCAACCGTCCCAAACAAATTAGAC
GGCCCGGATAAAGCAATTGAACATGTACGGGTTTGATTTAATCCCTACCGTCCAAACTCG
GATTGATGGCCCTGAAGATCGTCTTCTTCCTACAACACGTCACGGGAGCGAGACACCGTC
TTCTTCCCTGACGCGACACCAGGCGCACAACCAATGGTGTGCCTGACCGCGAGCCTCCCC
CTAGTTATCGAATGGCGCCAGCTCCTACGTCAGAGGGGTAGAGGCGAGGGAGATCATGGA
GGCGTACCGATTCGACGCGGACGACCGGCCACGTGTCGCGGCAGCATTGCGGTCTTCAAC
GCACGGCGGAGAGCTCCAGAATCCAGCGCACAAATGCCCTATTCTCGAGACTAACTGGTG
ATACACGAAGAGCCGACCACTACAAACGCTGTTGAGGGATAGTTACCGGCGATCGGGTAG
AGCAGTGGGCCGGCGAAGGCGGTGGCAGAGAAATTTGGTGAGCTCAGCCCGACGCATCAA
TCGATCCCCAGATCACCAGGTTGTCAGCCCCACAAGGCAAGGACACAATTCGTCATCGGA
GCTACGTAGAAGCTCCCACGACTGAGCCAAACGCAGCGGCACCCGATCCTCTCTCTCTAT
CTCTCTCATGCGACGAGGCTCTCTGCTCCTCGAGGTAACCGCGCGCTATGGCTCCATGGT
AGTTCGGCAAAGGGGTGGCACCGCCAAGCTTTATAGGAGGGCAGGAGAGTCTAGA
>TCONS_00007353	300bp
CTACTGCAAAGACTACAGAAGAAGACATCAATACTTAAAATTCATTCTGCAAACGATGGT
GATGTGTTCTCGTCCGCCCGGAAGAACTCACCGGGGCCGCCTCCTTCTACTACTACTTGC
TGCCATCTTCATACTTGCTTCCGGGAGCGGACCACGCAGCTCGGTTACTACAGCTCGTCC
TCCTCCGGAGAGCGCGGATGAGGAGGATATGAAAAATGTGGACACCCAGCCTCCTCGTAT
ATCAGATCCATGATTTCTCTCTCATTGGCAGGTTTATATACGCATCCGTATTCGCGCTCT
>TCONS_00007354	525bp
AGAAGAAACCATATATACGTATATACAATTATACATATGCATAGGATTAATTTACTGCAA
TTCATTCTGCAAACGATGGTGATGCCTTCTCATAGTCATCCACCCAGAAGAACTCACTGG
GGGCACCTTCTGCTACTACTTGCAGCCATCTTCATGCTTGATTTCGACCTCCCTACGCCC
AAGGTTAGTACAATTTTTCCTCCTCCGGTACATGGTGGGCCCCCATAAAATGTGATCTGC
ACATGCATGCTACAGGCCTACAGCAACGCCATTCTTAGTATATACTAGTTGAGTTAAAAA
AGAACGTGTTTTCAATAAGAAAATCAATCTCAAAAGTTATACTAAATGTATACATATAAA
AAAACTATTAATATTTATATATAATAAGCATCGTTTGCTGTAAGTCATTGTCAAACCCGG
ATTTAAGGGCAAACTCGGATGCGTCTCAAATGTATGTTAGGATTAAGTGTCACACATGAT
GACTCATAGGTACAGAAATCAATGTCATATCTTTATTATATACTA
>TCONS_00007357	469bp
GTATATACTACTAGGAGAAGATGATGTTCCTGCCTTCTTCTCCACGCGGAAGTTACCGGG
AGTACCTTGTGCAACTGCTTGCTGCCATCGTCATTGGACTGCTCACGATACCTAGCGCCG
TTTCTCCTACTTCACTACCTGTTGATCAGCATCGCTGTGTTGATCCCGACCGCTGTCTCC
AGTATGGCCTCCACATAAAATGTGATCTGCTGTAGAAGCTACATACAGCCACGTGCATAC
AAGGGCACACTTCTTTCCACTCATCTCCAGCCGCCGAGTATGGAACTGAGCAAGGTCAAC
TGGAGGGAACAACGGAGGTGGTGGAGCAAAACCTTGTGCGGCGCCAAGGCTCTGCATGTA
CTGAAACATCTCTGCCATCCTCTATTGATCTGCCAACCGGGCCTCCCACTCCGCCATCAT
CCTCGCCCCCATCTCATGTCATTCCCTCCTCTCTTCTTCTAGCTGGGCA
>TCONS_00007377	243bp
CACATGACATGGTTTCACTTTCAGTCAAAGACTGAAGACCCTGGACGGACGGCGAACGAG
ACGAGAGGGCATCCGAGGCGAGGCGAGGCTCGCATCCCTCCACGCCGTGCCTGGCCGGCG
GTCAGTCGGGCCGCCGGAACCGGAGAGCGTACGTAGAGCCTGGAGCTAGTCAGGTAGCTC
CAGGTAGCAGCTAGGGCCCAGGCGGTGGCAGCAGCAGAGCAGCATCGGCGGCGAAACCAA
CGG
>TCONS_00007436	864bp
CCCCAGGAAGACCACCCGATCGCCAATCGACGATCGCGATCAAATCCTTGAAACGTTATA
GCCCGACTCAATCTCATCCACTCATCGGAAAACCAACGGACAGGGACCGTCTTCCACCTG
AGGACTTTCCCCCAAACCCGACGGCTCCACTGCGCCCACGGCAGAACAAATCGCCGGCGA
TGAAGTCAGTGGCCCTAGCGTTGCGACCTACGCAAGACACGCGCTACCCCACGCGGAAGA
TCTAACGAGTGGAAAGGGTTATCCAATTCTGGCTCTAGGGGTACAGGAAAGCCGGGCCAT
GACGCGATGTGATGTGGTGGCGGCGCTACAACTCTGGCCGCCCGTTCCGACCGCCGGCGC
CCCCAAACTCAACACCAAATGAAATCTGCTCCTTAAGGGAACAAGGTTCTCACCGGGGAG
CTAGACGGTATCGGCGTAATCCACGACGATACGTAGTTGTGCGGCGAAGTCAAAGTTCGG
CGAGAAATTGCTGCTCGCCGACCGTCGCACACGCCCGAGATGAGACGAGCACCCCCGCGG
TGGCTTAAGGAAGCTCCCGGACACGGCCCATGGACCCTCCGATGGTGTACGGGCGCAATC
GACTGCGGCGCCTGCCCCCAATTTCTCCGTTCACGCCCCTTTCCGCGTGCAAGGCTGAGG
CTAACTTCGATCCGCCCGAATCAAGGGCTCAGGGTTGCGGTGGGCCGGTGGCATGGGTCA
TGTAGGCCCGAGCTCGATGCGGGGTGGTTGGGAGGCCGTTGTTGTGCCTGGCTGGAACGC
GCGCATTCCGGCGGGTTGTTGCGACCATGGCGGCTGAGCCGGGGGTACGCGTGTGGTTCC
CACGCCGCGATGATCGACACCCCA
>TCONS_00007459	670bp
ATCCTTCGCTACAGATCAAGAACATGCGATTCAGATTAGGTTAACATAATAACTGAAGCC
ATGAGCGTTAGCAGCCACCGGATCCAAGATCTGCGGCAAAGATTCACCCACACCCGTGCC
CACGCATAGCCCTCCGATTCAAAATTGATGGCCAACACTTTATGCGATGAAGGGGTAATC
TATCTTCTAATCGTAGCCACACACACACGAATCGACGGTCGGGCGCCACTTTTCCCCAAC
CAAACGGCGGAGCCCGGCGGTGACCGAGCCACCACGGCGGCGGCTATGGCGGAGATGGTT
AAGCCGGCGCACCACGATCTTTACTCAAAATAAAATGGTGCTACGCGTGCAAGACGACGA
GGCAAACTTCATGGGTGCGGAACTCACCGAGGAAGAAGACGCGCCCGGGTTGGCGCAATT
GCCCCAGCGCCAGGCATGAGGGTCAGTCTGCCCGCGGGCCCGCGATGTCAGTGACAAGCC
GCGCCAGGGAGATGGGCCGAGGGGTGGAGTTTTGGCCCAACAAACGTGCTACACCTTTCT
TTTTGTTTTCCTTTTTCTTTTCTCTTTTCTTTTCTTTTCATTTTTGAATCTTAAATTTAA
ATCCCAATTTGATTGTAACTTTTGGACTTGAATTATATGTACCAATCCAAGATGTTTATA
TGGAAAGACA
>TCONS_00007498	1350bp
AGACGAGACGGCTTCTCGTGGCCCCGACACTCCTTTCCAGCGAGACCCTGTGCTGCAATC
CTTACACATCACGTCTCATGATTCCCAGATTTTTCCACCCCAAATAAACAGTAATAGCTC
TGGAGATGGCTTCAGCATAAGTAAGCAAGAAAGAAAGACAGAAAGAAATAAAAACAGAAA
ACTGGACCACGCCATCAATAATGAAACACGCAAGGTGGCGTGTGGACGGCGGAATAATTT
TGGAAGGCAGGCACAAAAGCTTCCACTTTAATTAAATCACAATCACCACCCAACTCGGCC
AGAAAACTAGTGGCCAGATACATACGAGCTACAGTCTCCTGAAAGCCCAACTGCCACAGC
ACTCTCTCTCGTCTACTGCCGTCGAGCTTTCTTGAGCAGTTGGATGCGCAGCTTGGCTCT
GCCAAACAAACATATTACTACCTCGCATGCCTAGAGGATACATTTTTTTAACGAATATGA
ATTTATGATTAACTCTGAGACATATTGTTGCCACCAGCAGGCTTTAACTCCAAGCGATGA
GCTCTGCAAAGGGGGCAACTGCATGTGTTGTTCGCTTTCTGCCCAAGCCAGCCCAGACTG
ATCTCGTTTTTTTCAATTGGGGGAGGTCCTGACAAAACAAGGGTGAAAAGGAGGAGGATT
AAATAGTGCAAACGCAAGAAGGTTTACCAAACACGCAGAACCAGCATGACATCAACCAAA
TTCTGCATAAGGAAGTGTTTTTTTTTTGGGGGGGGGGGGAGGATTTAGATCCTATGAATA
GTATGTCTGTTGCATCTAGAAGTGTTTTTTTGAACTGAGCCCAACTATAATGCCATGATA
ATAGCATGACTGTTTCAGGGCAACTTGCCATCAGTGCAAACCATTTTTTCTTGAATACGC
AGGAGAGCCGTGTATTGATAATAGCATTAATGCGCAGCTTGGCAACTGTATAATGATAAT
AGCATTAAAAAGAAGAACCCGATACAAGCGGCCTCCAACCCCAGGCAAAGGAGGCCGAAG
AGGAAACCCAAAGGAAGACTAAAGAAACTACCAAAAAAAACAAAGAGAAGACCAGACCAG
ACCACAAACACTAAACTAAATCTATCTAAGAATTCTCTTGACCAAGAGCACGCAGACCCG
CCGCTCCAACAAAACACCAAAGGTGACGCTCATCCTCAAAGGACCGGAGAAAGCCTGCCA
CGATTTCAAGCTGGGACAGTAAAGACACGATTTCTTATGAACTTTGTCACCACAATTCGT
CAATTCCTGACCCACAAAAATCTCTAATGATAATGGTACGAAAGCCTGCCATATCAAAAT
TATAATTTGGTCACAATCAAGTAAACTGCT
>TCONS_00007521	5319bp
GGGCACAGGGTTTTACTCGAACAGATTTTAGCGTAAAACGTAGACTAAAATAGCGTAAAT
GATTACGAATTTTAGCGTAAATCGTAAATTTGTTTCGAAACGGTGAATGCAGCCCAAAAA
TTACGGCGTAAAAATCTCACGCGTCCCATCGTGATCGGGTTCTGACTTGGACAGGTTTTA
GCGTAAAACATGAACCAAAATAGCGAAAATGATTATGGATTTTAGCGTAAATCGTAGATC
TGTTTTGAAACGGTGAATGCGGTCCGAAAATTACGGCGTAAAAATCGCGCGCGCCCCATC
ATGATCGGGTTCTGACTCGGACAGATTTTAGCGTAAAACATGAACCAAAACAACGTAAAA
ATGAGTACAGAATTTATCGTAAGTCCTATATCTGTTTTGAACCAGCAAACGGGGCCCAAA
ATTACGACGTGAAAATCGCGTGCAGCCGATCGTGCGCGAGTTCTGACTCAAATGATTTCA
GCGTAAAACGTGAGCTAAAACAGTGTAAATGAGTACGGAATTTAGTGTAAAACACGCGCA
CAATCTCACTTCGCAAGAGATTGCTGTAAAACACATCAAAAAGTGTCATAAATTTGGCGT
AAAACGCAGTAAGACTGTTTTTAATGGAAGCATAAAACACAATAAGAAGTGTCGTAAAAT
TTAGTAATCTGTTACATTCAGATTCAGATACAAGTTGTTCATAATTAAACAATATAGATA
TAATCATAAAAACACTAAAGAATTGAAACTACCACAAGCATTGTTTATCATGAGATTGTA
ACCCAAGAGCAAGATCAGGTTGTGGACACGGAGAATAGTAGCTAATAGTAATGTTCTGGA
AAACTTCTCCAACCGCCTCTTGTATATAAGATGGTGGCAGGCTCAGATTTTCTGAGATGA
TGCACAACAATTTGTTGAGAAAGGTCCTTCATGCTGTGGCTGTATTTTGCAATAGTATCT
CCGTAAAAGGTACATGGTGTTATCTCCCGTGTTATAGGTAAAATTAACATGCTGAATATG
GACATAGATGGAAACATGATGCTTAAATATCTTGTTCTTAGTAAGATGATCACTCATAGG
TTTCATAATGATCATACAATTAGATTCTCCAGACTATAATAACATATTCAACAGTCATCC
ATGTCTAGTATGTTATCAAAGAAACCAATGCAAGGTTGTCATACTAAAGAGTCTATATTT
GGATAGAAATTCAAAAATTAAAATCAGAAAATTAAACATCTTATGTGCTTTAGTATTCTT
GGTTAGTTAGTCCTCTAGGCTGTGCCACATGAGTACATGACCTGAATAGGCTGAATCTCA
TGAAGACAACTCAATGCTCCACAAACCACTTTCTACTTGTCTCCACATCCGAGCATAAAT
CCGTACATGTATTATGCTTATCAGCTCTACCCTCTCATTCCTGTACGATTTTGGCATGAA
CAGACCTGCATTCAGCAATTCGTGTCTCGTCCGGAGATGAACTGAACAGAAAGACAGGAT
ATTCATGAATCACCTGCACCCAGGGACGAAGTCGGGCCAGCGGGCGGGATCACAGCAGGA
CTCCGGGAGCGTGTGGTGATATTACCAATGCCCACGAATGACCTGATAATTCACAAAGAG
CAGGCCTTGAGTTGGATGAAAAAAAGTATAGTGCACTTAAAAAATATCTGAAACCCTTAA
GTCCAATTTCCCTGATGCAGTCAAGAGGGGAAAAGAAAATGAATAAATCCTTGGCTGCAA
CTATACTGATTTGTGAAATCTATTATATAAGTGCTGAGTAAAATCACTCTGACACCAAAA
CTGAAACATCAGACCTGAGAACATATACTTACTAGGGGTACTGGGCGTATATGTCGTATA
CTGCTCTACAGTGGACTACGTACTGGGGGTGCATTGTTCTGAAAAGGACCAATTCAAATC
ATCGTAAAAGCATAATAGGAAGAACAAAAACAATGTAGGATTGGTGGTCTACGTGTTTAC
AACGTGGAGTGTACACGAGATCTGATAATTGAGCATAATAACACATTTAAATTAGCAGAA
ATAAGAATCACATCGGTGGATAATGCATGCTTGTTATAGTAAGTAGGGCTAGATGACTGA
CCTGCTAATGCATATTCATGTAAGGAAGCAGAAGCATTAGATGAGTCTGAATCATTGGGT
ACTGATGCATGATCATGAGAGGACCAATTCAAATCAGTATAAAAGCATAAAAGGAAGAAC
ATAAAAATGTATAATTTGGTGGTCTACGTGTTTACAAAGCGGAGCATACGCGCGATCTAG
TAATTAGGCATAATAGCGTATTCAAATTAGCATAAAAAGACATATTTAGGAAATAAAAAT
TACAGAGGTGGATCATGCATGTTGGTTACAGTAAGTAGGGCTAGATGGCTGACTTACTGA
TGCATGTTCATGTAAGGAAGCAGAAGCATCAGATGAGTCTGAATCATTTGGTACTGATGC
ATGATCATGTGAGGACCAATTCAAATCAGCATAAAAGAACATAAGAAATGTAGATAAGTC
TGACTATATGCATAAAATAGTACTAAAAACACTAATCATGAAAACTTCACAAATTAAGTG
TAAATTTTGTGATTCTTGTCTTGGTTCGCATAAATAGATCAGCTATATTAACATTCCCCT
AATTTTTGCTCGGTGGGGTACACCAAAAGTGACACCTCACCAAACCCTTCTGACGCAACT
CATGACAAATTGGGTGTGTTGCTTCTACTGCTACTGACCGGAGAGATTTTGAACTTTTGG
TAAGCATCTATATGTAAAAAAATCATTGCCACACTAGAAACATATCAACAACATAAATAG
TTCAGATGTATGCATAAATGGTGCCATGAGTAGTCGTAACAAACAAAAGCTGCATAAAAA
ATCATTGCTAATCCAGGGCTAGATTGGTTTAAAAAAACAAGGCGTAAACTGTCGTCGCCT
GTTTCTAGCCCCTAAAATACGTTACCAGGTCTTGCAGAAGGTTTGCGCTTGGCTCAGGAT
TTCTCTGCCAAGTATTACCACTGCCCACTGGAAAAGGCGAAACTGAAAAAGGAAAAGCAG
GATTGAAGCTAGCCAGGCCCACAACGTGACATGACAGACGAAGCAAAAATACAATGAAAA
GGGTATTGTAAGAAATAACTTGTTTCAAAAAAGAACATAATATATCTCTGGACTTTGCTT
GTGTAGTTAATATGTGATTGCTGACTGGAAATCTAATTGGACTTTAGAAATCAAGCCATT
TAAATTGAGACCCTGGATAATGAGGTGCTCGTTGAACGGCCTGTCTTACAGCCATAAATA
CCTACACAATTGAATCAAGTATAAAAAAATATTTGTTAAGGATAGGCACTAAGGCCTTAG
GTAGCAGATTATGCAATATAAATATATTTATGATTTAGTGAATCATCATGTATATCTTAG
TTTCAACCGGTTACATAATCTAGAATATAAAGGCCAAGTAAAAATTTGCTTGAATCAATC
ATCAACATTACTTAAATGTGCAGCACTAAATCGGATGCAATAGACCTCACATAGCCACAT
GCATATTAGCATCTTTATTTAAGACAAAAACAACTAGAAGCACCAGGACTTGCGTCTAGC
ATAGAGAAGATGCCATGGTAATAATCCATCGCTGTCCTGCTAGCTGGCACAAGATTTGGT
GGCAGTTAATTGTTTGACGCTCTTATACTTGAGAATTCAGATCCAGCACCTTCACAATAG
CTTGAGATTGAACGATTCGCCTACTAAAACCTAGACCGAAGCTAAGCAGACAGACACGTG
GGGCAATATGATGCCAACAAAGAACCACCAACATCCAGTAGCCTAGCACAACTAAATACC
CTGCAACAGCTAGTAATGGGCCACTCTTACAGTGGATATACAATGGGAATATCGAGGAAT
CTATTGCCATGGAAAATAAGATACAAGATTTACAGGCACAACTAAAGGTAAGGTTTATTC
AAAAAAACTATCTGTTTTATCTTGTTTCACGCTCTTTAATCATTACACCTAAACTAACAA
AACAAGAGTCACTGCTAAAGACAACAGGAGCAACAAAAATGAGCATATGGTAAAGTCAAC
TGCATTTCAACATTACAAATTTCACAGCATATCAGAATATGGTAAGAGCAAGGGCGTCTC
AGTTCAGCTTCAGTAACAGGAAGCCTGAAAAGCGATCCTGTATCCTGCTTATTTGCTGTT
GACTTGCAAAGTTCGAATGATATATATCAAAACTATCAATGTGTTTCTGCTATGATTATT
TGTCGCCAAGAAACATAGGAGCAGCAGTACAGATAGACGAAGATGAATATTTCTGTGGGA
ATCCATTCATATGGATCCACCTTATAAAAGCATTATTTGGAGACCATAAATTACATTTGC
ATTACATCTTGCACTGTAACAACTCAGATTGGTCAACCATGGCCAATTCCTAAAAACGAA
CTTCCTGGTTCCCCCTACGATGTATCTAATGAATTAAATAAGGAACTGAAATTTGTACCA
GATAAGGATCGATCGTGCTAACCTAGTGCATGATCAAGGGCTTGTCGCTGAAATCCACCA
ACGGCTTGGGCACACTGAGCGTCAACAGGCGCAGGCGGATGCCGAAGCCTCTGACGAGAA
TGCGGGCCTTCATGGCTGCAACAACCCTCCTCCCAACATAGTCAAGGCCACAAGGATTTA
CATTTAAACACAAATATAGGCACAAGGAGGCCGAATCGCATTGCGTTACCTTTGGGATGC
CGAGTCGTTGAAGGTGGAGGTGGGGCGGAAGCCGAGAACGCCGACCGCAGCAGCTTGCTG
GGTATCTCATCGGGTGGCTTTGACTTCGAGGCGGTCAGGATGGAGTTGGACGTCGTGGTG
GGTGTCGAGCCTGCGTCGAAGGATAAGTGGTCCGTGGAGGCCTGACCGAAGCTACAGATC
GCGACCTCGGACCACTCCTCCGAGGACGTCCTCGGGGAGAAGCCCCCCTAATAGTCGAAG
ACGCCTCTTGCCGCGACACCACCGTCGTCGAAGAAGGAGCGGCAGGAGTCGACGGCGTCG
AAGTAGATGGAGTTGACCATCTTGTACATCTTATCGCCTGGCGCAGCCCCGCACGGCGCC
ACAGCCTTCCGTCGTCGGCCCCACTGGGTGATGCTACTAGGCGAGCGCCGGGAGGGAACG
GTAGGATGGCGGCGGCTTGGGCGTGAGGGGATGAGGGCGGCTAGAGATCCGGGATGGGAT
GACGAGCTATTAGATTAGGGTTGCAAATAGCTGACATCATGTTGTGTGGCCCTTTAGGTG
CGTCTGAATCCCTGGTCACTTGGGGTATATTGTTGGACC
>TCONS_00007558	242bp
CACCGGACAGTGTCCGGTGCTCCAAGGAACGGCGCCTCAGGAACTCGCCAGCTTCGGGAA
TTTGCAACGGCTAGTCCACTATAATTCACCGGACATGTCCGGTGTGCACCGGACTGTCCG
GTGTGACATCGAAGCAACGGATATTTCGGCGCCAACGGCTACCTGCAGCGCATTAAATGC
GCGCCAGCGCGCGCAGAAGTCAGGCACGCCCATACTGGCGCACCGGACACTCTACAGTAC
AT
>TCONS_00007574	565bp
GAGGGGCACTTCTTTGTAAGACAGATAAGGTTCCCCTCAAAAGGTGAGTGGACATCAGAT
GCCCATTGATTTGTGCCCCCTAACTAAACCAAGACAGTACCCAGGGACTGTAATGGCTAC
TCAAAGAGGCACTTACAAACAGAGATTATGTAGATGTATGTCTAAGGCTGCTTGGGGGGC
ACTTCTTGGTAAGACAGGTGAGGTACCCCCTCAAAAGGCCTGAGTGGACATCAGATGTCC
AGTGCTTTACGCCCCCTAACTAAACCAAGACAGTACTCAGGGACTGTAATGGCTACTCAA
AGAGGCATTATAAACGGACAATACAATACAGCTACACACATACAGCATTCATAAGATTCA
GTCCACTACCCTGGTGAATTAACTTTCAAGAATATACCAAACACCTCATAAGACAACCTG
TAGTATATATGTAAATCTATACGAATCCTAACGAGAAAGGATTAATGGAAATAACCCTTC
CCTCGTGGTGATTCAGATTTGTTCTATGCCCCTGTCTGAACCGCCTGCGAACAGATAGTA
TCTGCAATCGGTTATTCGAGAAGCA
>TCONS_00007650	661bp
GGTAGGTCTTCGGTTTGCTGTCTCCCCATCCTCTTGTTCACACTACTTTTACTTTAGTAA
TGAGTATTAATATAAGAAAGAAGCTATGCACATGACAAATGCATGTTGTGCTGTTTCAGT
GTGTTGCAAAGTGCCACTCTACTAGTCATGTGTGATCCACATGAAGAAAGATAATGAGTT
ACGTTTTAACTGTTACATCTCTGGCTTTTTGCATGCTATGAGCATGATATATGTATATAA
ATAGCTTAATGGTGAACATATATAAATACTCGATATAATATATATGAGTAGTTCTGGTAC
GAGCATGTCTAGATGTGTTTTTGAGATGTTGGAGGAACACAAAGGGAGAGAATCGATTCA
GTTATATCATGATCAAAATGACACGTTAGAATATCTATTAGTATAATGTTTTATCTAAAT
ACGAGGTGATCTTCTGTCTTTATTGGTATTGTCATGACATCATTTATTGACTACAATGAT
CTACAAAACTGTTTTTTTGCTGAAAGTGTTGTGGGTCTAATGTTTGTTTTTGTTAGATGT
ATATAGATAGGACTCTACTGCTTTTTTGCTATTTCTCTATTGTATATAGATAGGATTGTA
TGTTATACCAGGGTATATCTACTGGTATTATGACCTCATATTGTAATACAAATGCTATTT
C
>TCONS_00007684	336bp
GTACTAAATAAATTAACAGAATTTAACATAGGTAAACAGCCTCAACAAAGAGATTTAATT
AGGCACAAATAATATCAATGCTGAAAATGATAATACACTAAAACCCAGACTGTCACGTTG
TCTCACTACACCGCTATCATCATCGAGCACACAAATCCGCCCATAACAGTGCAATCACAC
CCAAGTATTTAATACTAGCAGATTGCACAAAATTAAATAGTAAATAAAGTGAGACAACGA
ATAACTCACAGCACGTAGATTGTCTACGTGGGAAGACCAGCTCAGCGAACACAAGGTTCT
GTCCCAGAAAACCAATTCCGCCGCCCACGTCCGGGC
>TCONS_00007728	3092bp
CGCGGCTGTCCAAATGTGTTGTTATCCATGTTACTCTGACCTTTACCATCCATCGATGGG
ACTGTTCATGAACATGCCTAAGAAGAACGGGTTCCATGCCGATGACAGCCACAGTCGTTA
TGAATACTGAGTAGTCGATTGAGGCTGCCTCTGACCTTGGGATTGATCTTGCTCTTCAGT
GCCAAATGCACACCAGTTTGCATTGGTGTATATGCCGGAGCCGATTCATCATCTGGTCAG
CCAATTTCTTCAACACCATTATTACTTCCAGATTCCTGCACATCATCGCAGCTTAACATA
GAATCAGTAGCATTAACCAATTGAGCATTACTCGATTTGTCCCCTATGGAATGAGAGTTT
GGTTGAAGGTGATGTGGTAGGAGGAGAATTTCTTTTCTAAGCCTAGCCCCTGCATTTTCA
TGAAGTTCAGAGAAGGGAAAAATTTGCTCATCAAACACAACAACCCGAGAAATATAGACT
CTTCCTGTTTTTGGTTCTAGACACTTGAACCCTTTATGCAAGGGACTATAGCCAATGAAC
ACACATTTAGTAGAGCAGAAAGCTAACTTGTGAGTGATGTATGGACGAAGATTTGGCCAG
CAAGCCGAACCAAAGATTCTTAAGTGAGAGTAGACAGGTTTGTGCCCAAGGAGGAGTTCA
GTAGGAGTTTTCATTTGAATTACTCGAGATGGGAGAAGGTTGATGAGATGTATAGCGGTT
ATGAAAGCCTCGTCCCAAAACTTTAAAGGCATGGAAGCGTTTGCAAGAACAGCAAGGCCA
ACTTCAACGATATGGCGATGTTTTCTTTCAGCAGAACTGTTTTGTTGATGGGCATGTGGA
CAAGAGACATGGTGGGTAATCCCAATTTTTTTGAAAAAAGGAGTTTAATTTCTCATACTC
ACCACCCCAATCAGTTTGCATTGTAAGAATCTTTTGATCGAATTGTCTCTCAATAAGGTT
TTGAAAATTACGAAAGACTTGAAAGACATCAGATTTGTTTTTGAGCATGAAAATCCATGT
ATACTTACTGAAATCATCTATAAAACTCACATAATATTTATTACGTCCAATGGATTTGGG
AGCAGGCCCCCATACATGAGAGTAAACTAACTCAAGAGGACGAGAAGATTCACTTTTTGA
CATTGGGTAAGGAAGTTGATGGCTCTTGGCCTTTTGACATGAATCACAAACTACTCCACT
ATGAGACTTATTAGAAAGGGGTAGACTATTATTTTTGATGACATGATCTACTATGACATA
GGAAGGATGACCAAGACGACTATGTCACGCATCCACTGAGGGCTTGATGGCGGAGAATAC
TTGTTTGAATCTAACTTCGTTTGGAGACTTGATAGGATAAAGACCTCCCTCGCATTTTCC
TTCAAGAATTGTGTTCCTCGTTGCTCGGTCCTTGATGAAGAAATACCATGGATGGTATTC
AAAAAACACATTATCATCTCTAGATATTTTGTGAACCGAGCAAATATTTAACTTAGAGCT
AGGAACATAGAGAACATTATTGAGTTTGAGTGGACAAATAGGGGAACGAATCAAAGTACT
GCCAATATGGCTAATTTGCATACCTTTTCCGTTAGCCGCGTGAATTTGATCTTGCCCCTG
ATATTTGTCACGAACTGTCAACTTCTCCTGTGATGTGATCTATGGCACCGGTATCCATGT
ACCAATTAGTGTCCACGTCGTAGGAGGGAGCAATAACACCAGCAAATTTATCTTCACTCT
TTGGATCATCTTCATCATATCGGTACCAACAGTCCAACGCGGTGTGATTCGATCTGCCAC
AGATCTGGCAGATTGTTTTGTTGTTGCTGGAGTTGCTTTGTCCTAACCTTCCAAAACTAC
CACGACGACCATTGCCTTGGTTCTGTCCACGTCCAGGATTTCGACCTCCACGGGAACCAC
TTCTGTCGTGGCCACACCCGCGCATAGCGACATTGGCTGACGAAAAGCCATCTTCATCTC
TACGCAACATATCCTGGCGATGTTCATATCCATGTGCTTGGGAATATAGGTCATTTACAG
AGATTGCATCCATCCTCGATATGACAGATGACACCAATGGAGTATATGTCGAGTCTAGTG
CATTGAGAATATAGGACACAATCTCTTCATCTTCAAGTACTTTTCCAGCCGAGGCAAGTT
CATCAGCAAACTTCTTCATCTTGCTGAAGTACTGTGACATTGTCATCGAACCTTTCTTTG
TGTTTCTCAGCGCATATCTCAAGTTTGCAACTTTGGCCTTGGATTGCGCAGCAAACGACT
CGCTGAGAGCCTTCCATGCTTCAGTCGAGGTCTCTACGGTAGCAACATGTCCGAGAGTTC
CCTTCGTAAGCGAGTTCAGAAGATAGGCTACCACTTGTTGGTCCTGTGCCACCCATACCA
AGTATTCTGGGTTGGGGACAATCGCTGGTTTCTTGTCGTCTCCCAAGATGGTGATCTTTT
CTGGCGGAATCTCTATCTTCTCATCCAGATAGCGCATCAATTGTGCACCCCTGAGAACAG
GCATGAATTGGGCTCTCCATAAGAGGAAGTTATCCCTCGCAAGTTTCTCTGAAACCGGAG
GTCCAAGCGCCGGCAGCATCGTCGACGAAGTAGAGAAGCTCACCGTCAAGCAATTCTAAC
CAAACTAGATGCATATGGAAGAGGTGGCTCTGATTACCATGAAAGAATTATGGAAGCTTC
GTATCACTCAAGGAGGTCGATCATGTTATATTTATAGTCACTAGCAGAGATACACCGCCT
TTTTGCAACCGGTGCTAAGAAAGCGTCGCTAAATCTCACAACTTCTAGCACCAGCTGCTA
CAACCGAGGCTAGAAATGACAAATAGCACCGACCAGTGATATCATCCGGTGCTAAAACAC
CCAACACCAAATAAAAAATCCCGCAAGCCACCGCCGCCGTTCCTCGTCGCCCACTTGTTG
TGTCGCCGCCATCGGAGCTTTCACCGTGCCATGGAGGCCACCGCGGCTGAGCTCGCCCCG
CGCCATGACGCTTGACGGCGTCCAGGCAGCACCCAACCCGTCGCGGGTCTCTAGATCGAA
GATCCACAGTCCATCGGCCCTGTGCAAGAATA
>TCONS_00007748	568bp
CTTCCTGGATGCCATTAGAACGGCATACAACACCTTCTCCAGTTCTGTATAATTTTTCTT
TGAGACACTAAGGACCTCAGATACAAAATATACTGGGACCTGCTTCTTGATTTGTCCATC
AAACTTCTCCTGCACAAGTGCCGCACTTACTGCTGAGTGCGAAGCTGCCACATACAACAA
CAGAGGAGCCCCTGGCATTGGTGGAGTTAATGTTGTTAGATCTATCAGGTATTGCTTGAG
TTCTTCGAAAGCTTTTTGATGAGCTGGGCCCCATTGAAAGACTTCAGCTGATTTTAGCAC
CTCGAAGAAGGGTAGATTTCTTTCCGCTGATCTGGATATAAATCTGTTAAGAGATGCCAG
TCTTCCTGTCAATCTTTGGGCCCCCTTTCTTGTGGTTGGTGGCTCCATTCGAAGTATAGC
TTCGATTTTATTTGGGTTAGCTTCAATTCCCTTTGTTGAAACCAAGCATCCAAGGAACTT
ACCCTTCTTTACTCCGAAGACACATTTTTCTGGATTCAGCTTCAGACCAGCTTGTCTGAA
GCTGGCGAAGGTCTCCTGCAGATCAGCA
>TCONS_00007769	1621bp
AGTTCAAGCACTTGGCCTATACTAGCTTCATTTTATTCATTCTCATATTTCACTTGCTAA
CTACGATGATGGTCACCGGGATGAGTCTCCATAATCGAGGAGCAACGACGATTCGAACCG
ATTATACCCAGCTGGGGATCTCTAACCACACGACATATGTAGCACTTAACCCTTGCATAT
GTCAACCGTTTCCACGGAGTCCTCCACTACATGAACAGGTCCGCGCCACCCGAGAGCACA
TTACCTACCAGGCGTGCTCTGTGCCAGGAGGGTACATGCTACTTTCGCCATCTCTCCACT
CCCAGTGCGCGATTGTCTCTTCACGTATGGAATAGCCGGGTTCAAGCTTACCCTGTCCCA
TACCAGGGTATGTGGCTAGTTGCAAAGTCTCAACCACAACAGGCCAGTCAACGGTACAGT
CCTTAATCGACACAGACGGGCGACTCTGTCTGCTCAGCGTCTGGTCTAGATTTATTAACC
ATTTCCCCATTTTTGACACCCGGCAGGGGTACTCTTTTCCAATGATGAGCCCACTCCGGT
CGAAGTGGAGTCATCACTTAGTTTGCTTTGATTTTTGAATCAAAAAGCCCATAACCAATG
TTCCACAATCATTCTTTTTGAAAACAATTGATTTTTCAGTTTCTAAGCAGGGCTAAGCAA
TATCGGTTCTCTTTATAAAACAGGGATTAAGGAGTTTCCAAGGAATGGTAATGCATCAAT
TGTTCATCACACAACACCTATCACCTAATGCATCAGATAAGGTGAAAAAGTATTTAAAAT
ATAAGGAAGAGGTAAATGCACCGGGGCTTGCCTTTGTTGCAGAGAAGATCCAAAAATCCT
TCTACCAAATAACCAGTTAGATAGAACCCCACCAATGAGTATTCAGGTACTGGAACAAAC
TTCTCTTCGATGTCCACTTCTTTAGGAGCTCAACAGGAGAGACCGAGGAGCACCACACGA
CCACGTAGCAAGACGACGATTTGCCGAAGCTCCAAAAGACCAAGACGTTGGAATGGCAAG
GCGAAACGCGACGACGTATAGAGCACAGACGACAAGCAGAGAGAGGATGTCCGCGACACG
GCGAGAAAAAGGCACAGGGTCCGGCGGCGACTGAGGACGCCGGTGAGTTCCACGGACGGC
AAAGTACAAAGGTGAAGGACAACGGTGGTGCGTCGAGGCTTGCTGAATGGCAGCGCGTCG
GGCAGAGCCCCACGCCGGGTGCCACAGCGACGGTGTGAGTGGCGGGGACCCGGGGCTAGA
CGGCGGCGAGGCTACACGAGCTCGGAGCGAGGATCTAGACCGACGACGAGCTTGCTGTGA
CCCACGGTTCGGACAGGAAGGAGTCGAGGACAACGTGTGCTGACATCCAGGCGCGATGGC
GAACAGTAGAACAGTGACCGGGATTCATGCAATAGGTGAGGTCAAATCTGCAGGAGGTCG
ATGAATTGGCGAACGACAAGGCAGGCAACTCCCTGGCGGCACAACAAGCACAACCTGGGG
TTGGACGACAGCGATCCGAGCGAGAGATTGACGGCCGGAGACATTGCACGATGAGCGCCA
GGGAGCCGGGATGGGAGCAACACTGTGGGACCGTGGAAGCCGGCATCCTGGCCGAAGGCC
A
>TCONS_00007802	763bp
AGCCTCGACATTCCATCTGCTCCCCAGGCGGAGCGTGCTCGGTGGTTCTACTCCTAGCAG
GCTCGGACTCGGCACTCCGTCCGCTCCCTAGGCAGCAATGCCTTCAGATGTCCTAGCGGC
CTTGACATCGTTCCGAGTGCTGGGCGCCATGCAGGTGTTTGACAAAATGTCCATGTCGTC
TATCATGGTCGTGTCATGCCCAGCGTTGGGAGATCGTGCTCACCTACTGCAGCTAATCGT
ATAAAGCGACTTTAGCTTTCGTCTGGGAACAATTTATTTTTTAGGTTCTCAGTGCCAAAT
AGCTTGGCGGGCTAGAGGATGTGAAAAGGATTCTTCTAGATACTATTCTGGTAAATTTGA
CTTGGTTCAGCAGTAAATATCAGCAACACCAATATGACGCTCAATTATAGGTAAAAACAA
GTGTTTTCCCTACAATAGTTTTGGGTTTTTGTGGGATGACCTTTTCTTTTGACTGATATT
TCAGCTCCCTTTGACGTATAATCACCTGATTTCTTCTAAATTGCGCAAGCGATCAGGTGT
CTGGGTATATGGACCTCCGGGAACAGGGAAGGTAGGTTTGAAAAGGTTTCACACGAATTA
AATTATATTTTTTTGTTTAGTTACCATAACAAGTGCATTCTGTCTCTTAGGAGACATCCG
ATAACAAGTGCATCCTAAAGACATGGGATCGCTAAAATGAATGTATGTTGGACTTCTAGG
CTTTACTCGCGAAAGCCTGAATACTCACTGAACTTTCGTAGCG
>TCONS_00007849	397bp
TTAACACAGGTGGAGCGTTACAGCTGGTCCCCTGGACTCTTCTCAACCACAAAACATTTA
GCAAGGAAGCAGCTATGTCTGCCTGTCAGCTATCTCAGGAAGGATAAACCTCAAGAATGT
CAAAACACATTTCTCCGTTACAACAGAGGAAGGATGAACATAGGACAGTCATAATACAGA
CCAGTTTATCATCGCCCTACAAGGCTAGGGCAGAAATACTGGTGTCTTTAACAACAACAA
CAAGGATGCAAAAGCATCGGTCCTGAATTACACACTAAATAGATCATTTGTATCTTTGGG
AAACGCAGACATTTAACACGGCGCACAATAAGAGGCAGCAGCTATCATCCAGGGAAGTCC
ATCTCCGCACAGCTGAACAGGTTCCAACCAAACATTC
>TCONS_00007854	792bp
GCTAAAATGAACCCTGAAAATGTGACAAGTGATATGGCATGTTTCCTTACACTTACAGCA
AGCACAAAGACTATGGAATAAGTGAGCTTCAGCTAAAGTTCTCTAAAGTAAATGCAGAGG
AAAAATAAAACAATAATCACATCATGTAGAATCAGTTTCACGGTTTTCACCCAAATTCCC
AATGAACATCCGGTAAATGTCATTGATGACACTTGCTAATTAATCACAAAGCGTAGTTTT
ACATGACCAAAATATAGCAGATCGACAACTCAAATCCATACAATCATTTTAATTCTAGCA
GCTCAAAATATAATAGAGGAAATCATACCATTGCAATTAGCAGGTTGTCAACTTGTCATC
CCATGTCAACCTCCTCTTATCCTCAACAGTTAGGGGCGCTGCTGCAGACCGCAGTGGTGC
TGGTCCTGGCCATCTGCAGGGCAACTAGGCGAGCGAAGGATGTCGGACGCACTGCCGTTG
CTGGCGAGCGAAGGGCGTTGCTGTTGCGGGCCTAGCCTCGCTGGTTGCGGCTGTTCATTT
GGTCGTGCGGGGCGGGGTGGGGCTGCGCGCCTCCACCGCTGCGGCTAGGCTGGGTCGTGC
ACGGTGTCTGGCTAGGGCTGTGCGCGGTGGCCCGTGGCCGGATGCAGGCGCGGCCACGCG
AGAGGAGGAAGGACTGGCTATGGTTAGCAGCCTAGCACTAGCGCGAGGGTGGCTGGGCCC
GATGCCCAAGCGGGATTGGAGGCTAGAGCAGATCGACGAGGAGGATGGATGGGGCGGCGA
CTCAGGAGAGGC
>TCONS_00007857	1247bp
AGCGTTCTCGCTTTTCTCCTCCACGCTCGCTTCCTTGTCCTGCTCGTCGAGCACTGGTAG
CCGACTTCTGTTTAGCGCGCCCGGTGCTTCGCCCGATGCCGTCGCTCTACGTCGCCGGAG
CTTCATCCGCCTGAGCACGCCATCGTTCGCCTTCTACGATCGTCGGAGCTCACGAAGCCG
CTGCATCGATGCTTCCCCAGCATCCCTCTACCGATCCAGCCATTACCAGAGCCTCCTCGC
CACGACGCCCTACTGATCCTGTTGTTTGCCAATCTCGTTCGCCGGAGTTCGCCGACACCC
TTGCGCAGCCTCGTCGTGCTGACAAATCGACACCGTGAAGTCACATCGGATCCCTGTGTT
CCTCCTCACGCAGACTGCGACAATCTATTTTCTATCCACGATTTGAAGGTAGAAGAACGG
TCCAATTTATTTATACGCTACCTCTTATCATCTACGTTTAATTTTGAACTAACCACCACG
ACAATTTTTTCCCATTCTAAAATGCACATGTGAGACTGAAATAAATTAAATATTAATTTG
TTAACTTCATAAATTTATGTTAAACATTTGAAATTAATGTTTTTGATAATTTTACATGTT
TTCATAAATAAATTCGAATTATGTTTGCTATAATTGATTTTTGTGTATTCAATATCTAAA
TAAATTAAATAGTATCGAGATAGCTATGTGTTAATGTGCTGATCAGTTGAATTGATAGTT
GCAGCGATTTAATTATTTTTGTAAATTAATTTGTTTTGTGTTTATTGTAACGTGTAGTTT
TAAATTAAGAAATTAAAAAGAATTACAACCTTATGTTTTTATAACAAAGAAAATAAGAGA
TAATTATTTATAATGACGTATGTATACAAAAATATAAATTTATTAGCTAACTCTTCTAGT
CTAGCTTTATTTATGTGTAGGTCCCTGTTACAGTATAAAATGTATATTAGGAACCCAATT
AAATAGAAATGGTTTTGTTAGTTTAATAATTATGTGTTAAACAATTTTAAATAGTATTTT
TAAACGGTTCACATGATTTAGTAAATTAATTGATTTATGCTGTTATAATCATTTTATACA
TAGTTTTCCAAATATGAAATTAAAAAGAATGGTAGACCATCTTTTCGTAAATAAAAACAT
TAGGTAAATAATTATATGTTGCTCATAAAGTGTGATTCAGATTTATAATCAAAATGTTAT
ATGTTTTTATGGTCAAACATTCTTTACTCCCACTAAGAAAAAAATAG
>TCONS_00007881	1676bp
CGGAAGCGGAAATGAAACTAGGGTTAGCGACTTAGCGTTCCTTGGGCCGGGCTGATTGGA
AATGAGGACATTTGAGACACTGAGGTAATGGTCCCACCTGTCATATCGGGTCCCCGACGG
GTAGCGAGTATGGGCGGCGATAAATCGTACCCGACCCCGCCATCCCTGATGGGGATTGGT
TTTTGCCCATTTCTTTCCCCGTGGGGAGTATTATCTCCCCATCCCATCTTCTAATGGATG
AATTCCCCACCGGGGATCGGAGAATGGGGCCCATTGCCATCCCTAGGGAGGACGCCTCGG
GATCTATATGTTACAAATTATTTGTATATTATATGATCAATCCGTGACAGTTATTCCCAA
GGGACACACCCCTTGGGAGACACTGTATCTACTTGTATATAAACAAGGATCTCTGCAATA
AAGATGACAGTTACTTGTCTCTGCCATTTGTCTCTCTCAATTCTCATTTGCCACTGAGTA
TACTTCAACACGTTATCAGCACTTTTGCTTGGCAGAACAGAGAGAAGTGGTTGTTGAAAG
GAAGAAGAATATGCCGCTCACAAGAAGTAAAAAAAGAGGGGCTACGATCTCCAGAAATCG
TAAGTACGATGTACAGTTCCTCTTCATCTTCTAAAAATAATTATGTTGGCGGTGGCACTT
GCGAAGACATCCGCAGTCACGTTGGGTGACCATGGCCGGTGAGGCCACGTCGCCAGGGCC
ATGCTGCATGTGCCCGCGCCAGAGTACTCACGTCGGGGCTACTACCGAGCGTCGTGGCCA
CGTGCCCGCTCCGCCGCAGCCGTGCGCCCTAGCGCCGGGGTCTGCCTGCGCGTGCCGCCT
GGGGGCCACGCGCCGAGGCCGTGCCCGCCCACCGCCGCGGGGCCTGCGTCCTGGCACCGC
CGCGAAGCCGCGCAAGCCAGATCCGCGCGTTGCCGCGAAACGCACACCGCGGGCGCCAAT
CCCGCGCGCGCCATGGACGGGTGGCCGCGCCCGCGCCTGGGCTATAACCGGGTCTCGCGC
CCGCGTGCGCCGTGGCCCACACCCGAGCCGCCGGGGCCGGGGCGTGGCCGCCGCACCACG
GGGAGCCGCCGGGACCGCGCTAGCCGAGCGCCCACGCACAGCCCTCGGGGCCGCGCCCTC
CATCGGGCCTAGGCCGCGCTCGTGCCTCGCCGGGGCTGCGTGCCCGTAGGCTCCGCCAGG
GGCTGCGCCCGCGCGCCGTCGAGGAGCCACGCCCGCGAGCCGGGGGACCGCGCGCTCGCC
TCCGTGGCTAAGGCCGCGCCTGCTGGAGGCCGTGCCCGCCGCACCGGGGGCCGTCCACGT
CGCCAGAGCCCCACTCCGCGCGCGTCGGAGCCGAGGACGGGGGCCGCCGCGCCGCCGAGG
GCCGCCTGGCTCACGTGCTGGGGCTCGTGCCCGCCCTGGCCGATGGCCGCCTGGCTCAGA
GCCGCCCCGAGGCTGAGCCCTTGCCGCGGCTGCGCTTGCATCCGGTCGGGGCAGCACCCG
CCCAATCGCGCCGTGGCCGGAGCCGATGTGCCCGAGCCAGGCCGGGGCTGGTGCCGCGCG
CCCGCGCCGCGCAGAGGCCACCAGTGCCTGGCCGGGGCCGCGCCGTCTGAGGAGAGTGCT
AGGCGGCGGCCGCCTCTGCCCACGGAGGCCAACGGTTAGGGTTAAACCCTAACCGT
>TCONS_00007894	463bp
AAAGAAATGAAGCCGGTGCTGGCTCATGGGTCACATTAGCACCACAATGTACTATACCAA
AAATGTAAGGGAGCAAAGAACACTAAACCAATATAATACTACTGTGGCAAGGAGCTAGCA
GCGGCGCTCAAATGCAGAGGAGCAAAAGCAATAGAAACAGAGGGAGAAATTCCAATCATA
AGTGTATGGAACCATACATCGACACTCAATCGCATCATATTCATATACTATCTAAGTGTT
TGGATGATGAATCAAGTGTACACATAACAGGAGAACGTCATCTCAAAAGGCAAGCAAACG
AGCAGCTGATATGCCATGCACCCGAGTACCCGACCAAAATAGTCTAGGGAAATGGCAAAG
GTAGGAAGCAGCATCTATATAGCACCACAACCAACATATGTTGTTATACTACCGAATAAC
CATACAACAAAGGTAAAACGCAGGAAGCAAAGCCAAATGAACT
>TCONS_00007915	519bp
CGATTAACTCGGTCGAGAGTTTGGTTTGACTTTGCTCGAAAATAATTCCCTACGCATGAT
TCGAAAATAATTTGTCTCGGAATACGACTGGCTTTCGGATTTGTAGTTGGAGAAGTCGAA
GTGTGATAATTTAAAATCGCTGTCGATACGGGGTTTTGAATTTGGTTCGGACATGAGATA
TTTGGCTGAGTCGAGTAAGAAATAATTAGAGGACAACGTACTGAGTATTCCGCTTGAGAG
TACGGAGTCGGATTAATTTTTGGACATAGATCGAACATCGAGAAATCGGAGTCGGACACA
GCTCGACTAGCAGCTGTCGAGCGTTTGATTAAATGGGCTTTAGACGAGATTTATAAATCG
AGATTGATCATCGAGTTTGCATTCGTTTCGAGAAATAAAAGTTTTAACACGCTCCAAAAT
TGGTTGTTTCTCGCGATCGATTAACTCTGAATTCGGTGAACTTCCAAGAGAAAGCCTGAT
AAACAGAGATAGGCACGATCGAGAAATAGAAATTTTTAC
>TCONS_00007947	1603bp
GCGGACGGATCCTTCGCCCGGCCGGGGCTCGTGGTCGCCGTCCAACCAGGAACCAACAAG
GAGCGAGGCAGCGAGCTCATGCATCGCGCGCGGGCCACCAAAAGGCAACGCTCACCGCCC
CCCGGTCCATGCAGTAGTCTTCCGTAATTAAATGCGGCGGCGAACTCGCCGCCCACCGCT
CCCCCGGTCCCGTACGTGACTACGTGGCGGAGCTAGCTCGGAGGTCGTTCTCGCTCGATC
AGCTCGCGGCCGCTCTGATCTGCGCCTTCGCCCGCGCCCGGAGGGAACAGTTCGCGGCAA
CTGATCAAACAGACAAACAGGTAAACGATTAATTAGTAGCGGTTGAACTGCTATTTTGAT
AAAGAGTTTGAAGTAAAATCTTACACTTGTTATTTACAGGAATGTGTATAATACATTATT
TTAGCCTTGTCTCTCGGTAGAATGAGAGTGCGCGTCTCTCTCTATATAGACTTTTCCTAA
AGACGAATTAATATTCTCATATATATCATAACGGTCTCTTAAGCATATATTCAACAAAAA
AACTAGTTTCATTTTTCAAAAAATTATAGAAAACCCCTAGTTTCATTTTTCAAGATAAAT
GGTTTATGAAGATTAAGTTTTTTTAAAAAAAAACTTGTATAGATAGAATCGAGAACTCCT
TTCACGAGTCTAGACTATATCTGTGTGATTGGTTTTCATCTCTGAACCTATAGACCGAGT
AGATGCAAAAAGTGATGGTCGGTCAGGCCTGATCGTGATGCTCCCAAGCCGCGTATGGCC
GCGTCCAGGCCGAGTGCATGCTGATGCATGCGACGGCACACAAATCCATAATACTTCTTA
TGTTGTTTTTGTTATATTTTTCAAATAAAAAATTAATCACTGAACCAATTTGATATTCAT
GTTCTTGATATTTTTTAAACAAAATTATACCACACATGTTACATGTTATGTAATATTTAA
CGATTTATTTATTCACTCTTTTCTAGCACATGTTCTGATACAAACAACTAAACATAGGTT
ATATCTATGTTGAATGTATTAATGCAAACAACCAAACATAAGGCTATGTACGAAACCAGT
CTGTATACAATAAGTCTGACTCGTCACATACGGTCCAGGCTATAGGTGTACATTTAGACC
GGGCCTGATGGGCCGGCCCGAAGCACGGAAAAAAAAGCACGGCCCAGGCACGGCACGACC
CGAAATATTTTAGTGTCGGGCCGGCACGGTCCGTTATATCAGGTCGGGTTTGGGCCGAGG
TCACGGCCCATGGGCGGGCACGAGCACAGCTCATTTAAGGCAGGCACGATATGGCCCATA
TAGAGGCACGGAAAGGCCTATATATTACCACACTTCATTCCACAGTTTCATAGACTTGAT
AAAGAACACAAAGCTAGAGATAATGCTAGTTAGATATTATAGCTTTGAATTAGAGTATGT
GATGTAATTTTACTTTTGTTATGAACATTAGACAATAAACTGAACTCACGAACTTTGTAT
AGAGCTGATTATACTCTTTTTCCTTCTAACAAAATAATTTGTAAACGAGGTAGTCATTGC
ATAGCTGTGGTAACTTTAATACAAATATTAAGTTTGCTTTTGT
>TCONS_00007954	952bp
ATAGTTTATTTGTTGGGAAAGAGTGGATCCTTCTCATTTCAGGATTAATCATCTTGAGTT
CTCTGTTGAAAATGGAAATTCAATAATAATAATAAATAAGTCTTAAGTAAACTATTTTAT
TCCTCTTTTTCGAACTATGTTTCATTCATATGATAGAATATGGGTTTAAATAAATTGTAT
CTTTGCAGAGTGTTCCCCGATAAATACTTATTTCTTTTATCCAATTTTCTCCATAGATAG
CAGGTTTGAATTAGTATACAAAAGCAATGACTATTCATGATTCCATCCATATTGGATCAA
TTCTCGATACCATTTTGCAATGAAATTAGAGGAATGTTATGGTAAAACTTCGTTTAAAAC
GATGTGGTAGAAAGCAACGTGCGACTTGAAGGACATGATCGATTGTGGATTTGCTTATCC
ATCATTTTCCATAGTAATGAAAATGCTCTTGGCTCGACATAGTCTGTTCTATTCGTCCCG
AACCGAATTTTCGCTGGGTTGTTTGTAAGTAAAGTAAATAGTACACGATGGAGCTCGAGA
GGACAGAATTTCTTTTTGATCAAGGGAAAGAATCTAGGGTTAGTGAAAACTAATAAATTA
GGCCAACTTTGTCAGTCTATCCTTAATATAGAAATCAAAAGGTTAAAATAAGAAAAAGTC
TAATTTTGGAAGATTGTAAAAACTTTTTTGATGAAAAGTCTATCTGAATCAATTGTTCAT
ATTTGATTTCTATAGAAGAGTGAAATGCTTTATCGAAGGAAATAAGAAAAAAGAAAGGGT
ATGTTGCTACTCTTTTGAAAGAAAAAAGAATAGGAGTTCCCGAAGTAATGTCTAAACCCA
AGGATTTCACAAATCAAAGATAAAGGATTCCGGAACAAGTAAACACGATTTTCAACCGTC
TCAACAATAGAATTAGATCTGAATAAGGAATAAAAGTCAATTTGTTCGAGAT
>TCONS_00007961	1432bp
AGTTCTTAGAACCCGCTGCTTCCCATATCACCAATGACAGCTCAATCATAGAACCAAGCT
ATGCCCATCCTGTGTGCAACACAAAATACAGCACGCAGAGGGCCCGTCTGGTTTCGCCGA
TCACTACTGCCTCTGAATGCCATTTTGCTGCATCGTTGGGGACCGCTGAAGTTTTTGCCT
GGTCAGAGGCAGGGGCATCTGACTGCATAGGGTTCGCCAGTTAGGTTGTCTGTCTGGCTC
TCCCCCTCATCTGTCACCTCATCCCTTTTGTGGCTAGCTTCTCTTCTCTTCTCCTCTCTT
CTCCATGGGATTCATCATGGCTAGTGCAGCCGGCGAGGCCTAATTGATACACAGCCGCAG
CGGTAAGGATCAGCTGCGGGCTGCTGCTGCTCTATCTTATCTGCACGAGAAATGCTTAGC
GCTGAAAATCTACCGGGGATTACATTATTATGCCACGCTTTACATGCACAGTAGCTGCAG
TAAACAGTAACTGCATTGCACTATTAGACACACAGTTGAAACACAAACAAACAAAAGGCA
GGCAGGATTCATGGTTTCAGAAGGTAATAATCATCACCGAAGGACATTGTTTGCTTGCAT
CATGTAAAAAAGAAGAATGATGAGAGAAAGGTACTCCTATTTCGTATTGGACTAGTTAGT
TAATTGAGCTGCTGTAGGCTGTAGCATTGCACAGCTGCAGTTAAGTCGCGCGTGTTGCCA
AAGCATGGTAGCCAGCTTTATACATAGAGAGAGGGAGAGAGATAAAGAGCAGAATCCGCA
CGAACATTTCGCTCTCCGATAACCGATATGTTCTTAGTAGAACCGTGATTGGCAAAACTA
CAAAGTAGTTGGGAGGGGGGGTCAAAAAGAAGAGAGAAGGTGAAAAAAGGGGGCTAAAAC
TGACAACAAAAGCAGCAACAGCTAGCAACAATCACCACCGAGGGGGGAAATTAAAAAAAA
ACGATGCCTGGCTTTCCCGCATGCCAAATCCGCACCCATCACCAGGACACGTACGACGCC
TTCTCCGCCGCCAGGGCTCCCCTCAATCCGCTGAGCCGCTGGTCTGCACCACGACGACGG
TAACGGCGACGGCGAGCTCGCTCCATAGAGGCAAGAAGGACGGCGACTCAGAAGGCGAGG
ACGAAGGAGAGAGCTAGGTAGGGGTCACCGTCACCGGAGCGGCAGCAGGCGGACGGGGAG
CGCGGAACGTCGTCGTGCGTCGCCGTCGCCGGCGACGGTGGCATTGGCGCCCTCCTCGTC
TTTCTTCATGTCCCGCCGGGCGTCGGGGGCCGGGACGGAGACGGGGTGCTGCTGGTGGTG
GCACCGAGAAAGCGCGTGTGTGTTTGCTTTGCGAGGGATAGAGGAGGAGGAGACACTAGA
GGCCGCTGGTGCGGTAGATTAGGCTTTTAAACACACACACACATACAACCTA
>TCONS_00007965	592bp
GTAGAAACTGATTTGTAGAGATAGCCTATACATAGTACTGTCTTCATTTTGTTTTAAAAA
AAATATTCTATACAAATTTATTAAAATAAATAGTAAAAATGTTTCATTCAAGTGCTAGCT
AGGGAGTACAAGACTACACGGCCACATATTTGCAAGAAAAATGGTCTTGAAACAGAAAAA
AGGTATGAAACGACTTGACTACAATGTGGAAGCAGAACATATGGACAGGATAGGCAAAGA
AGCGCAATCATTGGCTCTAAACTAATGTGATCATATATTTTATAGTTACAATCCTGTGGA
ACGGAACTTATATCCCGAGCACTTTCACTATCAGTATGCCTGTCTTAAATTAATTACGTA
GCAGTTGTCCACGGAGTACACCATTAATTAACCGGCACAAATTGGACTAGTCGATCTGCA
GAAATTAACCGACCTAGCCGAAGTTCTCGATCGAGTTTTGCCCAAAAAAGTTGTCCACAA
TCCCACGGCTCCACCTCTACCCACGCCAAATAAATTCAAGAGATAAACACAGCAAGTTGA
GTTTGAAAAACGTTGGGCAAACGACCAGAGATACGAATATACTCATACGATG
>TCONS_00007972	230bp
ACCGGGGCTTGCCTGGGATACACTAGCTTAGTGTGGTTAGATGACGTTCGCTTGGCGAGC
ATCAACAATCCTGACACTTGATCAAGTCGTCCATATCGAGATGGGTCCATCAATGCCACC
TTGTGATCCATCCTGATCCATGCCCTCCAATTCGCATAATTATCTAGCGTACCTATTGGA
GATGCATATTGCATATGAGCATGAGCAAGAACACAAAATAGATAATCTAT
>TCONS_00007992	455bp
CCCGCACGCCCTGCAAGGACGGCGGTGGCAGGGAGATGCTCCCCCTTGCTCCGCCACTCC
CCACCCCTCTCCCTCTGCGCCGACCTAGGCAGGTGGCCTGGCGCCGGCGCCCGCGCGCTC
GCATGGCCGTGGCTAGCCCGCGGTGGCGGCGTCCGTGCGCGTGGCTAGCCCGTAGCGGCG
GCGGCGGCGGTTGCGCCTTGTCCGTGCTCGTGGCGCGGTGGTTGGGTCGGGTGTGGCCCG
TATGGAACTTGGCCTGGCGGCGGACCTGCAGCTGCCAGCGGCGAGGTAGATGTGGAAGAG
CAGCAGGTGGTGGGTCGTGGGACGGCGGCCTCGGCGGTTCCCGGCGTCGTGGCTTCGGTT
CACGCGGTCGACTGGATTTCGGATTTTGAGCCTCCCTTCGGCCGGTGGTGTGGGCAGGCT
GGCTCCGTGGGTTGGGATGTGTGGTGAAGGTCCCC
>TCONS_00008065	249bp
GGCTCGTTGCGCTCGCAAATGGCCACGAGGGCCGCGGAGGCGCCATCTCCCCCGCCGCCG
AGAGAAGAAAGGACATGAGCAAACTCTAGATAGCGAAGCGGTTGGGCTTCCTCCTGATCT
CCTCCCGCAGCTCCCGCTCCAGCCTGCACCTGCGAAACACGAGGGAGATGCCTGTGCCCC
TCTCTCCCCTGACGCCCCTCCTTCCCGCGCCCCTCCCTCCCCCACCACCTCTTCCTCCAC
CTGGGTTGC
>TCONS_00008083	519bp
GGGAGGCGGGGTGGTGTTGGTCCGGGCGTCCGGCTGGCTGGAGCTGGACTGGCTCCCTCT
CTTCTCTCTCCTCCTCCGAGAGGGAGGGAAGAGAGTGAGGGAGGGAGGTGGCGAAGGAGA
GGGACAGCAGCGGGACTCGCTGTTGCCTTTAAAAACAACTTCCTCTCTCTTCTTCCACTC
CCTCCTTCCTGCACTGTGGGCGTGTGATACGAGCTGCAGGCTGCAGCCCACCACCACCAG
CACGGTCACGAAGCAGGCAGCATCCCTGTATGGCTGTGGCTGTCTCCTCGCGCACGCACA
CGAGCCGGCCTAGCTAGCCGCGCCCGCGCCCGCGCCACGCCGCGCCACCGCCACCTTTCG
CTTCCATCTGCTGCCTTGTGGGGATTCCCTGCTTGCTTGGTTTGGCTGGTAGGTATGAGG
GAGCGTCTCCACTCGCCACCTGCCGAGGGCTTTTTGTAGACGCCAGGGACGGGCGGAGGG
AGGCTGCGCAAGCTTGTGGGCTTGTGGCGGCACCGCGCG
>TCONS_00008085	307bp
AACTCCGGCACAGACAATTCACTTATATCTTGAGTAGCTAGCTATATAGGATCTAGAGAG
CTATCTTCTTTGTTGAATGCTCTTTGAGAGTAGTAGAGCCAAGAGGAATAGTACGTTGAC
CAGTGCTACAAGTTTGGAGTTGAATCCCGAGCGTTAGCGAGTTTATTTTTCACATGAGAT
GTAGGCAAGCACTGAGGTAGCTGATTCCACTCTGACCAAGGAGCAGTGTGAATCGAACAA
TGCATGAAAATGAATGATTGGCTTCTTGTCCTGCACCCGCCCCTTTTGCCAATCTAGTAA
ATTGGAC
>TCONS_00008087	654bp
CGCAAGCGAAGAGTGAAAACGGTGCTCGGGTTCTAGCGATTACGAGGGTAAGGACCTCAC
CTTGAATTGGGGCGTCAGCGGCTTTGCCCACGCAGTGGCGGGGATCCACGGCGGCGCCAG
GCTTCGACGAGCCATTTCCCGAGCTCCGTCCGTCCATTCATCAAATTGGCGGTCGAGATA
GCTTCCCCATGACCAGGCGATACCTCGCACCTACTTCATGGTCCCCGGCCGCCGATAGAT
GCGAGGAACGACACTGGTGGTGGGTTTCCTCCACACAACACCGGTGATGGTGCCAGGCCG
ACGCAAGATGGATGGAGGAAGGGCCACGGAGTATGGGTTTATAGACCGCGGCGGAGTCTG
ACCTGAAGATCAATATCAGCGGAATCCACAGGGTTTGTTACGCGCCACCGTTCGCGTTGG
GTGCGGAGTTCGGGTGTGAGGGACGATTATGACAGTGCGGACCCACCAACAAGTGATCGA
GTAAGGTTTGGGGAGGCTGGCATGCAGGCCACATGGGTTGGCAGTAGCGGCGCGGTAGAC
TTCTGGGCCGCGCGAAATAGAAAAGGGTGTGGGCCGCGCGGGATAAGCTGGGCCGGGGTA
ATTCGGCCCAAGTAGCTAAGCAGAAGCCCCATCTCTTGTCTATTTCTTATTTTA
>TCONS_00008175	343bp
ATATATTAAATAAATTCTAAACATTTACATTCTCATCAAGCACAAAATTTAAATCTTAAA
TTGATTTGTCGGGCTCCTCCTTATTAAGAGGAGTACCCTCCAAAAATTAACGTATGCTGT
TTAATGTGGAGAGCACACAGCATTCTTCTATTCTCAGTCCTATAGTAAGGCTATCTCCAA
CAGCCCTTAGGCTATCGGCTATCTCCAGCAGCCCTTAGGCTATCATAAGCAGTCTCTTTG
CTGCTATAAATAAAAGGTGCATTGTATATGCACCAAATGCTGGCCTAAGAATATAGGGCG
GAAGAATAGTTAGCTGTGTGCTCACCACGCAGCTGCGTGATGG
>TCONS_00008233	284bp
GGTACCTATTCTTGACCTGTGGGGGGGGTGTGAGACAGCAAGAGTGAGCTCACATACGTT
CATCGCTCAACAAGTTGTGGGGAATAATGTGCATGAACTCGCCAAAGGTGGGAGCTCACG
TGAAGTGTAAGGCTTACCAAAGATGATGGTTAGAGCTGAGCATTGCTTTTAAAGTTGGTC
AAAATTTTATTAGCAATTACTAAGTATAAGTAAATACCAACCCAATTAATTAGTAGAACA
AAAGTAACAACATCACCTGCGATGCAATGCATATGACAAATTGA
>TCONS_00008234	248bp
AATCTTATTATTGGAATGGCCCTTCTTATTCTAACCTTGCCTAAGCGCCTACCCGAGATC
GGACTCGAGGGTAGGTAAGACCGGAACGGGCTTGATGGAATTGGCACTCAACAGGAAAGC
GAAACTAACCTTTCACTCCCCACTCTTTCCTATCCTCGTAGAAAGTCCTTTACACGCCGG
GCAACCGGACCAAAAGGGCCGCTTTCCCGTTGCTGTTTGCGCTAAACTTGGTTTTGATCC
TTGGTTTT
>TCONS_00008272	298bp
TAAACCCTTGTGGTAGCACTGTTTTCCCGGGTGGTTCTCCATGTTCCAATTAACATAATG
ATCTTATCATGAACAGTAATAATAAACAGATAATAAAAGTGTAATCATAAATAATGTATC
TTCATACCCAAAACCACATAAAGCACTAGCAAGTACTACCCAAAAAGTTCAGTGGTAAAC
AAGGTATAAAGATAGTCAAAACTAGGGTAACCTATTAGGTCCCATCAAAATTAACCTATG
CGGATCATTATGGTTAATTAGAACATGAGTGGGTAAAAAGAAGTGATCAAGGGCACAA
>TCONS_00008314	1104bp
ATATTGTTATTACATAGAAATTATTCGTACGAGACTAACGCAACTTGAACGGATTAAATC
AGAATCATAGATTTTAAGTTATGAATTTCTAATGATTTTATGTATTTTGCACAAGATTAA
ATAGGATATAAATTTAAATGTAACTTTCATGTCAAAACAGTGGCACTAACTGATAAACAA
TAATATTACAAAATTATAGGAATTGGAATGGATTAATTTGGACTCAATATGGATTTTCTA
TGAATTAAATAAGATTCTGGAATTATTTTAACACTAGAAATCATTTTCTAATTGAATTTC
TGAATTTGCTCTGATTCTGGACTGTGCGCATAAAAACAAAGAAATGCAGGGGTCTCTACG
AAACAATCCCGAGGCTCAGACAACAGTGCTCGGGACGGTGGGTTGGTTTCTGTATTCTGT
AGGGGCTCATATGCAAATGTACGGGATCGAAGGGGTATCGTGGAGTCTGGGTCGTCCGAT
CTAATCCTAGCCGCCCAACAAGGATCCGATGGTTGCGAGCTCTCCTCCCCAACCCGGCTG
GCCAGATCTGATCACGGCCGTTAATCACTAAATCCATGGCCCAGGGATCGTCTTCTACCT
TGGCTGCTACTGCTTCTCAGTACGTACGTGATACCGGCCTACGGCCTCTACCGTAGATAC
CACACGGTGGCAACCAAGGCATGGGAGAGGAGGGACTCACCGCTTAAAGGCAGAGCCGAC
CGACGACGGAACGCGGTGCGCAGCGAGGCACAGGAGCCAAACGCCGACAAGCATAGGATT
CGCGGCGGCGGATGAAATCCTAATTACCCAGCGCTCTATACTCTAATCCGAAGAGTACTA
ATCGTAGCGCAGATAAAGCCGAATTTAGGGAGGGAGCCATACCGAGCATCGATCAGAAAC
TATCATGGAGACGATGTCCCACGGCTCCGCGCGGACGCGACGAAATCAACGAGAATCAGC
CGTTCGCCCCTGTCCCTCCGAGCTCAGAGTCGACCTTGATTGATTACAATCCCCGCGCAG
CTTCCGCCACGGTTTGGTGATGGCGAATACCTCCCCTTGATCGCGAGTAGTGGATCGATG
GGACCACAGAAAAGTTAATGGAGA
>TCONS_00008318	554bp
CTAGCTTTATGTGGGGTTAGGCTCAAGCAGTTGCTTTTAGTTGGTCAGGTATTTATCATT
AGTAGAAGCCATATTTTATCATTAACCAACCCGTAAACCATTTCCTCATCGAGGAACAAC
ATCATCATAGTCGAACCAAAACCATAACATAATCCTTGTATCTCGAACCATCTGTATCTC
TAATCAAAGAGGATCCCAAGGCTGCTCTTAACCGTGAGCACGGCTGATATATCAGTTTCA
CTACCCTCTGCAGAGGTCGCACACTTTACCCATGAGCCGTGATTCCCTCTCTAGCCCGGG
CTTGCAAGACCCTTATTCACTCCCAAGGTGAATGGCCAGGGATTCACTACGAAGCCTTTA
CAAAGATTCCCTAGAGGTCATAGCTGCCCGTTAGGTTTCTCCAGTTTGATAAACACAGTA
CCTCTCCCCACAGGAGGGTGACTAAAAAACAAAACGAAAGAACCTCGGCACTCAGCCTCG
GCAGAGCAAGCACTGTGCCTGGACGCCATTGACGGCACGACGGCGAAGCAACTACACTTT
TAGTTCCTCTAATT
>TCONS_00008319	302bp
ATCATCATAGTCGAACCAAAACCATAACATAATCCTTGTATCTCGAACCATCTGTATCTC
TAATCAAAGAGGATCCCAAGGCTGCTCTTAACCGTGAGCACGGCTGATATATCAGTTTCA
CTACCCTCTGCAGAGGTCGCACACTTTACCCATGAGCCGTGATTCCCTCTCTAGCCCGGG
CTTGCAAGACCCTTATTCACTCCCAAGGTGAATGGCCAGGGATTCACTACGAAGCCTTTA
CAAAGATTCCCTAGAGGTCATAGCTGCCCGTTAGGTTTCTCCAGTTTGATAAACACAGTA
CC
>TCONS_00008368	288bp
CCCTTGTGGTAGCACTGTTTTCCCGGGTGGTCGCTCCATGTTCCAATTAACATAATGATC
TTATCATGAACAGTAATAATAAACGGATAATAACAGTGTGATCATGAATAATGTATCTTC
ATACCCAAAACCACATAAAGCACTAGCAAGTACTACCCAAAAAGTTCAGTGGTAAACAAG
GTATAAAGATAATCAAACTAGGGTAACCTATTGGGTCCCATCAAAATTAACCTATGCAGA
TCATTATGATTAATTAGAACATGAGTGGGTAAAAGGAAGTGATCAAGG
>TCONS_00008697	289bp
AACCTTTCAGTAACTGATCTCTGGTATAGCTTCCGGTGGCTCTAGCTCCTCCAAAACACT
GTACCAGTACCGTTTACTGCAGTAGCGTGGAGCTTTTCAAGTTCGGAGACCAAAAAAAAA
GATGAACTACACGAGTGGCAAACCAACAATTTCAGATTCACCAGTTTCGGCTTCCTTTTG
GTTGGGTTAGAGCCCGAACCCGAACCATTATATGGGCCGGGTATATGTATTTCCGTCGGA
GTCTGTCGTGTTGAATCGATTGCTTTATATATACATCAAAATAAACGCA
>TCONS_00008699	775bp
AAGAAGGAGGCTAGTTGGAACACTTGTGAGCATATTGGAGCCTTTCCTCTCCCTCTCTCT
CACTCATATTGGTTCGGATTGCATTCTAGTGAGATTGAGAGCCATCTAGTGCATTGCATC
AAGTTGTTGATCTTTGAGGCACTAGGGAGATCATCAAGTGAGGTCGTTGGCTTGTTACTC
TTGGAGGTTGCCGCCTCCTAGACGGCTTGGTGGTGGTTCCCCGTGAGCTCTTCAAAGGAG
ACTGTGAAGAGGCCGCGGTGGTGATTGTGAGAGGCGTTGTGCTTGCCTCGCCGGAGTGGT
GAAAAGCAACTCTAGTGGAATCGAGGTTTGAGGGTTCATTGACCAATCCGGCTCAAGGGA
TCAAGTGGAGACTTGATAGAGGAGCGGTTGGGAGCTTTGAATCTACCTCAACGTGGACTA
GGGGTGACCGGCAAGTCATCGACACCACGGGAAAAAATCATTGTGCCACGTGTCATCATC
TTTCCGTTGGTTTGCAACTTTCCTCACTAGCTTGTATTTACTTGTTCATATACTTATGCT
AGTGAGTATTTGTTGCTCGTATATGCTCTTGTATATCTAGTCATATCTATAATAAAATAG
TTGCTCACTTGTTGTTAGCTTGTGTAGCTAATCTGTTTTACTTAGCTTATGTAGCTAAGT
AGTTGTTTCTCTCTAGTAGTGCTTGTGCTTTGTGCTCTTTGCTTACTAGTATGTTTAGGA
GATATCGTTGTGCTTAAAATTACATTTGCATAATTTGTATGTCGTTGCTAACTAG
>TCONS_00008704	844bp
ACCCGCACACACGTACAAAATCCATCTCTTTAATCCTGCATGCTCGTCGGGATGGGCAAG
GCTCCAAGCCTCGAGCCATCTCTTTAATCCTGCATGCCCGTCGGGATGGGCAAGGCTTCA
GGCCTCCAGCCATGCAGATGCATGTATGTGCCATCACATACACGCACCATCACGAATTAA
CGCAGCATGCAAGTAGTGGGCCCCACCTGTTAAGCAAGCCGCAGATCATGTTGCCATCAC
GTCCGCAACGGAGGCGCGTTGAGCAGCGGTCCCACGCGACGTGGTAGGATCGGCGACGCG
CGACGTCAGGTCAGTGCAGGGCGCCTAGGCGGATTGACCAGTGCATCCCTATTTTTCTTT
TGCATGACACGTTTCTCTAGAACCCACCAGAGATTGTGGAGCAGCAGCAAGGACTCCCAC
CGGAACAAACATGAGAGCAGGGAGTTCGGCTAGGTGAGATCCTATGAACAGTAGATCCAA
AAAATACCGTTCCATTGCGTAGAAGGTAATCGAAGCCTGTCGCGTAGGACAGTTCGGCTA
GGCCGGTGACCTGCCGGCTTGATGAAGAGTTGATGCAGATCTGATCCCGCAGCAACGTCG
AGGTAGAGCGTGCTGATAACGTGTTGAGAACTATGTTACCACGGATCACCAGATCCGCTC
CCTTCCCTCCCGTCAGCAGTAGAGGCGCGAGAAGTTGTAGAAGACCCGTCTCCCTTCCCA
TAAACACGACAGAGGAAACACACAAGACACTGGATATAGGGTTGGGCCTCTGGCCTCTTT
CTGATCTCTGTCTTATGATGGGGGTGTACATGTTCCTTATATAGAGATGTGAGACCCCTC
AGGG
>TCONS_00008727	527bp
GATCGTCCCCTCCAAAAATGAAAAACCTCCATGCAGAGCCAGCCACAACTGACAAACTCA
CAAACATTATTGTATGCTGGCCCAGTAGTGGTGGCAGTAATAATATATGTAAATCTTAAA
AAAGGCAACCCTTGGAACAGAATTGATCACGGTATATATAAATATACTGCGGATCCGGCC
GGCAGCGAGTCATGGATCGCGCATCACTTTTCGCAACAGATAATCCATGCCCATGCATGC
ACGCCGAGAGAGGCCGCCGGCTGATCGGCGTCGTCGTCGGTGCTCCCCCGCGCTGCCGCA
CGTCGTGCGACGAGCGAGCAATTTACAATTCGCTGCTACGTACTGGCAGTGGCAGCTCTT
GGGGTGCAACCGTGCAAGGGGCCGGGCGGGTTGACGACTGACCGTGTGGGGTGGCGCATG
GAGCTCGCAACGGCCAAGTGAGACGCGCGCGCGCGGCAGGCAGAGAGCCGCAGAGGTTGG
TGGCCTGGCCTCTTCCTCCGACCGGCCGGGCGCACGCCGGATGGCCT
>TCONS_00008750	859bp
GGTCCCGCGAGAAATGAGGATGACGAAACCTTACCTGTCGCCGTCTCCGTTCTCAATTTA
CATTCTTGTGAGGGAAAAATTTTCTCATCCCTGAATACTTGTTCGGTTAGAGATGGGTTG
AGCGAATTAAAGGAAAGTAAATCAACTTAATTGAAATTTAAATAGGAGATTTAATCCCTT
AACCACTTTCAATTCACTTCTAAACGAACAAGTACCTGTAAAGAATCGGATTCCCTTGCA
TCTCTACGTGCCAGCCAGCCTCGTGGCGCCTTCCAATCTGACAGTTGTGGCGCTGATTCC
GCTCCACGACGGCAACTGCACTTGTTCGGCCAAGCACGAGACGAGCTAGCTCCATCCCTC
AGCCCTCGTGGTTGCACCCACAAGCAGGCGCCGTCAGTTGCGCAGAGCAGGCCAGCCCTT
GGCGGTGCGCGAGCAGTGCGAGAGGAGCGTTGGGCATTGTGATTGGATACGGTGGCCGGG
GAAGTCGTCCGAGCGCTGCGCACATAGGGGGCGGCGTCCGAGCGCTTCCGCGCCGATGGA
GCCGCCGTGCGCCGAGGACCCACCAAGCTCGCGCTGGCGGAGTCGCGTGCGCCTGGGGGC
TGGCCGCGTGCGCACCGTGGAGCCGGCCAAGCCCGTGCCGATGCCACCTCGCCCGGCCGG
AGCCAGGGGCCAAGGCCATCGCGCCGCCGTGCCATGGGTGGGCTGCCCCGTCATGGCTGT
CGAGTGCCGACCCGCCGTGCCGTCGCCGTGAGAGTTAGTGAGAGCCAGAGAGGTAGGTTT
GGCGAGAGAGAGAGAGAGAGAGAGACAGACAGAGAGGAGGGAAAGCAGAGAACGGATGCG
TCGACGGCTCCATCAAGGT
>TCONS_00008799	329bp
ACTTGTTATCTACGCTGAAGGTCGAAGATCCAGTCTTCATATCCGAGAAGTTCGGCGATC
CGAATCGATTAATACCCAGCTGGGGATCTCCAACCACACGACATATGTAGCACTTAACCC
TTGCATATGTCAACTCGCCCACGATTTTCTCAAGACCAGAACGGGTCCCCGCCAACCGAG
AGCTCAGTACCCCACCATCCAGCCTCTTGCCAGGTGGATACACGATACTCTCGCCATCTC
TCCACTCCCATTGCGGGCCGGCCTTTCTGGTATTGGTCCAACCGAGGCTAAGCTTACCCA
TGATGAGGCATGTGGCCAGTTAAAGGGTC
>TCONS_00008854	502bp
AGGCCTTTACAAAGTTCCACTAGCTTCAGAAATCCCGCTACAGTTTATAGGAAGCTCTAA
TGCAGGGTTCTTGCCTGACCGCCATCGCAGCAAAATCAACCAAGGACCTCCCTACACTGA
CCACTCCCCTACTGCCCTTGCCCCTTTCGGGTAAGGAAGACCTCCACTAGCTTTCCTAGT
TAATCAGCCAAGGGCGTCCATAAACCCTTGTGGTAGCACTGTTTTCCCGGGTGGTTCTCC
ATGTTCCAATTAACATAATGATCTTATCATGAATAGTAAATAACAACTAATAACAAAAGT
GTAATCATGAATAATGTAATCTTCATACCCAAAACCACATAAAGCAATAGCAGGTACTAC
CCAAAAAGTCCAGTGGTAATCAAGGTATAAAGATAATCAAACTAGGGTAACCTATTGGGT
CCCATCAAAATTAACCTATGCAGATCATTATGATTAATCAGAACATGACTGGGTAAAAAG
AAGTGATCAAGGGCACAACTTG
>TCONS_00008928	599bp
GCGGCCTTCGTGTTCGTCCCGCGCCCAGGTCAGGTGCGCTTGCAGTAGGGGGGTTACAAG
CGTCCACGCGGGTGAGGGAAGCGAGCGGCCCCAAGAGAGCGCCTGTCCCGTCCTCGGTCC
CGCGCGGCCAACCTTCCCTGAGAAGGCCCTGGTCCTTCCTTTTATAGTCGTAAGGAGAGG
ATCCAGGTGTACAATGGGGATGTAGCAGAGTGCTACGTGTCTAGCGGAGGGAGAGCTAGC
GCCCTAGGTACATGCCAATGTGGCAGCCGGAGAGATCTGGGCACCCTGCTGGCGTGATGT
CGTGGCTGTCGGAGGTGCGGCGGAGCCTGATGGAGGGACAGCTGTTGGAGCGATCGAGTC
CCTGCTGACGTTGTCCTGCTTCCGTAAGAGAGCTGGGGGCCGCCGTCGTCATAGAGCTTG
TGGAGCGCCATCATTGCCCCTCTGGCGGAGCTGGCCGGATGAGACGCCGGTCTTGTTCTC
CGTGACCCGAGTCGATTCGGGGTGGGATGATGATGGCGTCTCCTGTTGACGTGGCGGTCT
GTGCTCTAGGCAGGGCGACGTAGGGTTTCCTCCGAAGCCGAGGTTGAGTCTGCCTTCTG
>TCONS_00008957	1399bp
CGCGGTCGTTGTTGACCCGCATGGTCAGCTCTTCCTCGTGGAACAGATCACGTAACAGCC
GGTCCGTTTTCCACGCCGCGCCATGTGCGCCACCAGCTGATTCCGAGTCCTAGCCTCTGA
CTAAATTGCCGTTCCCACCGAAGCGGGGTTTAAGAACCGAAGTATCGTGGCCTTTCCTCT
GCATCCCATCCAAGCGCCGCCCCATAGCTCACTTTTCCTTGCCCCGCCGTGCCAGCATCG
TTAAGGGCGGATATTGCCGCCGCCATAGAATCTCGGGCCGTGACTAGCCAAAGCTTTAGG
CGGGAGTTCAATTGGATTCGCTTGGTCGCGGTGAAGGTTGCCAGCGACGTTTCTGGGGCG
AATCGGGGCCCAGCACCTTGGATTTCTCGCCGTTGAGTTGCAGTCCACCGCGTACCGCAC
TGCTCTGGAGCCAGGGCACGACTCGACATAAACCTAGGTATAAACGCTTATCCCATGCTC
GCGTTGTCCTTCTGCTCTCGTTGCGCGCTTCGGCAGGGTGGTTGGGGGATTGTTATCGGG
TTGGGTTTGCTCACCGGCGTGGTCTCCGCCGTGAACGGAGGTGAGCGCCGCCGTGCCCAA
TGTCAGATTAGGGGAAGGAATGTGCACCGTTAGATCTCAATGGACAGCCCAGATTAGATG
TCTGCGTACCCTTTCACGCTGTTGTATGCAGGTCGTGGATCTGTGATCGTGCGGTTAGGC
TGCTGGGGCTAGTCATAATAGATCTGGACCGTCGGATCCGTATCCGACGACTGTGATTAT
GTTCTGGTTCGCGCGGAGATAAGATTTAATCGTGGCCGTTCGCTCAATCCGATGGCCCAA
ATCGTGCGATACCCCTTCGGCTAGCGCAATTGCAAAAGAGACCCTAACCTCTCTGGAAAT
CAACCCGCCGTCCCCCGCCGGATACGCCTGAGTCTGGGAAATATTTCGAGTTAGCCCCTG
CGTTACTTTGTTTTTGATGCCCAGCCCAGAGAACAATGGAAATAGAAAATTAATTATAGA
AAATGATTTTTAATACAAAAATAATTCAGAAACTTGTTTAATTAGTAGAAAATTCATATT
AAGTCCAAATTGATCCATTCCAGTTTCAATAAATTTGTATTAATATTGTATATCAATTAA
AAACATTTTTTGCCATGAAACTTGAATTAAAATTATTCACTCAAATTAATCTGTTCTAAG
TACTCAATAACTCCAGAAATTCATAACTTAATAATCGTAGCTCCGAATATAGTGGTTCTT
GTTTCTACGATCTCGTAACATCGCGTAGATTATTATTACGTGGTTTATTCTTATGTTTGG
TGTGATGTTAATTTTGTATGTACCATGTTTGTCTGTATTGCTACGTTTAGCAGTGAGGAC
ACGTATCACTTGAAGAGCA
>TCONS_00008958	687bp
CGCGGTCGTTGTTGACCCGCATGGTCAGCTCTTCCTCGTGGAACAGATCACGTAACAGCC
GGTCCGTTTTCCACGCCGCGCCATGTGCGCCACCAGCTGATTCCGAGTCCTAGCCTCTGA
CTAAATTGCCGTTCCCACCGAAGCGGGGTTTAAGAACCGAAGTATCGTGGCCTTTCCTCT
GCATCCCATCCAAGCGCCGCCCCATAGCTCACTTTTCCTTGCCCCGCCGTGCCAGCATCG
TTAAGGGCGGATATTGCCGCCGCCATAGAATCTCGGGCCGTGACTAGCCAAAGCTTTAGG
CGGGAGTTCAATTGGATTCGCTTGGTCGCGGTGAAGGTTGCCAGCGACGTTTCTGGGGCG
AATCGGGGCCCAGCACCTTGGATTTCTCGCCGTTGAGTTGCAGTCCACCGCGTACCGCAC
TGCTCTGGAGCCAGGGCACGACTCGACATAAACCTAGTGAGGACACGTATCACTTGAAGA
GCAAGTTGGTACCTGGAATCTCAAGTGCCAGGTCAAGAACAGGTACCACAGGATAAGGCG
CATGGAGGATGCTGTGATGAGTTCGTGAGAGGTCTAGGCCGTCGTCTCCCAGTCAACTTT
GGGTTGCTGGACCGTTGTCTCCTTATAATGTAATTATTTATTTATTTTGTATAGAACTCC
TATTATTGTAGTAAAGATGTGACATTC
>TCONS_00008959	495bp
GCCGCCCCATAGCTCACTTTTCCTTGCCCCGCCGTGCCAGCATCGTTAAGGGCGGATATT
GCCGCCGCCATAGAATCTCGGGCCGTGACTAGCCAAAGCTTTAGGCGGGAGTTCAATTGG
ATTCGCTTGGTCGCGGTGAAGGTTGCCAGCGACGTTTCTGGGGCGAATCGGGGCCCAGCA
CCTTGGATTTCTCGCCGTTGAGTTGCAGTCCACCGCGTACCGCACTGCTCTGGAGCCAGG
GCACGACTCGACATAAACCTAGCAGTGAGGACACGTATCACTTGAAGAGCAAGTTGGTAC
CTGGAATCTCAAGTGCCAGGTCAAGAACAGGTACCACAGGATAAGGCGCATGGAGGATGC
TGTGATGAGTTCGTGAGAGGTCTAGGCCGTCGTCTCCCAGTCAACTTTGGGTTGCTGGAC
CGTTGTCTCCTTATAATGTAATTATTTATTTATTTTGTATAGAACTCCTATTATTGTAGT
AAAGATGTGACATTC
>TCONS_00008995	1137bp
GGATTTTCTACAAATTAAACAAGTTTATGCAATTAATTTAATACCAAAAACCTATTTTCT
AATTTTGTTTCCCTGGTTTTCTAATCTCTGGACTAAGCCTCATTTTCTGTAAAGTACAGG
GGCTATCGCGTAAAAGACTCCAGACTCAGGACAACATCCGCATGGACGGTGGGTTGAATA
CTGGAAACCAGGGGGTTTATTTTGTAAAAGTCGCGAGGTCGAAGGGGTATGGACATCACA
CAACCGCTTGATCTGATCCGGACGGTCCAGATTTTGATGTGCCGCGATCCGTTCTAACGC
GTGCGATCTCGATCCAACGGCTCATGCTTTGGTTATCCCTAGATCTAATCCGGTGCGCAC
AACACGGATCCAATGGCCCAAGATAATTCCCCCCATCCCACCTTCTTCTCGGCAGCAAGT
ACGGCGGCGCTGATGACTTCCCCACGGCGGAGCATCACCGATCGAGACGCCTGCATGACC
CTCCCATGTACCAAAATCGAATTGGACAGGCGCTACACGATCCTGCGAATGCGACTAACA
TAGCTGGGAACTTACCAGATGCAGACACAAGTCCAAAGAGCCTCATACGGCACGGTGCGG
CACACGACGGAGTTGAAGCTCTGATGAGAAATTGGGCGAGCATCCGAGGGTAACCTTGCT
AGTGAATCCACGAGAACCCCCCAGCGGCAAGTCGCAACACCCAGGCCTGCACCAGGTGTA
TCGAGGATGGCGAATCGAAGCGCGTCGCGGGTGCGGCCGAGCGCGACGAAGACGGTGGAA
GAGCGCAGAGGCCGCGCGGACGGTGACAGGACGGATCGGGTTGGAGTCCGCGAAGCCGGA
GTTGGCTGCGGCAGTGGTTGCCGCCAGCCCGAGGACGGCGAAGGAACGTAGGGGGTCGGC
GGCCGGATCCATGCGACGACTCTTTCACTCTCATCCCACCTCCCTGTGCCCGGTAATGGC
GCCCTCATTCACATGGCAAGCTACTCCTACAAGCCCCAATGGCCAAGGGAGGATGCGGCT
GGACCCTTTTATGTACCTAGGGTAGACGGTTGGAAGGGGCGCCGTCCAAATCGCGGATGC
CGGTCACGCGGCCGAAGACTTCGGCATCAGTTCTGTTGGGAGGTGGAAGATCTGACG
>TCONS_00009021	229bp
ACAAAGACCGATCTACCGCGAGTCCACAAAGAGCAGCAGTATCAAAATATCAATGTCGTC
TTCAACTTCAACATGCAAGCAACCGAAGCCACAGCATATCCAGTGCTGTTGACGTTTTAC
AGAATTTATTCATTCACAAAGCTGACCATCGGATTCGGATACATGCGAAACGTGATTGCC
TTCCAACAGCGCCATGCCAATCCTAGCTAGGTAGATCCCTCGGCCTTCT
>TCONS_00009161	387bp
GCGGCCATGGGCGAGCACAGGGAGCCAGGTCGAGGACGCAGCCGGGCGAGACCTCGGCAG
GGAGCTGGGATAGAACCGCGGTGCGAGCAGGGAACCAGCCACGGCGAGCAGAGGGGCACG
GCTGCGCGCGCCATGGGAGGAGTGCCGGCGAGCAGTAAACAAAGCAGGGCGCGGCGGCCT
AGGGCTACGACGAGGAAGGAGCAGAGGTCGGGGGCGAGCTCGGAGGGAGCCATGGCGTGC
TTGGCCATGGAAACGCGCTAGGCGCGAGCGAGTAGAGGGGGGCGCGGGAGCTGGGAGGAG
GGACCTGGGCGCGGCGCAGGAGAGAGATGGAGGGAGAGAGAGAGAAGCAAGGGGCGCGCC
ATGGGGAAGGAGCGAGCAGGACACGGC
>TCONS_00009163	298bp
CTCTGGGAATCAGATTTCGGTAGGCGGCAGCACATAAACACATACAACAAAGCACGAACC
CAGATATGGATCCGTTAAGCATCCCCGTCCTTCCCACCAGCAAGCAAGCAGAAGCAGAGG
CAGCTCGAAATCAACTAACGACACGCGCGGCTGTCCGAAAGGTTCGGCGCGCGCCGGGGA
GTACCACGGCGCGGGCTCGTCGGCAAGTGACGGGTGTACCGCGAGGAGGTCCCCGAGCGC
CGTGGAGTCGTTGTCGGCCGCGAGCTCCAGTAGCCGCGCAGTTACGGCCGCAGCCGCG
>TCONS_00009253	504bp
CTTTGAGCCGTCGCAACGGATGTCGTGAACCTCACCGATAGCTCCGTGTGGGGGGAAGTC
GTTAGCGAACCGGTCCTGCGTATTTTCCCCACGTCTCTGCGCTATAAAGCCAACGCCCAG
CTGACCCGGCACCCTCAACCAACCCTAGTCGCCCGAGTACTCCACGCCGCGCGCGCCATT
GGCAGAGGAGGAGAAAGAAGGGTGCCGCCGGGGAAGATTTCTGTGTAAACTCAAATTGGG
GGGGGCGTAGCTGGTCTTGGAGCTTCTGGAGATCACCACGTGCCTGCTTGTGGCCTCGGC
GAGTGGAGATTGTATCGGCTGGGCCGTGAATTGCTCGCCAGTCTTCCATCGTCGCCGCCG
TACCACGAACCACCGCGGCCGGGAGCAACTACGTCTACAACTTGGTAAGAACCACCCCAA
TCCGCTCCGCGTTGATGTATGCATCGTGTAGGACTAGTCGATTCTAGGTATGGGGCGGTG
GTCGCCGCGGTGGCGAGAGTGCCA
>TCONS_00009267	925bp
TTAGATGGCAACTAATATTTTCTAGAAGTTTAGGGTTTGTTTCGCATAAAACAGGACCTA
ACCGCATTACTTCTTGAACCCTCATGGACGACATGTTGATTTTATCAGAACTTAGGGACT
CTTATGCAAAATTGTTTGACTGACTCCTATGCGCTCGATTCTCGGCCCTCGGACCAGGAT
CAAATGGATCACATTAAACTAGGGACCCACCCGAAGCGATATGCTTTCCCAGTCGTAGAT
TCATGGATGCTCATCATTCAACGCCTGACTCCTACCCTCTTCTTTTAATCTGAAATGCAC
ATGCCAGATTGGATGGCCCTGCATCATCGTTACTTGTCCGTGCTACACAGGTAGTGGCGC
CGAGCTCGCTGAGGCGGCGACCACGCCGGTGACACCCAGATCAAGCACTCAGGCACCCAT
ACAATGCACCGATTGACCCAACCCGACACACTCATCTCCCTGATTTGGACCAACCCACAC
ATGACTTCGATTATCGAGCCCTGACACCCGGCCACAATAATAAATAGCCATGCAGAACCA
CCCATCTCTGGTGAGCAATACACGGCTACCCACACCCCAAGCCCAAACCAAAACCGGTGG
ATATGACTGCGGGGACGACGCGAACATGGTAGGGGAGGCCATACCTGATTTCTACACGGT
TGTCGCCCAGTCCACGATGGTCCACACCTCAACAGCTTTCTAGAACTTTGACGTGTGATT
CCCGACTGTCTGGTCGATGATCCCATCGATTGGGGAAACACCCACTCCCTCACGGCACCA
TGAAGCCCTGAGGCTTAATCCTAGACCCCGAGCGTCTTCATAGGTGATCGTCAACGGCGG
TGGGTTTCTCTCTCGCACGATTCATGGTGGCGGTCAGAACACAAGCGGCGTACGAAGGGT
TTGGTAGCGCCAGCGAGACTCGGGA
>TCONS_00009293	337bp
GACATCGAACGGATCATCAGGGCACAAAACACTCCATGTCAAGGGGTGGGCAGATAGAGT
AGAGAGGTAAATCTGATTGTTGAAGCAGATTAGTATTTGATCTTTGAAACCTGTTGTCGA
GCAAGGTTGGTGAAATCAACTCCTTATGGCCAGACTCAGGCAAGATCAACACCTTCCGAG
TGGTGTCTTGTTTTGCTTGGTGAAGTTGTGGTCGGTCGCGTCGTCGATCAAATCAACCAC
CACAAAGACGACGCAGAACTCAGTGTATTGGAGCAAACATGCCTGATAACGTATTGTAGA
ACACGGTGGCAAAGAGAGTTGAGACCGAGAGGAATGA
>TCONS_00009308	1119bp
CTAGTGCAGCCATATAAGTGGAGGCATGGCCTTCACTCTAGGGAATGAGAGGGACCTAAC
CAGCAGGGAAAAGTGTCACTACAATACAAAGAATAGAACAACCCAAAAGACAAGCATATG
TCCTACCACCATAGCCCATATTTACAGGCATGTAACGGTGAGTACAGAGATAGCCTTACA
TGTGGCTGATACAACTAACAACATATTCAGAGATCTTTTCTGCCAGCAGCATATAAGGAT
ATAATCAATCAAAATATGGACTTACCAAGAAAACTATACACGAAAAATGTTTCGCTAATC
ACGAGGAAGCGACCGGAGTGGCCTGACCTTGCAGGCCTAGCACAAACCATAAAGAACCTA
TTCAATTTACTGCACAACAATAAATCAAACACCAAAATCACAAATCGTTGGCCAAAAATA
TTTATATGAATCATCCTCAGAAGAAGAAAAAAAAACATATGTTGGAATAATCAAAACAAA
GTCAAACATGTAGCAAGTATCATATAAAGGTTCTCCGTCAAGTGATATATGGAGAAGATG
GTTCTGCAAAAGACAGTAGACAAATGTCAGAAAAAAAACCCGGTATTTCTATTCCAGTGT
CATATACAGTCAGATCGAAGCATATGCCAATAGGCTAAGGGTATATATATATGAAAATAT
AAAATAGACACGGCTTCATTGCGATGATCGCTGTTAATCACGACCAAGTCCCACCGTGAC
AACAGTTTTGTAGCACATCACTCTCTCTTGTAATGAGAGGAACTCTAATGATAGAAAACA
TCACTTGTTTTTCCTAAGCAATGGTATTACCGAGACCTGTTGCTGCTGCTAGCGGTAGGC
TCAGCACGGAGCACGGAGGTGCAGAGGACTTGGTCGGCTGATGCAGGGCCAACGCCTACG
CATGTGATGGCAAGCTCCTGCTTCTTCCTGCGCCGCTGTCCGCCCGATCCGGCGGCGGCA
GCCGCTGCTGCATGCGCCTCGTCGGCGTCCTTCCCCATCAGGCGCCGCGAGCTCCCGCGT
CCCGGATGGCCGCCGGCGACGAGGGATGGGCGACAAATAAAGCCACAAAGGCAAGGCCTG
CGACATGCATGGCGTGGAGATGGAGAAGCGAGACGGCGG
>TCONS_00009333	526bp
TGCGTCGTCGTCTGCTTCCTCACGGCGACCGCCGCACAGCTAGCGCGCCGTGCTGGCTCG
GGCCCCACGGCGGTTCGCCATTCGGGCGCGCGCCGGCGTCGCGTCCAGGGGGATTCCCTG
CTGCGGAGCAGGATCTCATGATCTCGCCTCCCTCCGCGACGCGCTGGCTAGGCATCTCTA
ATACGCCAAATACGCGTCGCATGTTTCAAAGGGCGATTGGTTGAACTCTGGTTGCGTGTC
CATGTCGTGGCCTCGTGGGCGTTCACCGAGTGTGTTGAGAAGGCTGTGCTGTGAAATGTG
AGCCAGGGTTTTTAGTTATACTTCTTTAATGAAGGTAAGATGGGAGGTTTGATTTAAGTT
TGATGAATCCACCATTAGCCTAAAACGAATTGTATTTACTGGTTACAACCTTGAACTTCT
CATATATCCGACGGGCGCTTTTTTGATACGAAAAAGGATACCCTTACAATAAGGAAAAGG
ACGAAACTGTAATTATTCTGGATACCACTCGGCCCACCCACCACTT
>TCONS_00009351	754bp
GCGGTCATCCATAGAACAGGTCCTTACGGAGAGGCACTCGAGAAACCGCTCGAGTCCCCT
TGAAAACCACAAGTATAATCATAAAGAAGAACGGGAAAACAGCGTATCATAGATAATCAC
ATCATGTTCATTGATTAGAGTTGAGCAATAGCATCAGACTAAGTAGTAATAATCCGACCC
AAATAGGTAAACAAGGACATGGATAACAAAAGCTAGTCAATCCTTAGGTATAAATGTGTA
ATGCGGGAGGTGAATTAAAGAATGAATAGGACAGAGATAGGTCAAAGGACACTTGCCTCC
ACCAACCGACTGCTGCTCAGGGGCTTCTCCTGCGAATTCCTCGGGCTCTTCGACCGGATC
GTTCTCTATGCGAGCGCAAACATACATACATCCATCCACATATTTAATACAAAAGAACAG
TACACCATACAAGATAACAAATAAAGTGAATATGCACCAAGTATGACATTCGATATCGCA
TTTGTTATGGTTAGAAAGAAACGGGAAAGGTCTCGCAGGGGGTTAAATCTTATGCACTAA
TGACACAATTGGTTTTTAACAAAATAATTCTGTTATATATATTTATATATACTAATGGAA
ACCTAATCACTTTTAGTTGATCAACATTGCACAGGGTAAACAATTAACTACGTGAATCAA
TAACATAACGGAATTTTAAATTAAACTTCCTATTTTCCCATAGCATGAACAGTGATTAGC
CTACTTAAAATACAGTAATTATGATCACAGAAAG
>TCONS_00009358	299bp
CAAAACGATCAAGAATATCCCAATCTGATAAATCAGTCCAAACGGGTTTACTAATAGGAT
GCCCCAATCCAGTACAAAATGGAGCTTTTAATAAGGATCCGACAAGGGGAGTTGCAAGGA
CTGTGGTATCAAATTTTTCATTCGAGTATCTATTAGAAAAGAATTCTCCAACATTTGATT
CCTTACTAACAAAGTATTTATTGGTACACTTGAAAGGTACCCCAGAAAATCGAAGCAAGA
GTTTGTTAATTGGTTTAAACGAATCCTTTGTGGTTGAGTCCAAAAGGAGAAAAAAAATA
>TCONS_00009366	940bp
ATGTATGAAAACAATATGTGCTAATTCGATAGATATGTAGGCCCTCAATCTTGATCCTAG
TTTCCAGTTTATCTTTACTCTTGACTCAATATAGCATCATTTTACTGTTTTGCATACAGT
TATTCATGTGAATTTCCAGGTTTGTGTGATTTCTAGGGACGAGGCCAAGTTGTGGTTCTT
ATAGGCCACTCATCGTAGTTCTGTTTTTCTAACAAGCACACTTGTGAGAAACATGCCCTA
ACAGGTTTGTATGGGTCTTCTCTTCTTAGACCCACCCCTATTTTTCAATTTAATATAATG
ATATGTAGCTCTCCTTCATGTTGGGGGGGGGGGATATTTTATGTTATACTTCCATGACAA
GCAGAGAAAGGTGTAACGCCAGCAGCATGTTTCATTCTCATAATTTATTTTACAAGGGAA
AATGAAATCAATAAAGCACAATTCAGAAGGGGAAAACCTAACTGGTCCAATTGAACTACT
TGCGCATACAATGAAAATCTCATGGTCTACGTTTCTTCACTAACAGCATCACCGATCATT
TGACAACATACAGACCCTCCAATATAAAACTAACTTATAAATGCACAATTAAGCCCATCT
CAGGCAAGTGGAAGAAAAGATAAATAATTTGAGATGAAATGGTACTGCCAAGAACCTAGG
TAGCCAACCAATACAATACATCACAACCAAAATACCAAATAGTTTAAATTGAGTATCAAG
TGAAGGACCACAACATGCAAACGTTAGAGCGCATGCCAACACAGAATTAGGATATAGATT
GCCTGTCAACATTGTTTAGTCACACAAGAGATTGTGTGATCAGTTTCAACAAAAGATGAA
GAGATTTTGGCAACAGCTAAGTACAAATTGTTTGAGGTCATTTCTAACGATTGGACATAG
CCTGGAAAAGGTATAAAGAAATTACAGTAGTTACAACAAA
>TCONS_00009396	332bp
ACGCGAAATTGACACCTGGGGTGTCACAGCCTTCCCCCCCTTAAAAAGAATCTCGTCCCG
AGATTCGAATGAGGATCTTTAAGGATGGAGAAGCATGTAACTCCCAGGCTGGAGATAGAT
GCAAATTCATGAGATGGGATTTGATAAGATAATGAAGATAGATTTGGATAGAATATCGTG
GCATGTTGAGACAAAATGCAGCGATCACTTTGAGAGAATATCCACAAAAGATAGCACATC
AGTATAGTCTCGTAATGGACCACGACTATTAACCGCGATACCAGCGTGTGCCGAGCAGCT
CAACCATGTGTGCACCATAGTAGGCTCTCGGT
>TCONS_00009409	393bp
TCGACCGCCATGCGCGCTCGTGTTGGGACCTTGGTGTCCCGGCCCTCTACCTCCACTCCC
CTATATACCGCTCGCGGCTCGCCCGACCACCGGTCGCACCCATGCCACCACCACGAAATC
CGAAGTTGAGTGCCGGACCGCTATTACAGAGGAAAAGGTGTGCCGCCATGGTTCCTCGCT
CCACTGGCGTTCGGTGTGCACGGCCCAGTTGCTGACAATCGCATGCCGTGGGAAGTAAGG
GCGGAGCCGCGACTGGCTAATCTGGGCATCGGCTCGTTGATTCTCCTGGGCATGCAGTGT
TCTCGGCGCGGGTGGCCGGATCTTGGCCGGAAATGGGAATCCCGCCAGACCCACGCTCCG
CCTCGTCCAGCTTCGATTACGCTGCGATTCATG
>TCONS_00009411	1608bp
CAGACCTCACGGCCACCATGCGCGCTCGTGCTGGGACCTTGGTGTCCCGGCCCTCTACCT
CCAATCCCCTATATACCGCTCGCGGCTCGCCCGACCACCGGTCGCACCCATGCCACCACC
ACGAAATCCGAAGTTGAGTGCCGGACCGCTATTACAGAGGAAAAGGTGTGCCGCCATGGT
TCCTCGCTCCACTAGCGTTCAGTGTGCACGGCCCAGTTGCTGACAATCGCATGCCGTGGG
AAGTAAGAGCGGAGCCACGACTGGCTAATCTGGGCATCGGCTCGTTGATTCTCCTGGGCA
TGCAGTGTTCTCGGCGCGGGTGGCCGGATCTTGACCAGAAATGGGAATCCCGCCAGACCC
ACGCTCCGCCGCGTCCAGCTTCGATTACGCTGCGATTCATGGTGAGTTTTACCTCTTGGC
GTTCCCGGTACTTAGCGCATTACAAAGTACTTAGCGGCTCGATGTTTGGGTGCTGGGGGA
ATCTGGCGTAGTTCGCCGGAGCTAGCGTCGCCGGGTGTGTCTCTCGGCTGGGGAAGGAGA
ACCTTGTGAGCCATTGGATCCGGGATGGAGGGTGGAGATTAGATGGGCAACAACGGTTCG
ATTATGGCGTGCGTGGATCGCTGGATCGTGGGCCGACGGCCATGATCGGATCCCTAGTGT
TTAAAATAGGCACCGTTGGATCTTGATCCGACGACAGGTGGCGCGTACCGGTTCGTCGTA
GCTGGCTTTTAATCTGAAGCATCCGGTTCCTATCCTGCGGCCAGGGATCCACCATACCCT
TTCGTCATGGGCGCTTTACACAAGAGACCCTGCGAAATATAAGAATCAACCCGCCATCCT
CATCTAGGGCGCTCTGTGTCTTAGGGATGTTTTTACCAAACACCCTGCGTTTCTCTGTAT
TATTGTGCGCAGTCCAGGGAGCAGAGAAAATAAATAAATAATTATAGAAAATGATTTTAA
TATATAAATAATTCCAGAAACTCATTTTATTCATAGAAAATTCATATTATGTCTAAAATA
ATCCATTCCAATTCCTATAATTTTGTAGGATTATTGTTTATCATCTAGTATCTCTGTTTT
GACATGAAAGTCACATCAAAATTTATATCCTATCTGATCTTGTACAAAACACATAAAACT
TTATGAAATTCATAATTTCCCCATTTTAACTCGGATTTGATTCATTCAAGTTGCGTTAGT
CTCGTATAAATATTTACTATACAATAACAACATTTATTATACCATGTCTCATTCTTCTCT
AATTAGAACTTTACTTAGTTTATGTTGGTTAGACTTATTAATTTGCTTATCATTATAATC
TACTAAAATGTGATCTATGGTCAAACTATAATTTGGATTAAAGTTGAATTAATTACTACT
TTAGGTTATCTTTTTGCTGGAATTATAAAATAAACGTAGAACCTAGTGTTAGTCATTTAA
GCACATCAACCACGACTCCGATCTTAGTAGTTATCGATCTCGCGATCTCGTTACGACACA
TAGATCATTATTATTTAGTTTGTACTTATGTTTGATGTAATGTTAATTTTGCCGATGCCA
TGTTTGTTTGTATTGCTACGACTAGCAGTGAGGACACGTGTCATCCGA
>TCONS_00009435	258bp
GAATAAGGTTTTTGGGAAGCGTCTTCACGCGACTGCTCGTGATCTTCTGACCTCGTCGAC
CCTGTTGATTCGCTACTTCGACATCGTCAACCCTGCTGATTCCGGCGCGCGCCAACAATC
ATACTCACAGCATTCACTGCAAGGATAGGACGACAGGATCAGAATACATCATATGGAGGG
CTGATACATATGTAGACTTGCCAGATCTTTCTGCACATCTTACTACGTTTTATGCATGGT
AACAGCTAGTTTCAAAGA
>TCONS_00009465	1725bp
ACTCCCAGATGCATACTACGCTTTCCAGCAGATAGCTAGCTAGATACTCGGGGCGTGCAT
GCAGAGAGCGGAATATATATAGCTCAAATGCTGGTATGTTATCTCTCCCAGCTCTTTCTG
TATATACATACATACATATATACACATGTTACCATATGTGTGCATGCTTCTTGTAGTATA
CTCTCACCGTCCTCCCACAAAAAAAAATACAGCTCTTACATCTCAAAGAATCAAGCACAC
ACAGTTTAATATTCGACTAGAATTATATAGTGAAATGTCAACATTTAGGACATAAAATAT
AAATATTACTAAACTACTTATAGACCTAAGTTAGTTTGTCCATCAGAAATCTCATATGTT
GTTGCATTTTTTTGGGGCGCGCGGTGGGAGAATGATGTTGTTACATCGTCATATCGAGCC
TTTATTGTGTGCTTGTATATTTGAAGAGAACATATAACAAGTCACTGTTCTGCTACGACT
AATAATCATCTAGTATTGTTTCCAGCTGGTTTGCTAGTGTGTCTTGCCATAATATAAATA
TATTTGAGTGTTTTTAGGATGGTTTATTTTCGAGGCGACCTCATTGCATAGGCAATAGAC
ATTGCCAAATATATGATGTAGGGTGTTATCTCGCATCGAGATCCCAAAGCTATCTAAATT
CATGAGTTTACCTTGAATTCTTAGTCTCATGACCTGTCCCATAGTTTCATTATCAAACAA
TACTCGATAGTTGGCACGCCAAGTATATAGTTGAAACGGCAGATAGACACAATCACACTA
ATCATAGAGATCTGATGTCATACATCGGTTTCGCACAAGGAGAGGAGGAAGTTTTCTTTA
GTACCTTCGTCGGTTCACATAAAAATCTGGGGATTGTCCTAGATGTTCAGGAAACATCGA
CGTCCCCCATCCAAGCTTCAGAAGATCCAATCTACACTTCGACTTGTTTTAACTGTTAGC
TAACTAAAAATTAGGTAAAATTAGTTCTAATACATCTAAATAAGGGGAGCTAGTTTTTAT
GCTATGTCATTACCCCAGTTTGTTATATTATTAACCAACTTCAGTAAATTTAGATTTATT
TCTAGTCACTCATAACTAGCAAGTGTATCAAACAGGTTCTAAGAATGGCCTATCGATCAG
CATTCAGCACGCGCGTTTCCCACAAGAGCAATCAGGAAGCGAGCGCGCGAACGACAGCTC
GGCAAGAGAGAGACGAGAGTCCTCGCTGTGGCTGTACACATGGCTGTCCAATCAAGTAAA
GAAGAGCGGAGCCCTCTAATGAAAGGGCCGGGTGTGTAGCTAGGTCTGCAGGTTGTTTCG
GCTCGTGCTGGCTGGATGCATGCTGCGGGTAACTCTGCCTCTTTCTTCTCCTATCGCTCG
GAAGTTGCGTGTGCCATACCGCTATCATGGCCCTACCACACCTTTAGAAAAATAGCACAC
ATGCAGCAGCAGAGCATGGCTACAATGTCGTCCGAAGCCGCTGTTATATATCCCATCGAG
GATGGCCTGGCAAATCCACTCCCAGATGCATACTACGCCTTTCCAGCAGATAGCTAGCTA
GATACTCGGGGCGTGCATGCAGAGAGCGGAATATATAACTCAAAATCAAATACTGGTATG
TTATCTCTCCCACCTCTTTCTGTATATACATACATACATATACACATGTTACCACATATC
ATATGTGTGCACGCTTCTTGTAGTATACTACTCTCACCGTCCTCC
>TCONS_00009516	1148bp
ACTGCCATATGTATAGGATGGAACCAAACTTTTCTTCAGAGAACTGCGTATCTGGGAAGC
AGTTGTGGATGAACTCATGGAAAAGGAATGAACACTGCTAAACAGGCGCAACTAGGGAGC
ATTGTTTTCCTTCTTATGTGTGAGAAAAAAGCATAAAAATACCTCAAGATTGTAGTGTAT
CATTCCATAACAATTCTTTTGGTCAAACATCTCATCTCACATTTACAAAGGATTATACAC
ATTTGATCAATATACTTGTACCAGCTTCCAATAGACTAGCAGCAGGTGTTGTCTCCCTGT
TAGTGAAGACAATCTGTTTCCTTTTCCTCCATGCTTACACCAGCTTCCAAAAAGGTTTGC
AACACTTAGAGGCATAGGTTGGCTGCACGCTTCCATTGTCAGGACAATAGCTTTATAAAT
TTTTTTTTACAATCCAGCATATATATAAAAGCTCTTGATAAATGAAATTATTCGAACACG
CAGCACTCTAGAAAATGCAACTCGCAACCAAAGATAGGTTTTCTTCTTGGGCGTGCCTCG
CCTTCCAATTAATCACCTGCGTGCTGGACTTGATTTCCTTCGATCCATGGCTGTGTTCGC
TTGTTCGCTGAGGCCATCAGTCGGTACCCATGCAGGAACCAAGGCCACAAAAATAAACAT
TAAGAGGGAGATCACCACGATAAGGGCCAGTTGCCCAGAAGCACGCGCAATCTTTATCGG
CCTGGAAAATTTCGCAGCACCGCTGCTGGGACACTTCATTTTGATATTTATCCATGGCAG
CGAAGCAGTTACCTCCTACGAAGTACACGCACTCATCACTCAGTCCTTCAGAGAAGGATG
CTGTGACTGAGACAAGCAGCAGCAGCAGCAGCAGCAGCAGACGTCCAGGTATGGCCGTCG
AGGCCGGCGGCGTCGGTGCCATGTTGACGACGACGGCCATCAGTAACTCTTGCTGTCAAC
TCAACCCCGGAGGCTGGAGCTAGCACTAGCAGCTAGCTACGATAGAGATTGTGTACTATC
TATCTATCTTTGTAATGGCTGGAGAGAGCATGGGCCATTTCCACGCTTTATATAGCGGAG
CTAGCGAGCAATTAGTGATGATCGAGCAGCTAGCTTCTATAATGTGCACAACGACGATGA
TCAGGATG
>TCONS_00009523	390bp
ATATGCTTCTATAGTATCAAAATAATTTAATTATATCAACATATAAAAGTCATATGTTAA
TAGAACAGTAATCGATCATGCCGCACCGCCATAGCAACAAAGTAATCAACGAAGGGGGTA
TTGAGTTAAGCTGACCAAGTCAACACAATGACTGATCTACCAACAACTGCATGACATGCC
ACACTGGCTAGTTACATCGAACAAACCACAGCAAACACTGGTTTCTAGTGCACTGTACAC
CTCTGCTCTCGCCAGTGCAAGGGCTGATTCGCCACAGAAGCAGCACATCTCCCCTGGATG
TTGGCACTCAGTTTTCACCTCGTCTGCCTTATTGATTCATCCTGCAATTGGCAAGCGGCC
ACAAGGGAACAACACATACATCAGCAGAAC
>TCONS_00009530	478bp
CTCCAGTATGAGGCGTACATGGCCATACCATGGGAGGCCCAGTCCTAGCACGCGCTACGG
TGGTTGTCACTAAATCATCGACGAGCTCAAGGCTAAGCCGATGAAGCCCCCTACTTCGAT
CATGTAGATGGTGAGGGACGCGATGTGGTTGCCATCCAGATCTAGGCAGGCGACCACAAG
TGAGGGAGGCGACGACACGAGGTGGAGTGCGCATGGTGCACGCCGACACTAGGTGAAGGG
ATCTGGTTGTAGGGGCGACAGGATGCGCGCCGGCGAGGGCGCCGGTGGCATGAGCAGGTT
TCTATGCTATGTATGGCACGCTTGAGAATATCATCCTATTTTGTCGGGTTATTTAAGAAT
TACCAAGTACGGCTCATGGAAACTGTAGCATACTCATTGCAAAACATATTCACTTTTTTC
TTGATTTTATTGAAGTTCAAGATCTAGGTAGGTGCATCGAGCTGATCATGCATGTTTG
>TCONS_00009569	1871bp
CTTAGATATATATGCTCAATTAAATTATTTTGGAGCTGATCATGAACCAAAATAGCATAC
TCAAGTTGAAGCATGACTGCAAAACTCGCAAGTGCTTCAAGGGTGATAGTTTGTGATGTA
ATGGAGGATTCAACTGTCTCATAGCCGTCCATAACATATGCTCCTCCACACTTATCCTTT
AATGATCATATTATACAAAGTGATAAATGTCTGTATGATCGCATCAATACTTGGTGAAAA
AATTATAATAATCGCGGATAGCGAAAACATAAAAGCGAGCCTTGAGAACCCCAAATACTC
TCTTTTGTGTGCCCTCTTAGCATACAACAAACATCAATTTTTTAGAGTTTGTGGAAGGAG
AATGGTCTTCTCAAACACTGGTCACAGCCTCACAGGGGTAGATGGCATCGACGAGATAGT
GCCTTGGTTGTACTTATGTTCATTCACCGTGAAGTTCACATCCAGTAATACCCCTTGAGC
ACATTAGCAAACAACAACGACTGGTTCAACACGCTGACGTCGTTGTTTCACCCTACTAAC
CCAAAAAAGTAAACCAAATCTATATGTCATACAAGATAACCGTCTCGAGCACGAGGATCG
TAGATCTAATGTCACCCCTAGTAATTTGTCTTTTCCATCCAACGGGATAGTTCCCTCACT
TTTAATACATGCAATTTATATACTAAGAAACTCTCTCTCCCCCTTTGCTAAAAGACATCT
AAGATCGTCAATACTAGGACAACTACTATACTCATCACCAAAATATGAAATGAAACCCCT
ACATAAATGTTCAAGGCATTATAATACCGAGCTTTTCTCTATTTTTAAATACTTATCAAT
GGAGTCGGCAACACTACTTTATACGAGCATGCGCATGGCAGCATTGCATTTTTTTATGGG
AAGAAACCGTTATGGTTGAGTGCATTCAATCTAATAGTAAAATAGAGAAAATGTCCACCC
AACCTCTCCAAGATTCGAAGGAAGATACTCCTCTGCATGTGGTACCTTCAACGGATGAGT
TATGGGCGACTTCACGATCCCGATCGATACAAGCTTCGCTGCTATGTCCTTCATCTTCCT
CTTGTTGTAGACTCGAATGCAAGATTCATCATCGCTTCCATCATAGTTTGACGCAACATA
TCGAGTACTCCGTCTTCGACCATCTCAATGTTGGAGCCCGAAGAAGACATGACAAGAGTT
ATTTGGTGGAGCGAAAGGATAGATGGAGTAAAATAAGAAATAGTAGGAGTATAAATGGAA
AGTTAAAGGTGTGAATGAACTTATACACCTGTCTCTATTTATAGACTGAATTTCATTATT
TTTTAGAAAGAATAGAATTTGTTTTTCGTTTTTTGGGACTTGAAATGGTTTTAAACGGTG
TAGACTAATCAAACGTGTCACGTGACTAAAAGAGATCGGTACTGATGTCGATATCAACCA
GACCGTCTAAAAAATATACGGACCGATCGATCGATCGGTACTGGTTTTAATCCGACGGGC
CATATCGATCGTCGACTCACCAACGTCACTAGTTAGTAATGACCACTGTTTCAAACCAAC
CTTAAAATCATATCGGTGTTTACTCCACTGACTCGGAGGCAGCACCTGCTAGAGGAGACA
AGACTGAATTGCACCGCAGCAGCGACGACTGTGCATGCTGCAGGAAGGAGAAAGCGAAGC
GGATAAACGACTGCGCTGTGCGCGTCACCCACCTGTTGGACGCCAACGGTTTCGGATCCC
CGGTGACTCTGACTCGAATCGAGAGCTCTTCTTTTGCAGGTTGCTGCCACTCCCTCGACC
CCCAACCTGAAGAAAAAGAAGCAGAGCGATTAGTACCCGTGGGCCGTGGCCCGCTCACCG
TTAAGGTCGTC
>TCONS_00009616	736bp
GGGTCACTAACAGCAACAAATAAGCCCTTCGGCTTTCCTCCTTTCACATAACCTCAGCCA
CGACTCCGCCGCGGAGAGCTCCGGTGAGCCCACGCCGGATCGTCCACGGCGGCCCGACAT
AGTCAACGGCCACGGCATCAACACACTCTATGAACCAAAGCAAACTCATCCACGTGTTCA
ATTCAACCGCGGAGGCTCTGGACCCGGGTGACCGACGACGGCGGCGGAAGAGCTAGTCCG
GCGAGTTCAATCTCGCGGCCACCGTGCGGTACAACTCTGACCAAGGGCATGGAGAGTATC
ACTGATCTACCACGACCACTGTGCTTACGCGAAAATAACTGGAGACAACACGAGTTACCG
GGTTGGCCCAGAGGCTGTTCCCAGCGCAAATCCATGGAGGCGCGGCTATGTTCACTACCA
CATTCAACAGTAGAGCTCGAACAACGAATCTAGAGAGCTTCACTGACCTCTGAAGATCAC
GGGACGAGAACTATACGGGCGTGCAATTCTCTGGAACGTTCTGGCCACGGCGAGGTAGGG
GTCTCGGTGGGTGTAGTCACCAACTCGAGAGCTGGCGTGCAAGGCTTTGGGGCAGACCCA
GCTTGGTGATTGGAAGGGGAACTACCCAAACTTGAACACCAGCACTTCTTCACTCACTCG
ATGATTACAAGCTAGAGCTCGAGAGCAGGGATTCCCTCACTGGACCGTGCCCTAAAGCAA
TGAACAAGAATTTGTT
>TCONS_00009657	259bp
CTCCGCGGCCACGCGCCCTTGCTGTCGTCACCGCCGCGGCGCCCGCCGCGGGCCTCGCCG
TCGCTCGGGCCGGAGAAAGATCCGTCATCGGAGGAGGTTTCCATGAAGCCGCTGTCCTGG
TAGGTGCCAATGTCGGGCGCTAGAAGGGAGGATGTGACGCGCCGGAGGTCGAACCAGTGG
AGCAGGAGGGAGCTCGAGGTTGGAGGCGGGCGCTAGAAGGGAGGATGTGGATTGTGGGCG
GCGGGATGGGGCCGCGATG
>TCONS_00009688	247bp
CCCGTACGTCCGCTCCGCGCTGTGGCGCTCCTGGTCTGGTCCCACGTGGCAGTCGCATAG
GTCCACCGCCCGAGACGCACCGGTGGGCATCGCTCCGCCAAGTCATGCCCACTGGCCAGC
CATTACACGCGCACGTAATACTCCCGTGACCGCCACCGACGCGTAGACCCCGCTGGTCAT
GGTCGCCCCTCCCATGCGGCGATGCCGTTACAACGGCCTCGCGCGAGTCCAAGGCAATCG
GGGTGAC
>TCONS_00009735	2044bp
ATTTGAAGTTTTAGTTTGAAGTTTAAAACGGATTTGAAATTATGGATTTGGAATAGGAAT
TCAAAAGGAAATATAGAAATAAAAAAACAAAAACAAGCCGAGCCCTCGGCCAAATCCTCA
CTGCTCAGCCCAGGAAACAACCCCACACCACGAGGCCCACTGCACTGCTCCTACCTCTCT
GAAACATGTCGCACGCGCCCGGACACAGACATGAGGGCCCGCGCGTTAGCAGGTGTATTC
ACCCGGCGTAGTCGGTCGCGGAATGAGCTGGGAAAGGGACGAACGGAATTCTCGGATTTC
GGCTGAGATTTCCCCCTCTCCCGCGTATATAACTTGGTGCCGATCTTCTCCACCGATTAA
CGAGCCCGCAGATCTACAATTCGTCACAGCGAGAGGAGAAGAGAACCCTAGTTGGCCGCG
CCGTGAGGGAGAAAACGGGTCTTGGCCTATCTTCGTCGCGCCATCAACCGGGCTCTTGTA
TTGTGCCTTGGCGCTTCCCCTAGCTTGTGGGAGGGTGTCCGAAGCCGCGCCCTCTGGAAT
CCTTGCCCGCGTCTTCGGAATTGCTCGCCGTTGCCAATGCGCCGCCGCGAAACCGGTGTC
TACTGTGGGCAAGGCAGGGCACTACTCGACCCTCGGTGAGTTCTCCCTTGTTAGGTCTGC
CTCGGCCTCGACTTCGTGTAGCATAATTTCTCTTGGAGATTAGGGCGTTTGGGGCGCCGA
ATCAGCTGCGCGCCGGTGAGGTTTCCGTCATGGGGCCGGTGGCTCTCACCGCCGTGGTGG
GAACCAAAGAGGATGACGACAGTGCTGCCTTTGATCGGCTATAAAAGGAGATACTAGTTA
AATGGCTCGCTAAGCCAAATTTTAACTATTCAACAGCAAAATAACTCTCCAACATATTAT
CTATCTGACTCGCCAAGCCATCCGACTCTCCAAATTGGCTCTCTTACTAGCCAAATTTGG
CTAGCCACCTGACTAGCAAAACTAGATAGATAGTCTGTTGGAGTGAGATGCTATATATAG
AATGTAATTTTTATGAAATTACAAATAGTGAGTCAAATAGAGAGCCAAAAATAAAGAGTC
TCCTGAAGATGCTCTAAGACGGCTAGGATTAGATCTCATAATACCCTTTCGCGAACATGA
TCAACATCGTTGGATCTTAGTTGGAGTGTGGGGATTTGATCTTGCGGCTTTAAAACCTGG
GTCGTGGATCTTTGATCGCACAACCAGGGTCGCGTACACGTTTGCTGAAACTCACTTCTA
ATCTCAGCGCTCGGTTGGTGATCTGACGACTCTGATTGCGCCATACCCCTTTGGCCTCGA
CAATTTGCTAAAGAGCCCCCTCTATTTTATCATAATCAACCCACCGTCCACTGCTATACT
AAACTAGTTACTATCAGGTCATGTTTTATTCGGTTAAGCCCTTAGTCTTTGGGAAAATGG
TACCCGCAGTCCAGAGTATTGATTTATAAAAAATAAAATCCAAGGAGATAATTTTTAGTG
TAAAAATAATTCCAAAAACCTAAATAAATTCATATCTTACTCATTTCAACTCCGAATCGA
CCCGCTCAAGTCGCATTAGCTCCGTAATGAAATTTCTCACTCAGTAACAACATTATCTTT
ATCATGTCATACATTTTTTATAGTTAGATATTTATTCACCCAATGTTTTATAGTTAGATT
AAAGCTTGCTAATCAAAGTTAATCTATCTATGATTATAATCTAACTGAAATATAATCTAT
AAGCAAGTCATAACTTGGATTAAAGTTGAATTAGTTATTTCTTCAATATCTTTTCTCATA
TAATTTACATTAATCAACATAGAATATAGTTTTATTATCTAATCACGAAATTCTTCAGAA
AACTATACCTTTTGAACCATAACTCTGAATTTAGTAGTTCTCGAACATATGATCTCGTAG
TAGAGCATAGAATATTCTTACGATGTTTGTTCTTATGTTTGGTGTAATGTTTTTTCATGT
ACTCCTTGTCTATTTGTATGAATTGCTACGAATAGAAGCGAGATCACGAGAAACCCGAAG
ATCA
>TCONS_00009761	1267bp
TTGTGTTGTATAAAAAACCATATATCATATATAGAAATTGTATACCATGTATAATAACCG
TAACGATGCACACGAGCAACTAAGCTTGACTCTGTTTCTGTTTACTGTGAACATTGGGTT
TGTGCATGATGTCACTCGTAGAAGAAAAAGGCTGGTAGAGTATAATGCTGCTATTTTTCT
TCTTCATTTTGGTTGCTACCTAGTACCTATCGTTTTTGTTTTAAACCGAGAAATGAAAAG
TTTCTGTTGTTGGCATGCAGGATATTACATTTGAGGATTAAATAATTTAAATTTGGACTA
AACCCCAACAAAGTTTGTGTTTTTTTTTATTATTATTATCCCTGAGAGGTCCTAGAGATT
CTGCAGTGCCAACGACATTGGTTATGTTGGTCTTCTAATCCAAGAACTTCACAAACGAAT
GGGAAAATTGTAATGTTTGAAACAGGCGCCAATGTTGCATGAACCATGTGAGATCTAATG
CAATGTACAAAAAGCCTTCTGAGATCTCATAGCAAAAGAAGAATCCACTAAAAGTGCACG
ATATATATCACCGTTAACATCTTCTCATTTACGGCTGGTTTGTCACTCATGTGAATAAGC
ATATACTACACAGATCTAGACATCGATTTTGCTTCAAAAAAACGTACATACATGCCGAGC
TGCAGTTAAGCTAGCTAGCCTTGCCCCCCACAATAATGTACATGCTGGTGCCTATCCTGA
ACTAAATAGACCAGCAGGCGAAGTGATCCACTACAAAAGAACGAAGTAAGCTAGAGTGAG
AAGAACATCGACGACCTCGGCCTAATTAATTATGTGATGGATTGGACCTGCTCTTGGGCA
TCTTCTTCAAGCTCTCGAACACTGTCGCTGGCGCCTTGAAGAACTGCCTGAACCCGCTCA
CAGGCGTCGAGCAAGAGTTGGCATCACGGCATGGCGTCCACAGAAGCCTTCTGCTCCTCC
TCGCAATAGACAACTGCGGCGATGGCGACGCAGAAGAGCCACATCGCAGGACAAAGAAGA
GGAGGATGAGCAGAGCTGAGAGGGTGGCCACAGAAAGCGCCTTGGCAGTGGGACACTTCA
TATTCATAATGGTGTTGCTTTGTGAGAAGAGCTAGCTGAAGAGAATGGAGGCTGGAATAG
CTGTGGACATTACTTATAGGCTTCTGATCTGAGGCATCTTCTCGATCAGGCAGCATTGAT
ATTCTCATGTGAATGCCATATATTAAAAAGAAAGATGCATATCAATTAAGCTCCTGGTAT
GATTACA
>TCONS_00009780	934bp
GGTCTAATATTGCCATATCTACACATGGTCATGCGGTGCATACAATTTGGTTGTCTATAA
AAAATGGCATTCATTGCCATCTACCTAGACTTTTTTTATCTGGGTCTTCATTTGTCATGC
CATGATGCTTGACATATAGCAGATCAAACTCACAAAGGCGTTAGTATGTATATATTTAGA
ACTGAAATGAATATGTTTTCACAAGGAAATAAAGCACATCCACCATGCAACAGTTTGTTG
TGAAAGGGAAGTTTTATTCGATCGTATAGACCTTTCCACTGTCAAGTAGAGAGTGTAGTT
GTAATAGTTGGTAAGACAGAACCGCACGCTGTGGTTTCCAGTTTCTCCGTCGGCGGGCGG
CCATCCAACTCGGTGAGTGGCGTGTTCAGGCGTCGGACCACGTGACGTGGACCTCGCCGA
CATCAGTATGGAGCCCGAGCGCCTTCCAAACAGCGCGGGAGGAATCCACGATGTTGTTGC
GGCATCCTCCATGGGAGTCGCACTCGTCCACGACCCGTGCCCTCACGGTACGCCCGCTCT
CCGCTGTAATGCGGATAGCCTTGCCACACCTCTTCCCTCCTGCGTACCACCGCGAGGACA
GCGCCACGATCAGGTCGTCGTCGCTGTGGAAACGGCCATCACACGATGCTGCACCGCCGC
CGTCCTCGCCTCGCTTGAAACCGTTCACCGTCATCACAGCAGGGGTGCCGTCACCGTCGT
GATCACCGTGCGCTGGCTTGCCGTGCCGCCGGGCTGCGGCGCAAGAGACCTGAAACAGAG
CTAGGATGGCAATGGCTACGGCAATCTTGGTCTTCGCCATTGCTGTTTATTCCTTGGCTC
GACAGGGGTGCAGGTGCTCGGCATACACTCTGGCTCTATCTTAGTGTGTATATGTAGCCG
TGCTCTCACTTCTCGGATCGTTGTATTCGATATG
>TCONS_00009784	206bp
GAACAAGTGCGCAAGAATGGAGTGTGAGTGATCAAGAGTGCTCAAGGAATGCTTGGTGTA
CTCCTTCATGCGCCTAGGGGTCCCTTTTATAGCCCCAAGGCAGCTAGGAGCCGTTGAGAG
CAATCCGGGAAGGCAATTCTTGCCTTCTGTCGCCTGGCGCACCGGACAGTCCGGTGCACC
ACCGGACACTGTCCGGTGCGGATTTC
>TCONS_00009803	475bp
TGAGGTGGACTAGCTTTATGTGGGGTTAAGGTCAAAGCAGATTGCTTTTAGTTGGTCAGG
TATTTATTATTAGTGGAAGCCAAGTTTTATCATATAACCAACCCGTGAACCATTTCCTCA
TCGAGGAAGCCTCGTTATCATCATCAAACCGAAATAATAAAAAGAACCATTGTATCTCGA
ACCATCTGTATCTCTAATCAAAGAGGATCCCAAGGCCGCTCATAACCGTGAGCACGGCTG
ATATATCAGTTTCATTACCCTCTGCAGAGGTCGCACACTTTACCCATGAGCCGTGATTCC
CAGTTTGCCCGGGGATCATGACTCCCCATTGATCACTTCCTAGGTGGTCCGGCAGGGTAT
CACTACGTAGCTTTTACAAAGATTCCCTAGAGGTCATAGCCGCCCGTTAGGTTTCTCCAG
TTTGATAAACACAGTACCTCTCCCCGCAGGAGAGTGACTAACAAAAGCAAAACGA
>TCONS_00009812	458bp
CGGCGAAAACCAATGTGACGAGGGCGGACGCGAGGTGACGGCGGATTAGTTGAACAGTCG
GGGAGCGGGCTTGCCGGAGTAGCGGATTGAGGACGCGCGGTTCTGCGCTACCAGGACTTG
CGAGCAGTCTGCAGTACCTCCTTGGGAGCATGGTTTTTGAGAGCGGGGGTTCTTGAGAGC
GGCGTAAATCTCAGAGTCGAGGGATGGCCGAGACGCACGGCGATGGAGGCGGAGGTTGTT
GAGAGCGGGCGTAGCGGGTGGTGGTGGCGACAGATTTGCACGAGGATGGGGGTGGCTGAG
AGATTTGCGCGTGGTTCGCCGCGGTGGTGGCGAGAGGTTCGGGTAGGGGATTCGTCGCGG
GTGGGAGGGGATTCGCCGCGAGGGGCCGGTCGTGCGCGTGATTCGCCGCGGGCACGAGGG
GAATCGCGGTTGGGGGCGGTCGTGCGCGGGATTCGCGG
>TCONS_00009864	470bp
ATAAGATATAAGGGGATGTAATCTTTTAAATGCTAGAGAAAAAGTATAGAGAGGTAATAC
AGAGGAACCGTTGTAAACAGTCTAAAGACATTTCTGAATGCCAGGTTCATGCCCCTACCC
TCAATTGTTGTTCGTGGTGTCGTCGATGAGATGCGCTCTTACTAATGATGTGCATATTCC
CATCGTTATCAGCTGACATGGTCAGAGCCTATCTTGTTGTGGTTGATGGATCCACTAGTG
TGGATAAGAAAATGCCTCCCAGGTTGATGGTGGTGCTGCCGTCCTTCTCCCTCCACCAGT
CCACCGCCGCCACCACCTCTTGGTCTCTAATCTCTGATGGAAAAGAGATAGATCTGCTTT
CTTCAAATGGTAGTATTGCTACATGGTCGTGAGGAGAAAAATGCTCTGGCCCTTATACTG
TGACTATACATCGTAACTTTCTATTCATCTTAGAGTACGAAGTCATATAT
>TCONS_00009877	282bp
CTTTGCGAGAATCCCTTTCGACAGTTGCCTCTGCTCGGTTTTGAACTTTTGCAGAGTAGA
GAAGATGAGACAGGTTGGTTGGTTCTCCTAATCTGCAGCAGCGCGCGTCTCTTATTCTAT
GGCGCACGATGGACACATGTGGCCTGCAAGTCTACATGTAACATACTACCCGCCCCCCCC
CTACAAACATGCCTCTATCAGCGGAAGGGGGGATTTTCAGTGGGTGGGTGCAGAGACAAA
ACTGCCGCATGCTTGCTTCCTCCCTCGCAGGCCGGATCCAAG
>TCONS_00009958	1583bp
TCCGTGCAGGTAGAAGTCATCCTTCCTCAGGATCATCCTGAGCTAGGCATAAGTGCAAAG
GACAAACTCTATCTGCCTATAAGCAGGGCTAAGCATTTTTTTGTAAATCATATTTTGATA
CTTCACCAGAAGTATCTATAAAAGGGATGGATATCAAGGTAGCCAATGCATCAAAGGGTT
TTCAAGCAACTCCTATAAACTTAATGCACATTCACTAGACTTAAAGTGTGTAAAAATAAT
TTAAAAATACAAGGAAGGGGTTGCATGCACATTCACTAGACTTAAAGTGTGTAAAAATAA
TTTAAAAATACAAGGAAGGGGTTGCATGCACCGGGGCTTGCCTAGGTAACACTAGGTTAG
TGTTTGTTAGGCGACCACTTGACGAGCATCCATTGGCTTGGCACTCGTTCAGATTATCTA
TCTTCCGGTTCGTTCATCGGCATCATCCTGCGGATTAGCTCGCGCTTGGTGTCGACTTAA
CTCTTTTCCTTCGTCTTACTTGATTAATTATCGTACCTCATGAGATGCATAATGCACATG
TATGAGCATAAAGTAACCGGATGATACAAAAAAAAAGAATCAAATATTTAGCGGCAAGAC
ATCGAAACAATCCTACGAAAGCACTAGACATCTATAACTCACTAAACACAACAATCACGA
TTTTTCTAGTTTTACTAGATTTAACTAACGGGAATAATAGATCAGCTTACCCTGATCGAA
TCGACCCGATAACCGTGAGGGCGACGACGACTTGGCGAGGAGGTGAGCGAGACGTCGCAG
CACGCGGAGTGAACTCAGGACGATATCGAGAGCGCCGATGCTGCCGTAGCGAGATCGAGA
CAAGGACGAGGATGCCAATCAGGTGTAGCGAGACAACAGAGAATAGATGGCACAGTAGAC
GTCTCCACGGCGGCATCACAGTACCACTGTGAGGTCTAGTAGTAGCTGACAACGCCGGCG
AGTTCCACAAGCCGGAACGTGCACAGCATCAAAACAGACGAGCACGTGACCCGGCGACCC
AGCACAGGCACACACGAAACCGAGCTCCATGGCCAAGCGCTTGAGTCGGTGAGCGTGCAG
CCGTGGAAAAGAAACGACGACTGGAGGCGCTGCCTGGCGAAGGAAAGAACGCGCCCGACT
TTGGCTAGAACCAGCGGCACGATGGCTTGAAGACTGAGCGAGGCGAGCAACGTGTTGGAG
TTGCTGGGGAGCTCGCGCGTCTGGGAAAATCTAACGTCGACGAGCAGGAGCGAGCGTTCC
TGGTGCTGGAGCAGCCCGGCCAGCAGTACGAAGCGCGCAGTGGTGCAGTGGTGAGATGGG
TGGCGTGGGTGATTCCCAGGGTGTTCAACGCATCTTGTGAAGGAAGTTTCCAGGAGCTGA
ATACGTGGGAAATAAATGACGTGAATGAGATGCAGAGGTGGCGTGAGGAAGAGCTTCAGT
ACGTGGCCGGTTGCACAGAACAGAGGGAGAGATACGTGAGGAAATTCTCCTTCCAGCTAT
CTCTATCCGTATGAGAGAAAAAGAATACGGTAGCTCTTGGGATAAGAAGAAGAGTAGGCG
GTGGGGATATTCCATGGAGATAG
>TCONS_00010028	725bp
GGCGGCGTGCTGGCAGCCTGGGCCGTCGCGTATTGCCGCCAGCCAGGTTTGTCAGAATCG
GATCCATGCATTTGGTGTGGGATACTGCAACATCAGCTGATGAAGTTTCAGCACGCTGTC
CAATCCAACTCCGTTCTCATTGCGTGTTCAATCTACTGAAGCTAGAAATTCCGCTCTTGG
TTAGTCTGTCTTACGAGACTTGAGATTCGCATTGCGCGTGTTCAAAAAAAAGAAAAAAAG
AGAGGGTTCTGGGTACAGCTGCAGGGAAGAGGGAAATGATATCTTGTGGAGAAACAAGTA
ACCATTTTGCTCTACTTGCTGGTGATCTGATTAACCGGATGAACCATGCCCATTTTGCAG
TTTGGTTAGATTGAGCCGTGAACTGTGAACACGTTCTATCTTAACACTACAGAAAAACGC
CCAGTTTCCGACGGCCTAAACCGTCGGAAATAAATCCTAAACCGACGGAAATAACTACTT
CCGACGGCTTAAGGCGGGTCCCGTCGGAAGTAACGCCGTAGGGGATACCCAGTCGGAAGT
ACCCGCGTTTCCGACGGGGCCGTCGGAAGTAAGTTTACTTCCGACGGCCAGGGCGGGACC
GTCGGAAATAAAGCGAGGTGGGCCCCGCAGACGGCCGGCCGCCGACGCCTGCCGCCGTCA
CAGCTTACTTCCGACGGCCCCGTCGGAAATAAAGGTCGTCGGAAGTAATTAAAAAAACAG
AGAAA
>TCONS_00010057	973bp
CACGGTCTGTGTGGAAATAGCGGCCGGGACAGCGATTTCTGGGACTTTCCTGGAACGAGC
GCAAGTAAAAAAAAAGCGGTGAAACGGACGGGGCACAGAAAAGCGAGACGGGAACGCACA
GACGTTACTGCGAAAAAGTCCGCCTCCGCCGCCGGTCTCGTGCGCCGGCCGAACCAGAAC
CAGAGAAGCACGCCGAGGCTTAGCCGAGGAGCCGAGCCGGAGCCGGAGCCGGGGCCGGGG
CAGCGACCGGCTGCGCAGACGGCCGCGGCCCCCACCACGTGGTGGCACTCGAGGTGTTGT
CTGTGGTCTGGCTGTACGCGTGGGCCCGCACTCGACGTTCGTTCGGAGGCCGGATCTTCT
GCGGCGGCCGATTGGATTCGCCACCGGCGTGCAGGGTAGCCGGCCACCCACACTTAATAA
CGACGAGTAAATGCATGTTTGGCTCGGATATGTGGGCAAATCCCAGCTTTTTCGTCTATG
ATGTCTGTGGTGTGGCGAGCCGTATCATTGCAGGTACCACTAGCTTTAGTTGGTCATGTT
GACCGGGGGGGGGGGGGGGGGGGGCGCAGAGCGTAATAAATCACGGCGACCAGACGACCT
AGCTTACTTGTTTAGATTTGTGGAGGAATAATGATTTGGGAGGAATCATTTACCTACGTC
ATCGCGTGCGCAATGAGCGGGAGATCACGGCCATAATACGTACGTACTTCGTTAACGACG
GCGCACGTAGAGTACTGCCTGTGCAGTACCTTTCGGTACCTTTTGGTTGTGTGCCGCGCG
CTCTCGGCGCAGGCGCGCAGCAGTGAAAAGACAGCTAGCTTAGCTGGCCAGCACAGTAGC
CATGTGACGACGATCATACGTACGGTATGTACGTGGCGCCCGCGTGCGTGATCAGATGGG
TTATGCCAGCATCAAAAATCAATTAAAGACAGCGGCGGCGAGGGGGAGGCCGCGACGACG
TCCGTTCCGCACC
>TCONS_00010059	2401bp
AGCAGGTGCAGGTTACAGCCGGCCGCGCGTCGCTGTCCGCCAGGCCGTCGCGGGTTGGCA
TGTCCTGATCCTGACGGCAGAATGGTTGGCTTCGATACGATTATATTACGGGCTGGGTCG
GCCCGCTCCACGCCTCCACCTCAGGTGAAGAGCTCGGGTACGTACATGTTGGGCGGTGCG
TGAATCGACGAAACACTGGGGGAGATTCCTCGTCTTTGTTGGGTTTTACCGTACGTCGAT
CCATGGGTACGTACTACTAGTTAGCCCCTTCTGATAATGCTAGATTGCTAGTGATGAAGA
GCATATCATGCCCAAGCGCTTATTGTATACTCCTATTGGCTACCAGCCTAACCATATACG
GCAAATAAATAGGCATCGTCGTCAACCCTCCGCAGTCGGGAGTCCGTACCAACCATCGAC
CGACCTTTAGTTCCGGCTAAACCGTCCAATTGCATGCCAGCCTTTCAGTTGGATTGCAGG
TGACTCAGCGCCAGGTAATGGAATGGAATGGATACGTACTGCTGCCGAGCACGAATTAAG
GGCCCCCTTCAGCTTTATTGAGACCGGCCGTTCCTTTTTTTTAAAAAAAAAACAGCTTTA
CGAGCAGCCTTATATTTTGGGGGCGAAGCTTGACTGTTTTGAAAAATGGTACAGTTTTTC
ATAAAACGGTTCCACCTGCTGTTTCGTATATATTATAGCTAAACACAAAAAGTTACTTTT
TCAGCTTTATCTTTACCCATTGCTTTATGATATCATTAAAAAGCGTCACTCATTTAACCT
ATATCTTTAAAAACAAATATTTGACAAAAGAGAGAGAGAGAGAGAAAACAGTTTATAAAG
TCTGGAGGGAGATGATGGAGCTCTGACAGACCCAGAGATGTGATCCACCGCTTCGATTCG
GTAACAAAGCACTGCGCCGTTTAAGGTTTGCGGCACGGCGGCGGCGGGGTCCGGCCGGCT
CACGTGACGTGGTGGTGCGGTGTCCCGGCGGCGGCGGCGGCCTCCCCAAGCGCTGGCATG
CATGGCACCGCCGTGCCGCTCTCCCGTGAGACTGAGACGTGAGTGGCGTACAGCAGCCGC
TGGTTCCTTCACATGTGTAGTGTGCGACCGAGAGCGCGACAACACGACGCAGCATTGCCC
AGTACCGTACTCCTTCCTGCTCGTACGAGAGAGACGGGCGTCACGTACGTACATGCGGGT
GTACGGTATCGCAAGGGGCTCAGGGCAGCGTCCGCTTTACGCCTTCGCCGTAGCGACGCT
TGACGCGCCGATCCAGTGAATGACGAGTACACGTGGCAGGTACATTTATGTTCGGTTGCC
GTCGTGCGTGTGGGCGTGAGACGCGGGCGCGTGGCACTCTCGTGGGTGGCAGGCAGGCAC
AGGCAGGAGCAGGATGATGGGCCGGCGCAGGCGCGCAGCGGGTTGGATTGGATGGACCAC
GGAGACCAGTAATCACTGCGTTTGCATGCGCGCCCAGGCACGCATGTTGCATGTCTCAAC
TCTCACCGACTCCAGACTCCACCGATTGACTCGACAAATTGTCTCCACCGCGCGGTTAAC
AGCACAGTATATACTACTGTGATAGCGGCTACTAACTAGCGCCTAGCGGTGAGGTTCGTC
GCGACATGGCTGTCCCGTTGTTTTGTTTGGTTTGGCTGCCCGGCCCCTATAGACTACTGA
TTAATTTTTTAAAGAATCTATTTTATGTATGACATATCTATGGTGTTCGAATAATGTTTT
TGTACCCCTCACACAGGCCCGCGCGCTACCGATGACAGTAGACCTATATAATCCGGCGAC
AGAGTTTGTTACATGTATGTACTGTGTCGTCCGTGAACGTCCGCAGGAATGGATCCAAAG
GCTGCGCACCCGTGTGCACTGTACATCAGTACACGCCTCCCAATGAAAGTTGGGCCACAC
GTGCAACCCAACAAGCATGTTAACAAAAGGATCGTGTTCTGTCGGTCTCCATTGTAGCTA
GTTTCCCACAAGGACCGTGTCGACTGGGAGATCGTTGACAGCATATTATAGCATTAGTGG
TGATTTTGTTGATTTGCCCGTGATGTGTATATGGATATGTGCTCTAGTATTCAATTTGCG
TGCACCTTTCATGATACGGACTGAGTGAAAGAGACCGTCACTGGCTACAGCTGAGAAAAT
GGGCGCTGCGTGCCGAAGTGCCAGACTTCCAGCTCCATCCAGGAGTAACAGACAATGGGC
CGGAGTATTTAACTCGTTGTTGATTAGCTAAAACAACAGGAAGATATGTTGGTTGGAGTA
CAAAGATAACTGCATGCAACGGGTTCATTCACATCACATCAAGTCCAGCAAACAGGGGCC
CGTTTCTTTTTCACGACTGTCACTTGTAAAGGTGAATCGGAGGAGGGTGCACGGATGTTT
T
>TCONS_00010082	502bp
GCCATCTCCGTGAACCGAGAAATAGAGAGAGAATGTTGTGTGTCGCCGCGGTCGGAGTTG
GGCAAAGTCGTGACGCCAACCGCGTGAAGGAGCTGAGGGAGGTCCTTGAGTGGAGTCGGT
CTCGTACGGGGACATTGTCGTGCGCAGGGAGCGGGGAATTGGCGCCAACTGACCACCGTG
GATCCGGCTCTGCCACGGAGTGCTCCTTGTCGGGGTAGTGGTCTCATCGCCGTAATCCAT
TGGTGAGTCGGCTGAATTCGTGTTCGTAGGACCTTGAATCGTGTTTTGGCGCGTTTACCC
GTGCGAGTGAATCACCGATGCTGGGGTTAATTTTCGTCGGCGGCGGTATCCGCCGCAGGG
ACTCTGCTCACCGTCGTCGCGGGTGGCCTGAGTAGAAGACAAACCTCAACTGTAGATCTA
TAAAACAACGATTCAAATTAGACTCAGGTTCACAAATCATCTCGGATCACGGTGTGCCGT
CCGATCGAGATCGTGTGGCCTA
>TCONS_00010114	789bp
ATGGTCTTGCTTGATTTTATCATGCGATCTTCTTGGCCCCTTATGAATACTCGTCCTACG
TCCACCACTGGTCGTGGCATAGGCGACGTAGCATGGGGTCCACAACCCGTGGCTAGGCCG
CTGGCTCGGAACGAGATGCTGATTTGCGGTAGATTGGTGAGGCTTGCCAATGTGGCTAGG
GTGGCTTCTCCATAGACACCATGTCGACTTCAATAAGGTCACAATGGGGCTAAAAATTTA
TAGCTGGATTAGTGGGCTAACCTCTATGGTCGTGTGTTTTGTCTTAATGAGATAGGACTT
ATCTATTGTTTGTTAGATGAGACGCGAGGGAGAGAATCAAACGTACGTGTTTCGCACATG
ACGGGCAACAACTACTCACAACATAACCATGTAATTGTGGAAACACGAACGACGACGGTG
AAATCGTGTAACCGTGGAAGTACGGGCTGATACTTTACATAGTAGAGAACGGTTCAATCG
TTCTGCTTTGATTTATTTTATTTTAAAAATAATTTTGAAATTAATGTTTTTCATAAAGGA
TTCTACAACTTTTTAGATTTAATATTGACAAAATAGTGTTATCGTCGTGTAAACCCTAAA
AGTTGGTTTTAGAAGTCTAGGTAGTTTATTTATTAGATAAGAGAGGATATTATGAATTGT
TTTGTGTGTGAATTCTTGCAATTGAGATAATGTTCCTTTAAATAAATACTAAATAAAAAT
ACAAAGTGATGCATTTATGCTGGAGTTTTGCTTGTGCGTCTAATTTGAAGTTTCAATTCA
AAATCGAGT
>TCONS_00010183	1856bp
GGGGGCCACGGCACACCCTAGGCCAGCCCAGCAAGGACCCCACCCCTTTGTCGCCCAGCC
GCTAGCACGTAGCTACCACGACTAGTGCCCAGGTCACCACCGCCATGCCTAGCGCCAAGC
CACCACTCACCCGCACCCAACACCAAGTCGCCGCAATCCTAGTGCCCATTGTACATGTGA
ACATATAAAGCTACCATGATCATGGAGGTAGCAGGTGCAGAGACACCCATCAAGGTTTCT
TCGTCTCTAGTCATTTGTTACGCAAATTCAAATACAGGTAAAAGTAGCATTGTATAAGGT
GCAGATTGATTTGTACAGATGAGGTTGCTTCTGAAAATTGACAGGAAAATTCCTTGGTAT
ACTTGTATGCAGGCTTTTGGAAAGTTGAGGCCTATTTGTGCACAATAGTATACTAACCAT
TGAAGATTATTACTCTCATCTATTGCAGGTACATTATTCTGAAACTCAGTTCATGAAATG
GAATGAGTTCAGTTTCAATATAGCAGAATAGCATGCTAGCAGCAAACATGCACGTGCCCA
GACTTCATTCAGGTGACATCTTTCATTGTCTCTTCTCAATCATTTATAGTGTCATTTCGA
GTTTTCATGGCTTGTATTGTGCTATGAGTTTTTAGTGCTTCATGGTGGGCTTAGTTGCAT
GAAGGGTTCTCAGCTTTGAGATTAATTACCAATGCACCTTTTGAGAGCTCAAAAGATGGT
CTTCGCATTGAGCTAGTAAGTTAGAATTTTGTTAAAATTTGCAGATTTAGTAAAGTTATT
ATTTATTGGTTTTTTAAAAAAATTTGACTCGGCGAGGATAAAATAGCCCTGGGCATCATA
TATATAGAGATGACCTTCTTGTAGTATCTTATATAAAAAATTTGTTACGGCATACCCTAT
ATAAAAAACCTAGGTCCGCCACTGCCTAAAATCATATAGAAAAGAGTGTTGCTTTGGTCT
ACAAGTCTGAATCTATATTATTGCTATATGGATGAGCTTCTTACTGCTAATTAAATTACA
GTAACATGTGGTGGTGACATGGCACAACAAGAACTTGAAGAAGTAGACATGTTGCTGCTG
CCTGCAGGGTGACGTCTATGGTGTTGTGCTGCGGGCAAGGCCCACACAATGTGATCGGGC
TGCACGCCAATGTTCAACATGTGCCCCAACCAGAATGTGTATGCTACTACTAATATAACA
TTCGTCATTGGTTGGTTCACCCCAAGAGGTTTGCTGCATGTTCATGGAGCTGGTGGATAA
TAAATTTTAGTTGTTCTTTTTGTGGTTTATTAGATGACATCAATTAGTGTTCAATTGAGC
CTTAGAGTAGGATGAATACAACTGTCTTAAGTTTCTTTGTTCCAGCAGATTGTTTGGGGG
CAAGGTTACCTATGAACTTCAAGAATTGGTCTTATGATATTGTTAGTTTGTACAACTTAG
TGTTAGGTTGCTCGACTTCTTCATGAATGAGGTGTTAGACATTGGTCGATCATGCAGGGT
TGAAGGTGCTTCATATAACTAAATCTACCATGACTTTCTAGGTAAGATGTTACATCCATA
TGACCTTTGTGATATGTCATAATGTGAGGTGTTCAACTGTGTCTAACTACTAATTATTGC
CTTTTTCTATTTGTTGTATAGGAAAAGATGGAATGGAACTCAATTTTTGGTGGCCGTACA
AGTGTGGAAACTTGAATTCATATATACTTACAATCAACATTAGCGCAAACAGTTGACCAA
GTTTTTCAATTAGTATTTTAGTTTGAATTTAGTGTGCAATAATGTATGAGTTATTTAACA
ATGCTTATTCATGACATATTGAATGATACTTATATTTATTATATCAATTATGATGT
>TCONS_00010184	291bp
ATTGTTAGTTTGTACAACTTAGTGTTAGGTTGCTCGACTTCTTCATGAATGAGGTGTTAG
ACATTGGTCGATCATGCAGGGTTGAAGGTGCTTCATATAACTAAATCTACCATGACTTTC
TAGGAAAAGATGGAATGGAACTCAATTTTTGGTGGCCGTACAAGTGTGGAAACTTGAATT
CATATATACTTACAATCAACATTAGCGCAAACAGTTGACCAAGTTTTTCAATTAGTATTT
TAGTTTGAATTTAGTGTGCAATAATGTATGAGTTATTTAACAATGCTTATT
>TCONS_00010210	612bp
ATTTTTATACACATCACATAGATATACAAATTTAATTAGTATTGCACAATGATAGATCCA
CATCACATAAACAATCATCCCCAATAGTTGTACTGTTGGAAATCGAAATAGCAAAATACA
AATGTTCTTAACTATATTTTCAGTAATCTGAAGGACTAGCCAAACAGCTTTAACTATCCT
TCGAGTACTCTGAAGATTCTAATTACAATAATGTGCACCCGTGATGAATCAAGCAAAGAA
TAGACTGGCTTGAAAGGAGGACATGATAAGGAGACTTGTACACGAGCAAGTAGCTCAGAA
TAGGAATTATCTTCTTGACCATGTAAGATGCATCTCGCAATACTGAGAAGTGGTCAACTC
TACTGATGCAACCATCAGGCTCCTGTTATTCCAGATCCCTGAAAAACAAGATAGATAGCT
ACTAAACTTCAGACAGCTACTAAACTTCAGATAGCTGTAAGAAAACAATATGTCCGCGCA
GATGTAACTCTAAAATGAGGGCAAATAAATAAAAAATTGGCTACACACTGAAACTACTTG
GATTAGAATGACGCCAAGCAGCATATGACTTCAAACGAAATAACTAGTTTCCTTTCCAAT
CAGCAAGCATGG
>TCONS_00010267	215bp
GTTTGTTTATCAAAAACATAAGGTCTCTTTAGCAAAATGCGCACAACGAAGGGGTATCGG
GTACCCAGAGCCGCCCGATCTTATCCGAACGGGCCAGATTAGCTCCACGAGATTGTGAAC
CGGTACACAATACGGGCCCTTGGATCGGAGATCTATGGCCAGCGACCCATGTGACCCCTA
AACCACCCGATAGCCGATCGACGACTGGATCTTTC
>TCONS_00010271	240bp
AGGGCATTAGCTCTCCCTCGCTAGACACGTAGCACTCTGCTACACCCCTATTGTACACCT
GGATCCTCTCCTTGCATCTATAAAAGGAAGGACCAGGGCCCTCTTAGAGGGGGTTGGCCG
CGCGGGACGAGGACGGGACAGGCGCTCTCTTGGGGCCGCTCGCTTCCCTCACCCGCGTGG
ACGCTTGTAATCCCCTACTGCAAGCGCACCCGACCTGGGCGCGGGACGAACACGAAGGCC
>TCONS_00010306	424bp
AATCCCAATCGTGGACCGTTAAGTCGATATGGGCTTTATCTTAGGTTCCCCCGTATAGGT
ATAAAAGAAAACCCTTTTCCAGTTCATGTTATCGAGGACCTGGGCGATTTTTACCCGCTT
CTCGGCGCTCGCCGTTTCAAGGTGAAGATCCTCGTAAGTAGAGCGTAATGTGCTCTCCCT
AGGGTTCCTATCTCGACAGGACCTTAGAACTGTTTTAATTCTTTTCTTTAAGAACGAAAT
GGATGGTACTTCAGGTTGCGCCCCATTTATGGGCGGCTCTGACTCTTTGCCATTGGCGTC
TTGGCGGGACACTTTTTTCCGCTTATCATCATCCTCAGAATTAGGCGTAGCGGAAGCACT
CGACGAGGCCTCTACGACAGCATGGGCTCTTCCCCGTTTCTGGCCGGACGATTCCATAAA
TACT
>TCONS_00010335	543bp
AAAATGATTGGGCATTCCTTTCCTAGGTTGGACTGAGAAAGCAATAATGTGATTCTCAAG
GAGAGGCAAACTGGAACAGGAATACCAGCTTGCACCAACCCAACAAGGGTATGGCTTAGG
ATGAACATATGACCATAAGAGAGTTACAAGTGGATTGTCAAGATTACAGACTCGAGATCC
TTGTTTTTTAAGTTTGAGTGCATCTTAGGTCCAATAAGGGAATTACCTAAACATCTATTT
GTATTTGCACGAGTTTGGCCATGGAGTAGGAATCGATAATTCAAACTCATGCATGTTTTA
AAGATTTAGAGGGACTTCGAAGAAATGACAAAATTATGAATTAGATCTCATACAATTTCA
CATGTTGAGATGATGAGGACATGACTTGGTCTAATTGCTAGAACTCCAAGAATCTTGTGA
AGAAAATGATATTCACACAAGACGACACCTAGGATAGGTTGTTAAGAAATTAATACACGT
TTAGATCAAGGTTCACTAAACAAGGACATAACTTAGTTTTGGGTTTACGCAAACAAGCTA
TCA
>TCONS_00010336	1253bp
TTTTTGGGACAGCGATGACACTCGTACGGAGCCTTTAATCGATTAAAAAAACATTTAACC
ACTCGCCACGTACAACAGGTGAGGGTTGTTAAAGTGAAGCATTGATTCACCATACCATAA
AATTAACATGATAGCACAAACAAATACTATCAACTATCCCATTTAATATACTAAACTTAT
CCCCATTTATACACATACATTTTCACACACATATTCACGCCATCGATCACACCTAATTAG
AGCAAACTAGAATCATATAAAGCGAACAACCTGATGAAATCAGTTCGGATCGCGCATGCA
TGTCTACCACGGTTATGGCTCTTCGTCGAGGAGCGATGAGCGAAGCGTGACATCGACGGA
GGGCTGCGATTAACGACGCTCACACAGTTTAGACATTTTATCAAGCATTTTGAGCACAAA
AACAGCAGAGGTGGCGAGGCCTCACCAAGGGTGTTGCGACGTCGTGGGTTGGGACTGCAC
AGATCGGATCGACGCATACGACGTGGATGGGATCCGGGTTGCTGTTGTTCACGTATAGAG
GAGATCGAGTGGCGCTGCTGCAGGGTTGCTGGCGTATCGGCGAGGAGGAGCTCGTGCTGT
CCAATGGGGAAGATGGAGTAGAGGCAGGGGCGTCGGCCTGCTGTGCCATGGGGAGGAGGT
CGCCGGAGGTCGACCGGCCCTAAACCAGGGGCACCGAATGGAGGAGCAGGGAGCCGGCCA
CCATGGTTGGGGAAAGAGACACCGTGGAGGAAGTCTGTCGCAGGGGAGAGAGCCAAGGGC
TGCTCACGCCCAGAGGCCGACGGCCATGGATCCAGAGCTCCCTGCGGCCACCATGGGAGA
TGAGCAGGGGACTAGAGGGATTCACTGGGAGGAGCTCATGGCCGGAGTGGAGGGGGCGCG
GAACGGCGTTGGGGCAGCAAACGGCACCCACGGCGAGCATCGGGGGGGATCAGAGCAGGG
AGGGTGTCCATGGATTGAGAGGTGAGAGGGAAAATGTGTGAGAAGGAGGTGACGTGAAGA
AGCAAGGCTCGTGGTGAGCGGCGTGAACGACGGCTGGAGATAAGGCTGAAGTAGGGGGCG
GCATGGAGAAGATAAGGAGAAAAGGAAAAATCAGATTTTTGCTCTTTTCTCTAATTCTTG
TTACAAAAGACTACACAGATAATTTAGTTCTCCGATTAAGTCTGGGCGTGATGTAAATCG
GACGAAACAAAAGATACTCGTCAAACTAGTACAGACTGCGCTTGATTTAATTT
>TCONS_00010386	411bp
TTTCACTTTTTTATGCGAAATTTTATTCTTACTCATAATAATAATGTGCTCGACAATATA
ATAAAAGTTTAGCACCAAATTTGATGCTTCAGTTACGTGATTTGACCTGGCATGAAATGA
CAAGCCTTGCTAAAGCTCGATTTGTCGTCCCATTCCGATCGTCCCGTTCATCACCTCGAT
AAGTATTATAATTCACGACAGATGCCAGCCAGGCTGGCAAGTGTGAGGCAGACAGCCAGT
GGGGCATGCACGGACCAAACCATCGCCCGGACAGGAGCTTCTTTCTTCTGCCCGTTCTTC
TCTGCTGTAATCCCTTGCATTGGTCCTCGCTATGTTAATATACGACGAGATCGCGGTCAG
TCAACTCTTTATTATTGCTAATTGCATACTCTATCAGACATAGCGGCTTGC
>TCONS_00010391	692bp
AACATGCAGCAAAAGTTTTATACGTATGGGATTTCTAGATGTCAGACGCCTGAAATGGAA
ACTGATTTTTTTTTTAAAAAAAAGACCAATTATTTCTCTCGTATAAGCTTGGGAAAATAA
TCTCGTCACAGGAAGTTTCCCACAGAACTGTGTGTGGTCCCCATGCATGCCAAGCAACCC
ATGTCGACAGCAAGACAGACGAGAACACAAGACAATCCTACGCAAAATCATGAAACTATA
GTGGCGCATCTGATGCACCGTGATCACCTGACAAAAGCACACAAGGCGGCTGCAAGGGGG
CGAAAGAGATCTCACCGCTGAACTCCGGCTCCCAGACCTCGACGACGCCAGCTGCTCGGA
CACCGGTTCGGAGGACACCGCGGCCAGCAACATCTCCCTCTCGTCCTCCGGCTGCTCTTG
CTGCTGCTCCGCCTCCGCCACCGCCACCGGAAAAGGCGCCTCTATGTCGACCATCCCACG
TGGCGCGTCCTCGACGACCACGCGCCTCGCCGCAAAGCGCATGCAGAACCTGGCGGTGAG
CGCGCGCCTGGCACGCTCCCACGCCGGCGCCATTACCCCAAAGAGCGTTCGTCTCCTTTC
TATGCCGGAGAGGAGGGTCTGGACGGACCTCTGTGGGGTCGAGCTCGATCCGTCCCACTC
TTCCCAGAAGAGAGTCCTTGCGGGTGGAACGG
>TCONS_00010414	658bp
TCTTCACGCTTGAGCTAGCTTTCACAAGACAAAACAAGAACACAACTGCAGTGTAAGTAG
CGCTACGCGGCCGGGGAGAGATAGGGAAAGCGGGAAGCAAGGACGATGGCGTCTCTGCTC
AGCCTGTACGGCGGCGACGCCGCCGGCGGTCGGAGGAGGATGAGCCGAGGTAGCGGCACG
GCGCCGGCGCCGGTGAGGCGTCTGCTGAGGAGGCTGAGGTCCAGCTTCATCAGACGGAGC
GCGGCGCGGCCGAGGACGAGGGCGGCGGCGAGGTTCGCCTACGACCTGCGCAGCTACTCC
CAGAACTTCGACGACGGCGTCATTTCGTCGTCAGCTCCGGCGGCCACGGCTCGTGCGTAG
CTGCGACTCCAGGAGGATTCTGCTTCTTCTGTGTAGTAACAAGTAACTGTAGCCAAGATG
TTAGCTACTAGCTAGTGTGGTTTAGTGCTAGTGCTTCCTCACTGAGCTAGAGACTCATAA
TCGAGTCCAGTGTTAATTTCTTGTGATTAGCTATCTCATCCAGTTATTGTGTATATATGG
AAGTTACTTTGTCTGTTTTTTTCCCTTCTGTCACGCTATACACAGTAATTAATCAGCTGT
TGGAATTAATGGATGGGTATGCAAATTAAAAGGGAATGGAATGGATGGAAATTATAAT
>TCONS_00010434	277bp
CAACCGCTTCGCCTAGCAGCACAACGCTTGTATTGCTCTCCCACAACCCCGTTTTCACGG
TTTAGGCTGCTCCCATTTCGCTCGCCGCTACTATGGGAATCGCTTTTGCTTTCTTTTCCT
CTGGCTACTAAGATGTTTCAGTTCGCCAGGTTGTCTCTTGCCTGCTCATGGATTCAGCAG
GCAGTTCAAAAGGTTGACCTATTTGGGAATCTCCGGATCTATGCTTATTTTCAACTCCCC
GAAGCATTTCGTCGCTTGCTACGCCCTTCCTCGTCAC
>TCONS_00010435	1403bp
AGAACACCCAGAAAAAATGAACAATGTAATCCTATGACCATCCCAACACACAACAGTGTT
CACAAACAACAATGGAATTATACTACAAATTGAATATAAATTTACTATGGACAAGTAGGC
CCCTTGGCATGTCAAGTGAGTCGAGTCCGCTCAACCAGAAACACATTTGTTTCCTCATCG
TCTCGAGCTCTTAGTGGGCCCGTATTTGCAATAAGATCTATTGCTACACATAGTATCCAA
CACCTTCCACTGGTTTTACTACTTTAGAAGTGCCTTGACATTCTCGGGTCTCCATCCAAG
CTCCCAAGCCCTTTGCTCCCACAAAGAAGTCAGTTTCTTTTGTTGGACCAATGCTTCCGC
TGAGTTCTCCCTATCTTCTTCATAGGTTATCCATGCTTGAGCTGCATTTGTCAGCCTCCT
TCTGATACTGTGAAGCTAACTTTTTGGCCTCGATCAACTTAACATCAGCCTCTTGTTGAG
CCTGTGTTGCCTCCTCTTCTCTTTGTTTTAGTTCTTCTACAAGCAGCTTTGTGAAACTCT
TTTCTATCTCTTCACCGTATGCGTGACTCTTGACCCCTTTAAAGTGTTTAGCACAATCTG
AAAACATGGGAAGGCACCAGTTTCAGTTATAGCACAGTAATCACAAACTGATTGGCATGG
TTAAGAACATAGAATGTTCGAAACAACGCCATTGCATGTTTGTGTGTCTATTGTGTTCGA
ATATATAACCAAGCCTCTACCTTGCTTGAGAAGATGATTTGAATATATCATGGCATAATA
GTAAAGATCTACTTTGAGGAATGGTATTATTGTTGCGTCTAGCTCTCGGCATTGCTTGGT
ATGTCAGTTGCGCAAAACATAAGAATGCACATAGAACAAAAAAGTGATATGAATTAGAAA
TAACTGAAGAAATGAAGCACTTGTTGATCTAACCTTTTCTTTGTAGCACTTTGGTGGGTT
TGAGAATCATTGAATAATTTATTATAGCTCGTGAATATGCAGGAGGGACCAACTCACTTG
TAAGGTTCCTTTTGCTTGCTTGAACCGGTGCCTGTGATTTTGAGCATATGTTTGAGTCAA
TAGTAAATTTTACAGAATAGTAAGTATTTTAATTTATTGCTACTGCTTGTGAAAGTTATC
TGACCTTATCAACATAAATGTTTCTATTGTTGCCTCACGTAGCTGGCAGTCCATCATCAC
ACATCACTGACATAGGTGTGTTGGCTGATCTATCAGTAGCTTTTGGTCCAGTTGATGGAG
AAGTTAAAGGAACGCATGAATCTCTTGTTGGTAGGTCATGTAAGTACCAGTTATTTATGT
TCATCAGTGTAGTAGAGTGTAAGAGAGTAATTTGAATATCGGTTCTTCATGCTACCTAGC
GCAATAGAGAGTAATAGTCAGCT
>TCONS_00010500	226bp
ATGGCGAGGAGATCATGGCGCGGAGATCTGCGGGGAAACGCGTAGCTCGGCGCGAGAGGT
TGGCAAGGCTCATGGCGAGGAGATCAAGCTGGAGGTTGGCGCGGAGCTCGGCCGGCCGAG
CTCGTCGCGGCGAGGGTGGAAGTTGCAGAGCGCATCGAGGACGGGAAGGGCTGGTGGGCG
AGGGGGAGAGCGATGCGGGGATCGTGGGAGGGTGGGCGTCGGTGGA
>TCONS_00010512	805bp
GACGGCACACACACAACCTGGCCGAAGCATTACGCTTCATCTAATTCGAACCGCCCACAG
TCGGATCAACGACTGAGCTCCCATCCTCCATTTTCCGGCGGCGCGAGACAGCAGCGCGGG
CTGGCGGCGGCATCATGCCTGGAGAACGCCTGCTCCTCGCTCTAGGGCCCCAATCTCTAT
TCCGAACAACTCCACATGAAGTGCTCGATACACTGATCTCGATCGCTTCCTCCTTTACAC
CGATTAATACGCTCGAATACATGATCGTGATGAGCAACGACCCTACCCCGGTGAGTAATT
ATTGGCATATCTTTGCTCTAACCCAACCCAACATCTGTGGAAACGACGGCGAGGACGTGA
TGAACATGAGATGGGGACATTACTGGCACCTAGGATCGTGGAGGCGCTAGGCCATGGCAT
GGCATGATCCATGGTAGATTCCAGGCTCCGGTGAGGAATTGTCAAGCCGCCACGGCCACC
CGTGCTTGTTTCCGGTGTTGCCCATGATTACCTCCTTCCGGTGAACCCCTCTGGTAGCCT
GCGGAGCTCGACACGACGTCGATCGTGGTGGTTGACGGTTGCGGTCTGCGGTGGCTGCTA
AACTCGATTCTCCACGCACGGTGCCCCTCACGGTGGTTGTGGGCAATCTACAGAGCTGGG
ATGGGAGAGGACGTGCCCGCAACGCGGCTTTATAGGCCTCCGCCATGAAGATGATTTCTA
GGTCGTCGCAATGACATCTCAGATTCTATGCGCGGTGGTTGGGTTTTCGGTTTGAGCCGA
GCATCGCGGGGAAGGGGAATCCCTG
>TCONS_00010516	252bp
CGATCTGTGCTTCGACGCGGTCGCCCAAGGAACGGGTGAGATCCGTTCGGAATGCTTCAA
TCTCTCCATCACCCAGCTTCTCCTGTAACTTGGAGATATTGGTGGTGTTCATCTTGACCG
CATCCTCCATCTGGGACCATCGGTGATCTTGTGACTCCAATCGATCACAGAGTTGTTGAA
GAAGTTGGGATTGAGTCGCCAGCGTCCTTGATTGCGCCTCCATGGATTTGGACTGCGCTT
CCAGGGCCGACG
>TCONS_00010541	1912bp
ACTCCATCACCCTATGCTTTTCCAAAAAAAATGCAATATCATTTTGCATGAGGACCATTA
GTTTCAACTGAGTTATGTGCTATGTTTTCCATGCAAACATGAAAGAATGCAAAAACAAAA
GCAAGTCGAAACTATGTGAATTATAAATGTAAATAAAATATAATTCACTAACAAGTCTGC
ATTTTCATAAAAAATAGAGACGTATGTACAACTACATATATCATCAACCGTCTAAATATT
CGAATTTAGACATACGTTAAAACAGTAATTGAACGAACACATAGTTCTTTTGATTGAAAT
TGCAGTAAATAAAATAATAAATGTAAATGCTTCGGCCGAAGCGTAGGCAGCCCATGCAGG
TGGAATCCGGCCCAGGCGGTCCTCCAGGCAGCCTCCCCAGCCGGCCCTCCAGTCGGCCCA
GGCTAGTGGCTAGCGCAGCCCGGCCGGCTTGCCTAGCGGCCAGGCGCGGCCCAAGCGCCA
TATAGGAAGGCTAGGCGGTTACCCTAACCGCCCACCACACGCGGCGGTGAGGCACCGGTG
GCCCGGGCGCGGCACCACGCAGCGTGGCGGCCCCCGGCCTCGTCGGCTCGGGCGCGAGCC
TCCCCGCGGCACCAAAAGGAGCGCAGCCGCGACTCCCTGCAGCGCAGCGCGGCGGCCCCT
AGCAGCACGGGCTGCTCGGCTGCCCAACGCGGGCACGCGGCGCCCCGGCTGCACAGCCAT
GGTGCCCCGTCGAGGTTGCAAGCGCGAGCACGCTGCCCCGACTCGCGCGCGGACGAGTCC
GGCGCATGCTCCAGCGGGTGCGGGCAGCATCCGGCGGCGGCGGGAGCGACCCCGGCTGCG
CACAGCCTCGACCGGCGCGCGGCAACGGAGCCCCGACGGCGCGCCGGCTCGGGCGCGCTA
GCAACAGCGTCTGGTCGGGCGCTGCGGCCCCGCTTTCTGTGCAGGACGCACAGCCCAGCG
GCGGTGCAGGCAGCCGCGGGGCAGGGTTGCCACGCGCATTGCACATGGAGTTTGCAGGCA
CCGCCGTGGGGTTCCGGGCCCACACACGTACACGAACATTGTCCACGCGCATTGCATGTA
GATTGCATGTAGACGTAGGTAATAACATCCTGAAATACTTACGATGTTCATGCTTTTGAT
CCTTTCTTTTTTTTTCATTTGGTTCTGATGGCCGACGCTATCATTTTCTCCTGTTCTCGC
GCGCTGCACGCATACGAGGGCAGATATGTTCTGGAACCGCTCGTTCATGGCAGTGTCACG
GCCTTCTCCTCTCGCTCGGTGGAAAGCAGGTGCTGATAACGTGTTGGAATAAGTGTTGGA
ATAAGTGTAAACGAGACACAGAGAGTAGAAAGGAAATGACAGTTGTAAGTCTTTATTGTA
GTGAAACATTGATTATATACAGACTGCAGGGGTACTTTCCCAAGGGGTGCGACCCTTGGG
TTAGTAACCCATCGGATGAGTTTGATCACATGTGCATATTTCGTAACAGTGTGCATAGCT
CAGGCCAGACCTTATTCGGCACGGGACAACATGGCACGCTAGACATGTTTTGCCACATAG
ATTAGACTAATTAATAATTTCATTATCGTCTTACTGGAGTTTATTCGTGTGGGAGTAATA
CATGGCAGATAATATCTGCCAACAAGGAAGTAACACATGATCACTCCTTGATTATTCCTT
TCAGTAATCACCACCACATATTGTTATTTGTTTCTCCATTATGAAAGGGCACCCCTGCTT
GTCTCGTACACAAAATACATAACCACGAACTTCCGTTCTGTATGGCTGTTGTACCATGAC
GTCCAGTGCAAAAACGTGACAAGCAACCAGGGTTTGGGGAAACATGTATCTTTGCGCATG
AAAAAAACCCTGGCACCTAATAAGAGAAGTGAATTACTCAACTTAAAAATTA
>TCONS_00010587	1621bp
AACAGTTCGCCATGCATGCATGGACAGATGGACTTAATTATCGTCGGAGAATCTTCCTTT
TCTCTTAAACGACAGGGTGACGCGATGATCACCAAAAGCTAGCTGATGATGTGCGTAAGG
CCAACGAACCTATAAGTGCGTAAGACAAAATCACGTGCTACTACTGATTAAGGCTGTAGC
CACCGGACACCACATATGATATTGTTTTGCACGATAAATTGTATTATTTATAGAGTTATG
TTTGAAATGAAAGATGAGGACAAGTAAGCGATAGTATAATATATTTGATTGGGCTATGGC
GGATGCTAAATAGCCCAGTCAAATATCCTATTTACCTGTTACAATAAAACAGTTAAAACA
GTGCATGGTATTCAAGATATAGAGAAACAAGGCAGCATAGTAGGGTGATAATGACAAAAT
AAGTGTGCAGCAAGCCACCAATCGTCCCAATGCTCATCTACCAACCCCGAGCTCATTAAC
TGACTAATATATACAATAACATAACAGAATAGTGATGCTACAATACTAATGAATTACATG
CATGTCGCATCATCAAACATACTTTATAGTAGTAGTAGCCTTCTACTTTACTAAAAGATA
TTGACATATATGGCCTGCTGTTTCTAATCGAAGCTAATGCTCTTGTTACCTTGCATTGCA
TTGGTGGTGTCCTAATCTGTCCTCGTTCAGAACGTTAGGTTCTGTCGACGAAGATGCATG
CACGATGATCCAGAGGCAGCGCATGCATGCATAGAGTAGAATCACTGCGTGTCTGACTCT
GACCAGATGACCGAGCCACTGCCATCGTCGTTCCCGGCCTGGCGCGGGCGGCGCGCGTCC
CTGACCTGAGCATATCATCAGTCATCACGACAGCAGCGTATGGCCGGAATTGAAAGGCAT
GACCAAACAAACCCCTGCTCCTGTACAGTGTCGAGCGAAAAGGTGCGGCCCAGACGGGCA
GGCCAGGTCTATCTCAGGACTCAGGAGTCAGGTCAGGAGGAGCAGAGAGCCCCAGGGCGT
GGCGGCACCGGCATGGCAGTGGCAGCTCAGCCTCAGGGCGGCATGCATGTCCTCTCTCGG
TCTCTCCTCGCAATATGGCCGGCGCAGCCGCGCCTGCAAGTTTGGAGGGAGCCGGAGCAG
GCGCATTCACTCACTCGCTCGCACGCACGCACCAGGAGTAGGAATCCGGTCCAGGGGCAG
GCGGGGTCCCCATCTCATCGCATCACCCCTGGCAGGCTCACTCTCGCCTGGCCTGGCTGG
GCCGTTCTCCTTCCCCTCCCATGCTCTTCGATGTGGCAACAACTAAAGCGGCGCGAGCAG
GACCGGCCGGCCGGACGGACGGACGGGCATGTGATGTTGTGATGGCAGTAGTACAAAGGG
AAAAAAAAGAAGACGGCGAGAGGAGAGGAGTGGCGCTGCATCGGCGCGCGTCCCGTTCGC
ATGATGAGCAATGATCGGCGGCCATGGAATGGATGGAAGCTGCTGCTGCGTCGTCTGTTT
CCTCCGTGTCCGGGCCGCCAGATTCCCTTCGCCTCCCTGCTCAGCGGTCCCTGCATGCAA
TGCAATGAGCAGCGCTTTTGTTGTTCCCGACAGCGGTGCGTAGGTGAGTGAGTGAATGGA
A
>TCONS_00010594	205bp
AACCCTAGCGGCCGCCGCCGCAGGTCGCCCAAGCGGCCAAGAACCAGTCCGCCGCCACCG
CCAGTCTACCTCCGCCGGGCCGCCTGTGCGTTCGCCGCTCCACCGGGCCGCCTAGAGTCC
GCCGTCGACGGCTCGATGCCGATCCACTCGCCTATGGCCCGGCCTGCGCGGCTGGCGGCT
GCGCATCACCGAGACGGCGAAGCAC
>TCONS_00010657	443bp
CTCGAGTGTATGGGTTTTCAATGGGCTAGCTTGCGCAAATCAAGGTAGGCTCTGTACTCT
CTCATTCTTTATATACTCCCTCCGTTCTAAAATATAATTTGTTTAAAATTAAATATACAT
TCATTAATGAACTTATGAATGTAGTTTGTATATATGTCTATATTCATCATCCTACGTATG
AATGTTTTTAACCTCGACAACACGGAGGAAGTACTTTAGAATTTATTTGTACTGTATATA
TAAAAATAGCTAGCACCGCAACTTTACATAAATTCTGGTATTACAATTTTCTGTTGCTTC
TGTTAATGACGGAGAAAAGGGTGACGACGCACAGTTGGTTGATCTTCTGTTTGGCAGCAA
AATTCGTGGGGAAATGCAGGCTTGCCCTGCACCGGCCGGAGGGAGGAGGTGATGGCCCCG
CCGGGCCATGGTCACCGGATGGA
>TCONS_00010664	382bp
ACGCAGATCAAGGAAGACGAGAAGCGGCTAACTAACAATCACGGCACGCATGAAGGAAAA
AAAAAGATCCAATCCAATCCAGCGGAGTCTGTTTAGTGAGAGGGAAGCGGGGCATACCAG
GTGGAGCGGAAATGAGCGGCGGCGAGATGCCAAGATCCAGCAGGCTGCCCACTTTCTCCC
TCCATCTTGTTTCTCAACCCATCCCGTGCTCTCTCTTCCTCACCTTATCGCATTTGCCTG
TGGACATTGTACTCTGCTGCTGGGTGCGGGGACTGCGGGCGTAGCGTAGTGCAGAGAAGA
CAGGGAAAGGCTGCTTCAACACAGGAGGAAGCGGTACCCCACCCCCAAACACTGCCGAAG
GAAAGAGACTGCTACTGGCCAC
>TCONS_00010665	268bp
CACTCTCTCCTTGTCTTCTCGTATGAATGTACGTGCGTATAGAATAAACATGGCGCGGTT
CAGCGGATCGATTGGTGGAGAGCATTGAAGGATGTCTCTGTCCCTGCTGATTCAGAGCTT
GAAACGCAATCGGAACTTCGATGATCAGTTCAGTTCAGGCTCCAAATAAGTACCAGGACT
CTCCTCCAGTGGTACAGAGCCCCGGTTCCATTCAGGTACTAGTGTTTAATAATTATTATA
ATAGCGCTATTCACAATTCTAGATGAAA
>TCONS_00010688	491bp
GCCAAAATGGGTTTTACATGTTCTGGATGCTCTCATGCATCAATTTGGTTCTCTAGAGCA
ACTCCAAAAGCCTCGACATAATCTTAGCTAAATTTAGAGTTTTTTACTCTAAAAAATAGA
CAACTTCATCAACGATGGGGGGTAAACCAACAAACTCTACAAATATTTTCAATCCATATT
CAAATCAGCTCACAGTCGCTCGCTGTCGCCGCGACGAAGACTGGAGGTCGTCGTCGCCAC
CACCTGAAACTAGTCGTCGCGGAACGTTTTAGCTCTTAGATATTGGACAAAAACGATGCC
TTCATCTAGATGTTGAAATGTAGAGCCATTGTAGCTTCTCCAGGTTGTTCTTCCTCTCTG
AGATGAATAACAGATAGGCTAGCGCGGTTGTTCTCCGTATCCTCTCGTTGGTGCTACGAC
ATGAGGGTTGTCTGTCACGCCGCGACCTGAAACTGGACGTCGACGCCGCAACAGTCTAAA
GACTGGAGGCT
>TCONS_00010728	3707bp
CGTGTAATGTGCCACGCCTAAGGTTAGCACCCTGCCACACCGTGTAATGTGTCACGCCTA
AGGTTAGCACTCTGCCACACCTGTGGCGTGCCTAAGACGCCTAAGGTTAGATCTTTGTTT
GGTTTATTTCCACGCCTAAAGTTAGGCACACCTATAAATGTGTGGCAGCTGTTTGGATTA
CTACCACACCTAAGGTTAGGCACACCATTAAATGTGCGGCTACTGTTTGGTTTATCGCTT
AACTCAATTTGTGCCACACTTTTTTAATAGAACTGAGCTTATGAAACAACACACATAATT
TAGGCTAGCAGCACACAAAATTTAGAAACTGTCTCCAAAAGGTCTCATTTTTCACTAGAA
GCATTAGAGAAAAATCTGACACTACTAGAACATTTGCAATGCGAAATTGGAGCAAAATTT
ATTACAGTCCAATGCCTTCCTTGCTTTGCAGAGATTCCATAATTGTAAAAGGTACTGGTG
CTATGCACTATGCTCATTGGTACCCTCAAAGTTAAAAATCAACAAAAAGAGCAATGTAAC
ACTAGTCACAACCACCAAATATCTCCATCAATTGACATCCATCAACCTAGAAGAAATGCA
AAAACCCCAACTATCACACCATTCATCTCCTACATGGATCATCCTGCTACAATTGCAAAA
AATATCTCAAATTATTATAAGCATAAACAATAGAGCTATAATGATAGAAAATACAACAAA
AAATTACCTAGTCGATTCATAGGTCCAAATCACTCAGATGCTTTAGTACCCATGACTCAA
ATGTTATGTCTGATGCAGCAGATAAGAAACCACGCATACCCTTTTGATCTTTGTGTGCTA
GATACATTCCTACCATTAACTTTTGATCAGTAGTAATTGTCATATTCTCAAGCCTTTGCC
ACAATATTGCATCAGGGTTAACAAAAGGCATAGGCACTGGAGGTGGTGGCTTCTTAAGAT
CATTTTGAAGTTCTACCAAAGTAGCACTGAGTTCATCTACTACCTTTGTTGTGCGACTCT
TTGGTTCCACGTTCCTCTTCGCTGGTACTCCCTCTCCTTGTGGGCGCTTCAGTCCAGAAC
TTGACGAGCTATGATCAACACTTTGAGATGGATGATGATTGGGAGATTGTAAAGTGTCAG
AATCATCACCTAGATCATGCACAGGCTGAGGATAGTTGGAGAAGTCACTGCACACATCAT
CATTGAAGTCACTGTCATCTCCAGGATGAGTTTCATTCATACAAGTTGTAGCTTCCATGG
CTAGAGAGCCATCAGCACTGCTGTTAATAAACAACTCTTGCATTTCATTGAAAAACTTGA
TAGGCTTAGAAAGGAGCCTTCTTGCCCTATCCTGCATACAGAAACATAGAGCATAAATAG
GAATTTTTAGGAACATGTATCCTAAGCATTTAGAAACATAAGCATACAGAAACATAAGCA
TTAAGGCTGCAGCAACAAACTTCCATAAAGAAAATACAGAAAGCATCTGAAAGCATCTAG
AAGAGGGAAAACCATGCCTCATCTTCATAAACATAAATATCTTCATAAACATAAGCATCT
AGAAGCAACAAACTTCCAAACCATGCCTCATCTTCATAAACATAAATATTAGTACCATCC
TCTATTATGAAGTTGTGCAAAGCACAACAAGCCAAAACTATCTTCACTTGAGTTTTGAGA
GGGAAGAATGGTTGGCTTGTGAGTATCTTAAATCTGTTTTTGAGTGTACCAAATGCTCGT
TCTATCGTTGTCCTAAGAGAAGAGTGTCGAAGGTTGAATAATTCTTTTGGATTCTCTGGC
CGCCTAGTACCCTGAAACTCCTTAAGATGGTACCGAACACCCCTAAATGGAGGTAATATG
CTAGGTCGTGCTGCATAACCCGCATCTGCTAGAAAGAAATGACCTACAATTGGATTTAAC
TAAAATTAGCTAGTCATTTTACAAGCCAAAAAGGGGTAACTCGTGTGTCTTGTCTACTAC
CTTCGGGAATTTTTAAGCCTAAGGGACGTGACAATGCATCTTGGAGCACAAATGAGTCAT
GAGCTGATCCTTCCCATCCAGCCAACACATATGTAAACCTAAGATCAAAATCCACGGCAG
CTAACACATTCTGTGTTGGGTAGTGTTTTCTACCTCTAAACCTATCCTGCATATAAATGG
GGACCCATGCTGGTACATGTGTGCCATCGAGTGCTCCTACACATCTCTATCAAACAGAAA
AATAGGTATTTGTAAGTACCTAATATAAGGATCAATTCCATTTATATATGTGTGTGTGAG
ATATGTTACCTCAAAGTAAGGGTGAAATCTTCCCGGGCTACTAGATATCTTTGGATGTGT
CTCTGTGGTTCTCATAGTAATGAGGTCACGTGACATGACACATAGAGCATCTAAAACAAG
GTTGAAGTACCTGCTAACTGTTTCTCTGGACCGTAGGAATTCAAACCCAACTGACCTATT
TGTCCATCTATGGCCAACAAACTTTAAGAACATAGCAACCTGTTCTTCAACAGAGACATA
GACGGTATCCTCTAACAGCCTACGAGACCTTAAATGGCTACATAACCTATGTAAAACAAA
TTTGCGCATGCGCAACTCACTAATACAATTGGCTTCTGTCCCATTAAACAACCGGTTGAG
CCGCCTCTCTAGTTCCAAATCTCGTTGTAACAAAGGACCATATTTGATACTCTTCTTATG
TAATCTAGACAGTTTATACCACAAAAAACCACACAAATGGTAGTGCAAATGAGCACCCTT
CTTCTTCGTAGGTACTGGTTGTAACTATTGTAATATTGAAGATACATCTCCTTCACACCC
ATCTAGACAAATTAAAAACTAATTACAACCTTTAGAATCTTGGAAAATGCAAGTTTCAGA
GAGTAGAATTTCAGTTACCTTTAGAATCAGTTACTCAGTTCGCAGAATCAAAATAGGTGC
ACTCCTAATCCTGTACAAGTAGAAAAAAGAATCATGAGATGCTACAACAAGACACGGACA
GAGAGGGAGAGAAAATAGCCCATTTGCTGTTTTGGTGGCCGGACGAGCGTGGCAAAAAAA
AGGAAGGAAGAAGCACGTCATGGTCTGGAGATTGAACGGCTTGGAGCTCTGCTTATTTGC
TGTTCTTGGCAGACAGACAGAGAGGGGGAGAAAATAGGCCATTTGCTGTTTTGGTGGCCG
GACGAGCATGGCAAAAAAAGGAAGAAGCACGGCATGATTTGAAGATTGAACGGCTTGGGA
GCTCTGCTCATTTGCTGTTCTTGGCAGAGACCGGAGGAGATCGACTGCTCGAGGGAGAGA
CCGGATTTGTTGGACAGAGACCGGATTTGCTGTTCTTGGGAGCTTTATAATTCCATCTGC
TCATTAGCTCGCGGCTGACGCGCCCGCCTAGCCGGATTGGAGCAGGACGCGCCCGCCTAG
CCGCCGGTCCAGCATGCCACAGCCACGGACTGGAGCCCGCCACGCGCAGCTCAAGATCTG
TCGCGTCCAGCGCCACGCGGCGGGGCCCGTCCCCACGCCGACGCCGGATCCAGGTGAAGA
ACGAGGCGAGCGCTGCAGGGAAGGAGGATGGAGGCGAACCACTGGGGAGCAAAGTGAAAA
GTAGAAAGGGGAAGAACCTCACCGTGCTTGGAGGAGACGAGAGCCAGATCCAGGTGCGGC
GACGAGCAAGTGAGGTGAGAGGAGGAGTGGGGCGTGCGGCGTGCGGC
>TCONS_00010854	227bp
CACATATTTTACTCGTTTCGTGGCCGGCAGCTGGACCCATACCGTCAGCCTGTTCGTGCT
TTTGCTTTTTGGCTACGAAGGGAACTGGGCTGTAGCCTACAAGGAAACAACCTCGCGCGA
GATTTCAGGTTTTAGTTGGGATTTGTATTTGCTCCAGGGTATATAATGGAGCACCTGATA
TCCTCTCCCATCTATCGCAAAGGAACGAACAGAACCCAGAAAAAAAA
>TCONS_00010858	208bp
TATCATCATTTTGGTATGAACATTAGATCATAAACCTCCTAGCCTCTTGAGCCCGGATGT
AATCAATGTCAGGTTCTGGGTGCTCCTCTGGTTCATATTCTCCCTCCTGCTTCACCTCGC
GGTTACCTAAGCAGAAGAAAGTGAGATAGTCCTTGGGGTTTGCTTCAATCCCGTTGGCTT
CGAGAGCTTGTGCGATGTCAGTGTACAT
>TCONS_00010859	1412bp
TTTATATTCATATTCACATATAAGAATCAACATTAATAATACTTATAATTCAATTGTACC
TTCGATTCGCCAGAAGGTGAGAATGCAAAGATGACACGAGAGAGAGATTACAATCCAGCG
TGAACAGTACGGTGTTACTGTTCATCTATTTATAGGCACGGGACGTAGCCTGGATAAGAT
TACATTCATACCCCTGACATTTACTCTTAGTTATAATACAAGTTATCAAGGACTAAGTAG
TCTTTTCCCCCTTAGGTCGGTTTCGTCTTCCATCCAAGCCGAAGCTCCTTGAGCCACAGC
TTCGGCGTCCATCCACGTCACCTTCGGGTTGCATATTCTTATCACACGCCTTTATCATGA
GAGAACTTTCATCCCAAAGTCGAAGCTTCCTGTAATAGTCTATATCATACTGAAAACAAA
TGGTTAGTCACATTTTTGAGGACCTTCAGAAGAGGAAGGCCCCCAATAGTGTCGCTATGA
GGTCGTAAGTTCGAGAACCACAAGAATCAGAGTTAAAATGAATAAGTTATGATTTATCTA
AGTTTTATAATTCTTTTTATACAAGAAATCTATTTCTCAGATTTTATTTCCTATTTCTCA
TTAGGATAGGGACTATGGGTTCTATTTAAATAAACGATATGGTCTAAAGCGTTAAAAATA
GGGCTTGGTTGCAATTTCTTTTGACCTGAGACTGACTGTGAGTTGATTCGAAGAAAGGAT
AGGGGCTCTTAAGCAAAATTGCCACTATGAAGGGGTACAGAGCGTTCTGAGCCATTGGAT
CTTGATCCGATGGTCCAGATTAGATCCAACATTAAAGTGTATTGGTACGCGACACTGTCC
ATCGGATCGACGATCATCGGCCGAGATCTAATGAAACGAAGGGGTGCACTATTTTAATCG
TGACCATCCGGATCTGGATCAACGGTCCATAGCTCACCAAGGTGTGATCTAATCCTGGCC
GCACACTGACCGATCAACGGCCATCGACCCTCCTTCTCCTCCTAACGGCGGCCGGACGCG
GCGGCGCCCTGTGTCCCACGGTGGCTCACACGCCGGAGAGCAGGAGTCCGGTGTTTCGGT
CACTTATCCATGATACCATTAGGTGCTACGCGAAGTAGACGTCAAGGCTAATAGGTTGGA
TTGGGACTCACCGATAATCGAGATGCAGACGACGTTGCCCACGGTGGCACACAGATCCGC
GACGGCGATGGAGTGCTGGTAAGCAATTCCCAGTCTCCCATCTACCAATCCCGTCCAAAG
AGGCCATGCTCACTACCCAGGCGACTTGAGGAAGCTCTCGGGCCCGACTCTGAGGTATCA
ATGACGATGAATATGTGGGTCGACGTTGGCGCGAGCTTCGGTTGACAGCGCCGGCACTTC
TCTGTTTTCTTCGGCTAACTCCTACTCGGGAC
>TCONS_00010874	372bp
TCTCTCTCAGAACCCTAGACCATGCTATACAGGCTACCCCTTCATACACATTACCTAGTA
TCTTCTTCATTTTCTATTATTTAATTGCTTTTAATGGCATACCTCTCTACTCAAATAGAT
ACTCACATGAGTCTATTTCCTCTTCGCTTACCACCGATATCTACCTTTCTAGTAGCAATA
AATAAAGCCAATAATTATTATTATTCAATAAGCATTCCTCTTGTCAAAACTTGTTTAGCG
GTGACTTCTATCGATCAGGGTTATCCCATGGATACTATTTGTATTTTTACTGTTCAGTAC
ACGGAATTCCATCCTAGAAACATAGCATCTAACAATATAGTTTACTGTTCCATTCTGATA
CGAAGGAAGGTG
>TCONS_00010888	802bp
AGAAAGCCATCACTTGGATAGATCACAACTTTTACACTAAGTAAATATGAATTTTACAAC
ATAGTCAAAAAACTTGTAACCAGAATACATTTATGATTACAAAGGTCTTCTACGCTCTAC
TAGTACCTTTTCTTTTTCTAATTTCTGCTTTCTATTTCAAATTTAAAATTCAAGTCTAAA
TTAGAGCTAAGTTAAATTTTCTATTTGAAGTATAAATTGCAACAAATAAAAACTCAACAT
GAATGCAAAACATTTTTTATTAATCAATTTATCCATTTAAGCAAATGCTTTAAACAATAC
ATATAACTAAGTAGGAATAATTCATATAAGATGTTTTACCATAATAATTATTCAAGAAAA
TAATCCAAACACATAGCCAAAATTTTATATTTAACATTTATTTAAATTTTAGGAAAATAG
TTTTAATTATAATTTTATTATAAAGACACTTTAAATTTGAAATCTTTAGATATTTTTTCT
GAATCCTAAAAATAAGATTTTGGTGTGTTACAATCGTTAAACCTTAGCCTAATTCTTATC
ACGCTTCCCTTGTAGTTAACTGCTTGTATATATTGTAGAATAAAGTAACTATTGAGAAGG
TTAAAGCTAAGAAAAATCTTAAATGCTATCGGTATAGAAAACAACTTCAACTTTGTGAAT
AAAAGTGTATACTGATATTATAATCGAGCTTTTTATTTGAAATTGTAATAGAAGCTTGTA
GTCAACATTTTTATGAAACAGTGACAAAATATTGTTGATGATGTCAATATTATGATTTTG
GTGAGGAATATTTTGCCTCTAT
>TCONS_00010924	1500bp
TTATTGAAGATGTTTACTATATGACAACTTATTTAATAAATCGTAGTAGATGGTGGTGCT
AAAGCGCGGACTGGACTACTGGACAGAGAGAAGCAAAAAGGACCAGCAAAACTCGTGGGG
TTAAAACTTAAATCTCCGAGGAGTCTAGTCTCTCGAGGGCATACGAGGCGAGCAGGAGCG
GCAGCACGAGGAAGACAGAAGAAGCAAAGCGAAGCAATCCTCCCCTGCTGCACAGAGTGG
GCCGGGGCCACGGTTGCAGGCGCGAGAAGGAAGCAGTGTCCGTCAGTAGCAGCGGTGGAG
GTGCTCCGCGGTCCTAGTTCAGTAGTTCTCCCCCTCCGGCGGTGGCAGCGGTCGGATCTG
CGTCGCGGCGGCGGAAAGCACCCCCCGCCTGGAGCCCGGAGCCGTCCTTCTGAAGCTCGG
CGGCGTCGAGATCTGAGTTCGGTCGCGCGGAGAGGAGGTTTCGCTGTGCCGGTGTGGTGC
TCCCGGAGCCGCGCGCGGAGGCGGCGCCTTTGCGCATTGCCGTTCCGTCCGTCCCGTTCC
TGCAAGCTCTAAGGCTTTCAAAGAATTGAAATCGGGGTTCTTGGGCTTTGCGCCTCGCGC
CGTGATGTAAACTTGAGCCCTCGGATCGAAAAGGCCGTCCCTTTGCGCCGGCCGGCCGAC
CGGAGGTTTGGCGCTGTTCGGCGGAGGAGTTGGGTGGGAGATGAGGATAGAAGGGGATGA
GGCTGCGCAGATGGCGATGTGGAGCGCGACATGCGGGTGAGCGAGCGCGGAGGCACCGTT
GCGCTCTGCCGCGTGAGCGCGACATGCTGGAGGGCGAGCCCCACAAGGCAGGCTGACGAT
GCATGCACGGAGGGCGGGCGGCACTGGCATGCGCGGAGGCAGTTTTTCTAGGGGAGGCGG
GGGCACAAAAACAGTCTACACTATTGTCTTAATAGATATTAGAGACTTTAATAGGGTGTT
TGGTTTGAGGAATGAGCTAGTCCATTATCTTCTCACTCCTCACTATTTTTGTTTGGTTTG
TGGAATGGAATGAGTTGATCCATCACCAACTCATTCCTCATAGTTAGTTAGTACTAATAT
TAGGAATGAGATCATTCCACCAAATTTGAGGAATGAACCCATGATGCACCACCTCAATTT
AGATGTAGTGATTCCTTAAACCAAACACCCCCTAAATGTCTCACGAAAATCGAGCCACCG
TCTCGTACATGCCCTTATCCCTCTCGCCCCGCATCCCATCACCCGCAGGCCGGAACAGCA
GCCGTCAGCCATGCCCGCGGCGGCCTTCTTCTCCGCCGCGCTGCCCCCTCCCTCGCGTAC
GCTGTCCCGCCGCCTCGTCGTGTCCCGCGCGGCTGCGGCCGCGGCCTCAGCATCAGCATC
CTCGTCCTCCGGGTGGCAAGGTGCGTGCGCTGATTCCTTTCCGCCTCACGTGACGCGGAC
CCGACCCTGCCATGCTGTTAGTCCTGCTGCTGCTGCATGCGTACTAGGCGACGAGACGAG
>TCONS_00010972	580bp
GGACAAGAAAACAGAAAAGTGAGGGTCTACAGCACCACACGGGCAGAGGAAGGGAGGTGC
AACAAACATTCAGCATCTGCTATTAGCATCTATTTGTTGCCTTTGATAGCATAACAGAAA
AGATGTTCTTACAGGCCCATCCAATCTATTTGGCCATCCAACTAACAAGCAGCTCCAAGT
GGATTCGAATCGACTCCAGCACGTCCTAACATCGGAGGCTGGGCTGCTCCTTGACCCAGG
GACGCACCTCGCAGGTACACACCACCGTCGGAGTCCTGGTTTGCACCCTCTGGTTGTCGC
GGCGAGATTACGCCTGTAGATCCGGACCACCAGACGTTGGAGACGGCATCTCCCACAACC
TGGCGTCGACGCTGCCGCCGCCTCCTCCGGCACCGAGCAGGCCTCTCTCACCGAAGGCTC
CTGCCCTATACCAACGCAAAGCGCGCGATGGTGAAAATGGGCGCGATAAACAGGTGCTAC
GCGCGCCAGTGACAGAATTGGGGGAATTTCACCTCGCGTAAATTCGCGGGAGCAATCGCC
CTGGATGCGGGACGGCGAAAAGATGAGGAAGGTTTACACG
>TCONS_00010991	436bp
GACTCTAAAGGCCCCCAAAAATGCTCTGAAATACTACAGACGTAGGCTATTAACGTGATA
GCAACAACATATGACTTTCAAACCTCATAACTCCTTCAATCCTATGCACAAAAATGCAAG
TAAGTACCCATATGAAAGGTACCGAAACCATCAAAACGTCAACAACTTGTTGTAACATCA
CTCTGAGAACGAAAATGAAATCGAGATTTCGCGAGTAGGGTTCTTTGACCGACCAAGAAC
TGAATCAAAACGAAAAAGGAAAAGGGATTACGTAGGTTAGTCACCCGAAAGACTACGATC
TCCTTTTCTGCTATCTCCTCTCTCCCTCCACTTCGCCAAAATTTAGATATGTCCCACTCT
CCAATTCTTCGTAGGCACCATGGGATGGAGAGCAGGGAAGAGATGAGGGTTGTTGATCGT
ACAAATAGAAGAAAAC
>TCONS_00011036	1181bp
AATAACTCGCTATAACTCAATCTGGCTCGATAATCGCAAGAACTGCGAAGTCGATGAGAG
TTTCGTGACTTACGCAATTTATCGAGCACCTTAATGAGCATCGCACTAGCACTTTAATTT
ATTCATCGATCAAACTATTCTGAATAATTTATCAGCTTACCGTTTCCAGAGCTGACACGA
ATCCACGAGATCGGTAGCGATTTTCCGATCCAGGCAATTTATCGAGCGCTTAGGGAATAT
CGCGCTGCTAGCTTCGTCTTCACCTGATTCTTTGGTTTTCTTGCTGACACGCGGAACGAC
GACGACACGGGAGGGTGATGTATATAGAGCTGCACCCGCGACGCAACGACGCTAACCGGT
GGAATCGACGACGCGATTAGGAATTAAAGCCGAGCGAGCCGAGAGGGCGCACCGGCGAGC
AGAAAACCATGCGAGTACAAAACGGGGAAAACGACGGGCTCGACAACACGCGAAACGACG
ACAATCGAATCGGCAACAAAGTGTTGGCGAATTCGATGAACATGACCACAGTCGCGAGCT
GACACGATCAAAATAACTGTGGTCAACGAGCTTGTGACAGAAGCGATGATGGTGCGGGAA
CTCGACATGCTTGTGGGAGCAGATGAAATTCGTGCGCGCGGCAAACAAGGAAAGAGCGAG
CTATACGTGAGCAGAGAGGTCGACGAGCGGCGCGCGCGCACGGACAACAGCGAAGAGCTC
GGCGCGCAGCGAGTTGGAACTGGAGCGCCGCGATGGGCGAAGTGGAGCACGGCCAGCGCG
CGTCTACCAAAGAACTCGCGCGGTACACAGGGAGAACAGGCAGCCACCAGGGAGATCGTC
CAGGCGCGCGCGACGAGCAGAGAGCCTGCCATGGAAACAGAGGGAGCAGGTCACGGCGAG
CTGGAGTACCGAGGCCATGGAACCGAGCAGACAGAGCGCCGTGAGATGGAGCTGGGCAGT
GGAGAGCTCGGCTGGGCGAGCAGGGACGCCGCGAGCAGAGGCAAACAGCCATGGACGGAG
CAGGAGAGAAAGAGCCGCGAGCGCTGAGAGAGAGAAGCAGGGGGGCGCGGCCATGGGAGT
GGCAGGACCGAGCGCCGTCCGAGCTCCGGCCATGAAGGGAGTTCCGGCCACAGAGGGACG
CAGGAAGCTCCAAGCGGAGGAGACGCGCAGGGAAGAATCGA
>TCONS_00011039	313bp
CGAGTCTGCTCCTCCCCCATCTCCATGACCTTCGCTGCGCAACCCCGACCGTGTGGGGAG
CTATTCGGGAGTAAGCGGGTCGACGACGTAGGGACGTTGTGGACGTCGACTTCAGCCGTA
CCTACAGACTCCGCGTGTGGCCGGGAGCGTCGCCGTCAATCAGGGAAGGCGCGAGCACCA
TCTGCGGCTGGAGTTCTGACTGAATTCTCGGACGAATTCCTTGTCGGAGTGCGTTACCGC
CGTGGGATCCACATCGCCGTAGGCAACCGCTTCCGAAGTCGCATCCGCCTCCGGTAAGCT
GTTGATCGTGTCC
>TCONS_00011074	1137bp
GGTACGTACGTGTCGGAAATCCATCCGTATCCAATTGGCATTGCGTGCATGCAGTAACAT
GTGTATAAGCAAAATTTGCTAGGCATGCACACTATCCCCCACCAATTAACTAGCTAGCTA
GCTAGGACATGGACACATGCACATCCTCCTCGAGCCATGAACAACAAAACCATCCATCAC
CCTTTCACTTTCACTTTCACTTTCTGGAAAGCAATAATGCATGCATGCATTGGCTTTTAG
GTTTACACTTTATTCACTAGCCATGTTACGGCTTTATTTTGCCGTCGATCGATCAGAACC
ACCTGCACAAATTCACGCATCAAAAGTGAACCCTGGCTAGCTAGCTAGCTTCCAGGACAT
GCATGCATGTTTGCTTAATTGATGGAATGGAACGACGTATAACAATCCATGGAAAACTCC
AAATGGTACTGGTACGGTTCATGCATGCATGCATGCATGCAACAGTAATGCATGTACTCA
CGTCACGCATTCAGAATTATATCCAGAATTATAGCAATAAATTTAAACTAGTAAAAATGA
CGGATAAAAATAAAGAAAGATGCATTCATGCATGTAGAATGATGGAGCCATGCATCGATC
AGTTCTTCTTCCTTAATTTGTTTCCCTTTGGATCTCTCGTCCTCTAGCAGGTGTTGGCTT
GCCCCCCCGGACCCGGATCGGAGACTGTGCCGTGTGCCCTGCCCTGCCCCTGCCCCTGCC
GTGAAAGCAAGTCGAAAAAGAAGAGGGGGGCCGGGGGCGGCGGTCATAGGCATGCATGCA
CTTTCTTCGCAACAGGGGCGGCGCTTTAGGGAGCACCACACCACCACTGCACCACCCAAC
CCGATCGACGACGGCGCCAGCAGCTAGCAGAGGAGGCATGCATGGCAGGCATGCTGCGAG
AGTGACCGACCGGTGGATCGGAGAAGAGAGCTAGCTACACCGTCTCGCAACAACGACGCA
TGCCACTCGCGTCCACCGGCTCCGCGACAACGGAGGAACGTCCAGCGTCCGATAGATGCT
AGCTGCGGGCGGCATGCATGGACCCCGGCCTTCTTTTAAACTACATGCATACATACTGCC
CATGCCATCATCAGCCTCTCTCTCTCTCTCTCTCTCTCTCTCTCTGCCTAGCTATAG
>TCONS_00011090	333bp
AAGAAGGGAGTTCTGAGGTTGCAAAGCTTCGCCATGGTGTGGAGCGGTACGCACATGAGG
ATTCCCAATAATTGGATTTGAGAAGGAGGCCATGAAATACAAGAACTAATATCTGAATGG
CAAGGTCCTAAGATATGGTTTCTCGCAATCATCTACTTCATTCTCGAATGCCCCCAGTGC
CTACTACCATTGGTACCGGCCACTATACCGTGCAATGAGATTGCAAGAACGGGACTGCTA
AGCAAGCCTGGATCAATCTCAATCAACGGGAACAGAGACGTCGGTGACTAAATTTTTTGG
GTGAAGCCATGATGCTGGAAGGGAAGTCCTACC
>TCONS_00011151	473bp
AGCGTGCGCGGCGAGCAGAGCAGGCAGCTGAGGGGCGCGGCGGACAGGGAGTAGGAAGCC
TGCGCGGTCGGCCGAGCTAGGACCAGCGTGCGCAGGAAGCACCGAGCGCGGCGACTTGAG
CGAGCTTGCAGGGGATCCGGCGCCATGGAGAAAACCGAGCAGGGGCGCCGCGATGGAGGG
ACTCGGCCGGCGCTGGGGACGACGGAGCAGAGGACGCGGCCAGGAAGCAGGCCCTCGCAC
AGGGAGCTAGGAGATGCCGCGGCTGGCGAGCTGGAGCTGAGCGCGGCGAGATGGGGCGCG
CGCAGGGAGCTTGACGACGGCCGGGCAGAGAGAACGCGGCGAGCAGAGCGACTGGGCACC
GAGCTGGAGGAGCGCCGGAGATGCAGCTTGGTCGCTGTGAAGAAGAAGGGTGCGGCCTCC
AGGAGATAAGGCCATCGGCCAGGAAATATCCCCCGCGGCGCCTGGGAAAAATC
>TCONS_00011153	239bp
AGTAATCAATAGGACTTCCCTAATCCTCCCTTCCTGAAAGGAAGAACGTGAAATTCTTTT
TCCTTTCTGCAGGGACCAGGAGATTGGATCTAGCCATAAGAGGAATGCTTGGTATAAATA
AGCCACTTCTTGGTCTTCGACCCCCTAAGTCACTACGAGCGCCCCCGATCAGTGCAATGG
GATGTGGCTATTTATCTATCTCTTGACTCGAAATGGGAGCAGAGCAGGTTTGAAAAAGG
>TCONS_00011206	376bp
TCCACTTATTACTCAATGCAGTACAATGGATCAAGCAGTCTCATTAGCTGCGAGAAGCAG
ACGATTCGAATCGAGTTTTTATCCTTGCAAGGTAAACCTAAACACACGACATGTAGGGGC
ACTCCGTCCCCACACACATCAACCGTCCCCATCGATTCCCTGGCAACAGATCAGGGCTCA
CCGCCTTGGCGTACAATGCCCCACTGACCCCGACTGGCCGTCGTGCAGTGACCGCACTTG
TACCCACCATAACCGGAATGAGAGACCTCGTCTCAGGTCGCGTGAGGGGATATGTCTGCG
GGCAGGTTCACTCAGGTACTAGGCTTACCGATTTACCATATTTCTCGGTATGTGTTTAGT
ACATTCAAACGCTTGA
>TCONS_00011234	337bp
GTGTCCCAGCGCCGGAGCGAACAGTGGGATCGTCGTGCGATGGAGGTAGTCAGATGGATT
GTTCACCAGAGCTCACCTCTCGTTGGGGGCTTCACTATGCCAGCGACCAGCCTTGTTCTC
GCCTCTGCTAATGTGCGAGGTTTCAAGTCACCTGAAGTTCACCCTGGTAACTGGATCTCA
AGTGCCAGGAGAAGAACAGGTGGTCGAAGAGGAGCCGCCTAACGCAGAGGCATTCGACTT
GATCTAGGTGGCGTTTCTCAGTTGACATTGGCGCCAACGATCCTTAGTTCGTTTTATATT
TATTCTTTTACTTTGTAATAAGTCTTCCGCTGTGTAA
>TCONS_00011352	1590bp
AAGCAACCACAAATCAACGCATAGCCAGGCGCAAGGTCCATGGAGGAGGAGCCTCTTAGA
TAATAGGGTTTGTAATAGAGCGACTCCATCTAGTGAAAATCATGAACCCTGTGTTCACTA
CCAAGAATTGATGAAGAATCAAGGAATGTGCGACAATAGTTTTACTTAATATGGCTCCAT
TGGTCAGATCACGACTTATTTCGATCTAGGCACCTTCCTCCCCCTGGGCTTCCCTCTTCA
GAAACAGAGAATGCCGACCAAACTACCAGGGCAACCTGGTCGCCATGCTCTGCTCGGGAG
GGCAGGAAATAGGGAACACTCCCCCAAGAAAGGCACATACCATACGACAGAAGGCCCCAA
GTGACCTCGATGAAGCCAGAACAAAATAATTTAAGATAGAAGAAATATTCACAAAATAGT
TTCATACAGGCATTCAAAGGAATTATTACAAAACACCCAACTAAGCGATCGTTCAAGCAT
CAACATGTGGATCGTCAGAGGACGACGCAAGACTCCAAGGACCAGCCAGAAGGGTCTTCA
CATCAACTTGACCCATGAGCGATTGGGCATGGGGACAAACCTGATCTTCAATTCTATCTA
GCTCCTCGTCACTCCGGACGGCGGCAAAGCCTTTCGCGATCACGGTGGCATTGATCTCGT
CAAATTGGGAGACCATCTGCCCCACAGCCATGCTGCCTCCATGAAAGACACCTTCGACTA
TGACATGCTCCACATGGCTAGGTAACACTCACAAGTGTCGATCAAGGGTACCTCTATCGG
GGGCAGGCACGAGAGATGGGTGCACAACCTACCGACAACCAGACAAAAATCCTGGAGCTC
AGTGCTCCATTCTGAGAGCTTGACCACCACCTGGCCAGTCGTAGCAACGACATCATCACG
AGCCTATGAAAGCTCTCGCATCTTGGCCTCCACCATTGCCTTCGCCTCCGCCGTCGCCTT
CAAGGCCTCTGGGACTCGGGAGAACATCTTCTAGAGCTCTGGAAAAGGAAAATGATTGAA
CAAACCATGAAGAACAGATGCAAAGTATGTAAGTACAAGGAAAAGCACTTACCCTTAGCT
ATGTTGCGCTCTTTCAAGAGCTCTGTGTCCACCTTCTCCAGGCAGGCATTAGCCTCCTTA
AGGGATGACTTGGCCTCCTTAGCTCGCATACTCATCTCGCGGAGGGTCCCTTACAACCGG
GATCCTTCTTCCCGAAGACGGTCGACGTCGCTCCGGGCATCAACACACTCTGAGCACAAG
CTAGTCTCCTCGTCCTCAAGCCGCTCGGCCTTGGAACAAAGCTCAGCGAGCTCACGCTCC
TTCTCCTCAGCACAGGAGGCGCTTGCGTGCAGGTTCCCTGCCTGCCGTAGGGTGGAAAGC
AACACCTCCACCCTAGCTGCTGACCGCATGAGGAGATGCTGCAAAGGAAAAATTGTGCGA
TCAGCAAAACATTGGTTGGAAGGTAGGAGGAACAACTAGAATAGAAACACTCACTTGTCC
ATAAGGGATAAAATCATGTGTCATTGATGCCCGAGCAATTGAAACTACGACACCAAAGCT
ACCGAGCCAGGCTTGATAGTATCCAAGCTC
>TCONS_00011373	507bp
CGCGCACGATTGATCGACCGCCGGCGCCATGCCCGTGGGCCGTCGGCCTGATCAGTTAGT
CGTCTGATTGCTCGGGTTGGTGCTGGATATCGTCTGGCGGTGAGGGCACCGGGCGCCACC
GTTGCTGGGGCTGTTGCTGCACCCCGACGGCCCGGCCGATGATTCGGTCGCCGTCTGATC
AGGTTTCATGGCGGCAGCGGCAGCAGCAGCCGTCGTCATCGTCGGCGGCGGCGCCGCGCG
CATACGACGACCGGGCCTCCCGGCGCCGACGGCTGGCACGGCCGAAGAAATAACCACGGC
GATGAGCATGAGGACGGCCACAGCAATCGTCGCCGCCGTGCCAGCAGAACGCCGCCTCAG
CACTTTGGCCATATATATATGATACTGTCTGCTTCCAGGTAGCGATCGAGATTATTACTG
TGGAATAAACAATCCCTACCAATCGATGAAGCTAGCTAGGGCAGAGAGGGGTAGCGAGAG
GGTCCGGTGCACAGGAAATGTGATGCT
>TCONS_00011436	4122bp
AGCTACATATCTACGATAGTCAAGTTCACTGTTACAAAATATAATATACATCAAAGTCGT
TATAGGTTACTGGTTACATAAATGTATGAGCACCACAGTTTGCAGCCTTGTAGCATGAAT
ATAGAAGGACCAAAATAACATGCGATGCGATCCGCAAACGCAAAATACACAAGAGCGGGT
TGTGGTTGTGCAGTCACTGACTACGGCTAGACCTAGTGGGTAACAGCACGCACTGGCTAA
ACATCAGGGAGTAAAGACCTAATCTATAATCAGAGACGGGAAGTGTAGACGTGGCATGCA
CATCTTTAAAGTGGAGCACCACGACATAGCGCTAACCTGTGACACATCGTGAACAAACAA
AATTAGTATAGCTAACCACGGCACAACGCTAACCCGCAAAGGTCAAGGAATTCCCAGATA
ATAATAGGTGCTTAAATTTCGTAAAATGTTTTTTTTTCTATGGTAGGACCATTCATTTTG
TTACTTCGGAGGTCTAGTATAGCTAAATCAGCAAGCATACCAACCTCAGATAGTACATGT
ACAGAAAGCCCATACTTCTGGGTAGCAATAAAGTTCATATACCAAAGGATGTGAATTTAA
TCAGTAAGTATTGATAACATCTATTGACGATAAAAGTGGAAACAAAACAAGTTTCTACTG
CCTGCTGGGATTGGGGACTCAAGAATCCTCGTGGTTGACTATGTTAAAAAATTCTTCTTG
GGGTAAATCTCTAATTGTATAATGCCTACATATCCTTTATTCAGTAATAATTATGATGTT
CGGTTAATGCTCACTTTTCTCAAAAAATGCTCAACGCCTAAGTCACATGCCAAGCAACAT
ATTATTATTACTACAAAAATAGTATCAAGGGTGCAACATGACTGGGCGGTGTGTATATTG
GTGGTAGGATATGCTGCTAATTTGTAACCAATAGTGCATGGGGTGCTCTAACAGGCGCCC
TGTCATGACAAATGGATGTTGTAGAGAAATTTAATCAATTCTTTGTCAGAAGAAGTTCCT
TGTTCAGAAAACCACTAAGAAAGAAAACCCAGAAAATGGAACAAACATGAACCAGGAGGA
TGGTAAATATTAGAAGCTGTAAGCTCAGCTGCCAAGCCATTAGCCTACAAAAACCTTGCC
AATTTTTTGTATGTTTAGTTCCAGTGTCAACTTTCTATCTACCTCACAGCTTAGTAAATT
TCAAAAGTTATATATATATATATATATATATATATATATATATATATATATATATATATA
TATATAATACAAAGATAAAGCAAGAACCTTCGAGAGGCCAGCAAAGTTGTTCCTGCAATT
CCTGCACTTGTAGCCCACATGGCAGCATGTGTAGAACTAACACGACCAGATGGTAGGGGA
CGTCGCATTGTCCTTTTCATTTTAGCATCATTATTTATCTCAAACACCTTCAAATACTTT
CGATAATAGACCTCCAGTTGCTCGTGTAGCCGCTTCTGAACTTCCAGTTGCATCTTTAGT
GCCTCATTGATTTGCAATCCTCTAAACACATTTCAGAATATCTGTCAACCGTGTAATTCA
TGAGAACCAGGCGCCAGCTAACATTTGGTACATGATACAAGTGAGAAAAAAATCACTTAC
GGTACATAATCCATGTTCGAGAGGGAATCACTCAAACTTTCTTGTCGTCCTTAAAACCTA
CATGAGATGCCATCGAACTTTAGCATGAGAGTCTGGTATATACTTTGCAAGGCGATACTT
CTACACAAGCACCAAAGAAATGAAAATATTGGCTGCAATCAAGCATCTTGTAATGAAAAT
GTAATCTTGTAAAGTGTGTACCTAGAAAAATCAAGAGAATCAACAATTGAAGACATTTTG
AAATAGAGGAAATATTTCTTTAGTATCAAATTCGTTAGAAAAACATTGTAACCCAAAATA
ATGAATGAACACGACAGTAATGACCATATCTTGACCGGAGGGAGTACACATTTGTTTATG
GATAACTTCAATGGAGCTACCAACACATAGAAAAATCTTTGAGCTGATACGAACAATGTT
ATTAGAACAGTTCAAATAGTCGGCGGTATCAAAACACTTTCTTGGAACATGATCCGCCTG
GGTTACCATGTTGGGGCTAGATTTACAGACTCGAAGATGAGCAACATAAATTGACGATAA
AATCAAACAACTAACATCGAACAAAAAAGTAGCCCTGACACAACCAGTGTCCCTAAACTA
ACTTAACCTCCTCTAACACTCAATTAGTCCGTGCTTGAAAACATTCATCAGTCAAAGTCC
AGGGCACCAAAAAAATAACAGTCCAGGTCTACTGATGATTCTAGCAGAGCAGTGTATTCT
GAACCTCTTAAATGAACACTGAAGCAAGCCGAAACACAAGCATATGCAAAAGGTATATGT
TTCAGTCTTTCTATATTTATAAAATGTGTCGCTGTAGGGAGCTTCCCCAACAGTTTTTCC
TGTAAAAAAATGTCGATCTTATATGTATAACGAGAAGTGTATAAAAAGTCCGTACCTGTT
GACACTGCATAGAATTTCAACCAAATGTGCATACATATAGATAAAGATGCAATACTCCGA
TTGTCAGAAGTTACTTGTTCTGTCAGTTTTAGCAACCCATCTGCTAGTGAATTCTGAATA
GATTCCAATGAGGTTTGAAACTCACCAGCATTATTTCCAAAAAAGGTAGCCCATATGAGA
TCAGAGTAACAAATGATAAATGAAAATGAAGTAATGATTTTGAGTGACTGTTGTCCTAAT
GAATACTATAACAGAAGTATGAAAGGGTTAACATAAAGGTTGCTAGCAGCCTAGCATATA
TAACCTCATACAATGTAGGAACATTTCTTTGTCAGAATATGTTACAAGACCAGCCAAAGG
AGCAGTTTCCACTTTCGAACATGAAATATGAGTGCGGTGCATGAATCTGAAGGTATTAAG
GAACCTAATCCTCTTACTACTTTTGTAGAATACCTTCCAAACTTAGTTCAAGAAAAGTAT
AGGGGTTGCTGTGTCTAGGACTGAAAAGCCATGAAGAAATCTGAAGAACAGACAATAGCG
AGTGAATCTCATCACGAGTCTATATGGCTTACATATTCTTGTTTTACAATGCAAACAATG
GGTATATAAGCTGTAAGCATGTATGTGATCTAGATAAAAAAACATGCACTGTTTCTAATT
CTTTTATAGAAATTCCGAGCAACAAATATCCATCATTATTTGTAACTAAAACCTAAATGT
AAACATGAATTTTAGTTCAGGGGAAAAAGAAGTGGACACATACCCTACCTTGAGTCAAAT
CAGATATAACCTGAAAAATCAATTCTCTGGGGCCTAAATACGCCAAGGTAGTGACCGATC
CAACAAAGAAAAAACCGATGAAAGCAATCCCAACAAACATTAGGGAATCAATATCAAGGC
CCCAAAAGTTTCCTGTGAATCTGCTACCTGGGATTCACACCTTAAATTTCGCTCATCGCT
ATATCTGGTACCCAGGCAACTGAATCCCCACGCCAAGACATTAATCAAGAAATTCCACCA
TATTCACAACCTACATTAGTCCCGTCATCAGAAATACAGAAGCGAAAATATCAAAGGGCA
AAATAAACATGGCATTCAAAACCTCATAAATTCGAGCAAAGTTGTTACCTAGAATACTCT
AACGATCAGGGAAAAAACAAATCTATAGATACATTTGAAAACCTGGAGAAGTCTAGCAAT
CAGTGAACATCGCCCATCATTAGAAAGACATGAGTGACAATATCAAAAGGCACAAATGGA
CAAGGCATTCAAAACCTCACAAATTTGAGAAAATTTATCACTTGGCGGAGAGCGAGGAGG
AGCGCACGCGTCTTCCCTGTGGCGGCGCCCCCATGGAGGTGAAGCTAAAGCGCCGGTACA
GGCGCCGAGAGCCGAAGGAGGTCCGTCGCAGCTCGCAGCGGCCCGACAACACCTCGAGGA
GCGCGTCGACGATGCTCAGCTCATGCTCCCCTTCCTCCAGCTTCGCAGCGGCGGCGGGGA
CGGGTTGGCGTCTGGACATCGATTTGGGCTCGAGGTAGGGAGATGGATGCGCTCTGCGGA
GAGGGGGCGAGGCTGGGACTAAGCCGGTAGCGGCGGGATGGG
>TCONS_00011437	4881bp
AGCTACATATCTACGATAGTCAAGTTCACTGTTACAAAATATAATATACATCAAAGTCGT
TATAGGTTACTGGTTACATAAATGTATGAGCACCACAGTTTGCAGCCTTGTAGCATGAAT
ATAGAAGGACCAAAATAACATGCGATGCGATCCGCAAACGCAAAATACACAAGAGCGGGT
TGTGGTTGTGCAGTCACTGACTACGGCTAGACCTAGTGGGTAACAGCACGCACTGGCTAA
ACATCAGGGAGTAAAGACCTAATCTATAATCAGAGACGGGAAGTGTAGACGTGGCATGCA
CATCTTTAAAGTGGAGCACCACGACATAGCGCTAACCTGTGACACATCGTGAACAAACAA
AATTAGTATAGCTAACCACGGCACAACGCTAACCCGCAAAGGTCAAGGAATTCCCAGATA
ATAATAGGTGCTTAAATTTCGTAAAATGTTTTTTTTTCTATGGTAGGACCATTCATTTTG
TTACTTCGGAGGTCTAGTATAGCTAAATCAGCAAGCATACCAACCTCAGATAGTACATGT
ACAGAAAGCCCATACTTCTGGGTAGCAATAAAGTTCATATACCAAAGGATGTGAATTTAA
TCAGTAAGTATTGATAACATCTATTGACGATAAAAGTGGAAACAAAACAAGTTTCTACTG
CCTGCTGGGATTGGGGACTCAAGAATCCTCGTGGTTGACTATGTTAAAAAATTCTTCTTG
GGGTAAATCTCTAATTGTATAATGCCTACATATCCTTTATTCAGTAATAATTATGATGTT
CGGTTAATGCTCACTTTTCTCAAAAAATGCTCAACGCCTAAGTCACATGCCAAGCAACAT
ATTATTATTACTACAAAAATAGTATCAAGGGTGCAACATGACTGGGCGGTGTGTATATTG
GTGGTAGGATATGCTGCTAATTTGTAACCAATAGTGCATGGGGTGCTCTAACAGGCGCCC
TGTCATGACAAATGGATGTTGTAGAGAAATTTAATCAATTCTTTGTCAGAAGAAGTTCCT
TGTTCAGAAAACCACTAAGAAAGAAAACCCAGAAAATGGAACAAACATGAACCAGGAGGA
TGGTAAATATTAGAAGCTGTAAGCTCAGCTGCCAAGCCATTAGCCTACAAAAACCTTGCC
AATTTTTTGTATGTTTAGTTCCAGTGTCAACTTTCTATCTACCTCACAGCTTAGTAAATT
TCAAAAGTTATATATATATATATATATATATATATATATATATATATATATATATATATA
TATATAATACAAAGATAAAGCAAGAACCTTCGAGAGGCCAGCAAAGTTGTTCCTGCAATT
CCTGCACTTGTAGCCCACATGGCAGCATGTGTAGAACTAACACGACCAGATGGTAGGGGA
CGTCGCATTGTCCTTTTCATTTTAGCATCATTATTTATCTCAAACACCTTCAAATACCTG
AAAGAAGGTGTTGATGATCAGAGAGAATAGTGAGTTGTTTTGGGCAGCAAAAGAGAGTTG
GCAACTTAAATTCAGTTTGATCTTGAAGCTAAGTGTTTGGTTTGACTTTTGGCTTTGGCT
TTTGCCCCCCTAAAAGCCAAAAGCCAACCAAAGGGCTGGATCCAGGAAGCAGCTTTTTCT
AAAAGCCGACTTTCTTGTAGTGCAAATCTGAAAGCACCATTGGACCTGCTTTTAGTGGCT
TTTCGGATAGAACTGTGAAAACATATATCGAAGAATTTTTAACGACTTTTAGTGGTTTCT
ACCAAACGGTTTTTAGCTTTTTAACAACTTACAGCCTACAGCAGCTTTTTCTACAGCTCA
CAGCCCACAGCAACTTTTTTCACAGCCACAGCCCAACCAAACAGACCCAAAAGGACTCAT
AAACTACAAGAAATAAGACAAAACAAAAGAACTGCCAATGAGAGATTATTGGCAACTAAG
CATTACTGCAACCATGAGAAGGAACCGCCATTAGGTGTAACTTGACAATTAATAATTGAA
TATTAAGAATGGACCAAAATATCAACCCGTAGAAGTATCCCCCAGCTAAGTAGTATTGTA
AGTATTAGTGGGAAAAAGTAGGATTGACATTAAAATAATGTAAAAAATAAACACAAATAA
ATTAGTTATTATCTTTCGATAATAGACCTCCAGTTGCTCGTGTAGCCGCTTCTGAACTTC
CAGTTGCATCTTTAGTGCCTCATTGATTTGCAATCCTCTAAACACATTTCAGAATATCTG
TCAACCGTGTAATTCATGAGAACCAGGCGCCAGCTAACATTTGGTACATGATACAAGTGA
GAAAAAAATCACTTACGGTACATAATCCATGTTCGAGAGGGAATCACTCAAACTTTCTTG
TCGTCCTTAAAACCTACATGAGATGCCATCGAACTTTAGCATGAGAGTCTGGTATATACT
TTGCAAGGCGATACTTCTACACAAGCACCAAAGAAATGAAAATATTGGCTGCAATCAAGC
ATCTTGTAATGAAAATGTAATCTTGTAAAGTGTGTACCTAGAAAAATCAAGAGAATCAAC
AATTGAAGACATTTTGAAATAGAGGAAATATTTCTTTAGTATCAAATTCGTTAGAAAAAC
ATTGTAACCCAAAATAATGAATGAACACGACAGTAATGACCATATCTTGACCGGAGGGAG
TACACATTTGTTTATGGATAACTTCAATGGAGCTACCAACACATAGAAAAATCTTTGAGC
TGATACGAACAATGTTATTAGAACAGTTCAAATAGTCGGCGGTATCAAAACACTTTCTTG
GAACATGATCCGCCTGGGTTACCATGTTGGGGCTAGATTTACAGACTCGAAGATGAGCAA
CATAAATTGACGATAAAATCAAACAACTAACATCGAACAAAAAAGTAGCCCTGACACAAC
CAGTGTCCCTAAACTAACTTAACCTCCTCTAACACTCAATTAGTCCGTGCTTGAAAACAT
TCATCAGTCAAAGTCCAGGGCACCAAAAAAATAACAGTCCAGGTCTACTGATGATTCTAG
CAGAGCAGTGTATTCTGAACCTCTTAAATGAACACTGAAGCAAGCCGAAACACAAGCATA
TGCAAAAGGTATATGTTTCAGTCTTTCTATATTTATAAAATGTGTCGCTGTAGGGAGCTT
CCCCAACAGTTTTTCCTGTAAAAAAATGTCGATCTTATATGTATAACGAGAAGTGTATAA
AAAGTCCGTACCTGTTGACACTGCATAGAATTTCAACCAAATGTGCATACATATAGATAA
AGATGCAATACTCCGATTGTCAGAAGTTACTTGTTCTGTCAGTTTTAGCAACCCATCTGC
TAGTGAATTCTGAATAGATTCCAATGAGGTTTGAAACTCACCAGCATTATTTCCAAAAAA
GGTAGCCCATATGAGATCAGAGTAACAAATGATAAATGAAAATGAAGTAATGATTTTGAG
TGACTGTTGTCCTAATGAATACTATAACAGAAGTATGAAAGGGTTAACATAAAGGTTGCT
AGCAGCCTAGCATATATAACCTCATACAATGTAGGAACATTTCTTTGTCAGAATATGTTA
CAAGACCAGCCAAAGGAGCAGTTTCCACTTTCGAACATGAAATATGAGTGCGGTGCATGA
ATCTGAAGGTATTAAGGAACCTAATCCTCTTACTACTTTTGTAGAATACCTTCCAAACTT
AGTTCAAGAAAAGTATAGGGGTTGCTGTGTCTAGGACTGAAAAGCCATGAAGAAATCTGA
AGAACAGACAATAGCGAGTGAATCTCATCACGAGTCTATATGGCTTACATATTCTTGTTT
TACAATGCAAACAATGGGTATATAAGCTGTAAGCATGTATGTGATCTAGATAAAAAAACA
TGCACTGTTTCTAATTCTTTTATAGAAATTCCGAGCAACAAATATCCATCATTATTTGTA
ACTAAAACCTAAATGTAAACATGAATTTTAGTTCAGGGGAAAAAGAAGTGGACACATACC
CTACCTTGAGTCAAATCAGATATAACCTGAAAAATCAATTCTCTGGGGCCTAAATACGCC
AAGGTAGTGACCGATCCAACAAAGAAAAAACCGATGAAAGCAATCCCAACAAACATTAGG
GAATCAATATCAAGGCCCCAAAAGTTTCCTGTGAATCTGCTACCTGGGATTCACACCTTA
AATTTCGCTCATCGCTATATCTGGTACCCAGGCAACTGAATCCCCACGCCAAGACATTAA
TCAAGAAATTCCACCATATTCACAACCTACATTAGTCCCGTCATCAGAAATACAGAAGCG
AAAATATCAAAGGGCAAAATAAACATGGCATTCAAAACCTCATAAATTCGAGCAAAGTTG
TTACCTAGAATACTCTAACGATCAGGGAAAAAACAAATCTATAGATACATTTGAAAACCT
GGAGAAGTCTAGCAATCAGTGAACATCGCCCATCATTAGAAAGACATGAGTGACAATATC
AAAAGGCACAAATGGACAAGGCATTCAAAACCTCACAAATTTGAGAAAATTTATCACTTG
GCGGAGAGCGAGGAGGAGCGCACGCGTCTTCCCTGTGGCGGCGCCCCCATGGAGGTGAAG
CTAAAGCGCCGGTACAGGCGCCGAGAGCCGAAGGAGGTCCGTCGCAGCTCGCAGCGGCCC
GACAACACCTCGAGGAGCGCGTCGACGATGCTCAGCTCATGCTCCCCTTCCTCCAGCTTC
GCAGCGGCGGCGGGGACGGGTTGGCGTCTGGACATCGATTTGGGCTCGAGGTAGGGAGAT
GGATGCGCTCTGCGGAGAGGGGGCGAGGCTGGGACTAAGCCGGTAGCGGCGGGATGGGTA
ATGGAACGCGACACGCTCAGACTCGGAGTTGGATTGGAGAAAAGGTTTTTGAGTCCGACG
CCTTGCGCACGCGTAGGCACG
>TCONS_00011450	205bp
AGGTAATTAGCAGAGAATGAAGGCGAGAAGGGGGATCAAGACGGATGTGTGACTCCTTGC
GTCAACTGCATCATGTGGTCGGTGTCGGTGAAGCAGCTTTGTTCGTTGGAGGCCTGGAGC
CCCTTCCATGTCCAGAGTTTGGTCGTATTGATCACGTCCGACACTGTGATGACGCCGGCC
ACTGGGCTAGTCCAGCCGTAGGCGT
>TCONS_00011626	359bp
AGATATTTAATTCACTCCTAAGAAAGCAAAACCTAGTCTCATCGAGGGGTTTTGTGAAGA
TATCGGCTAGTTGATTTTCGGTGCTCACATGAAACAATTCGATATCTCCTTTGGCTTCGT
GGTCTCTCAAGAAATGGTGTCTGATGTCAATATGTTTAGTTCTAGAGTGTTGCACAGGGT
TGTTTGCAAGTTTTATGGCACTCTCATTGTCACACAAAAGTGGAATTTTGTTAAACTCAC
AACCAAAGTCTCTAAGGGTTTGCTTCATCCATAACAACTGTGCACAACATGCCCCAGCTG
CTATGTACTCAGCTTCTGCAGTGGAAAGTGCAACACAATTTTGTTTCTTGGAACTCCAT
>TCONS_00011660	1865bp
ACTTAGGGCTTGTTCGGTTAGCTCTCAATCCATGTGGATTGAGTGAGATTGAGTGGGTTT
AAATTCCAACTAAGTCAAACTCCTTCTTAAAATTTTCCAATCCCATCCAATCCATGGGTA
ATAGGATTAACCGAACAAGGTCTTAAAGTATACGGATACGGATCGGGTACTGAATAACCG
GACTCGAATACAGATCGGATTTCAGCCCTCTTAGACGGATCGAATTTGAATACGAACGGA
TAATTTCCTTACCATTTACACCCATTCGACTGCTGTTGATGGCCATGCTTTGAAGTGGAC
TTGTTAACCTGCCGACCACTGCCATAGTTCTATAGGTTATGAGTTAACAAAATCTTAGAG
TCAACATATTTAGCCCTTAATTGATCTCTAATGTAGGTTGCACGATGACTGCACACTTAG
AAATCGACAGGAAATGCAACAAAACTAAAACAACATCATTTAAAGGTAAATAATGGGATA
GCCGGATGGGCAACCACAAAGGATATAGATGGGAGAATCGAATCGACGGACTATAGCAGT
CAACGAGCCTATTTGGATAACTTTTTACTGGATTCTTGTGCGAGAAAAAGCGAGGAAACA
CACCCTAATGGGACAAACACTTTGTTTCAACGTAGAATCAGAAACGACGCGAGAACAACA
ACAATGAGAGAAATCGCATGTGATTCTCTCCTCGCTTGGACGCTCCTACTCCGCACCACA
ACAGCACAACTCCATTCCATGGTGTTCTCGTCACTCTATATATGCCATGCTTGAGCAGTG
AGGTCGCGATAGTGGAGAAACACCAGCAGCTACACATCTGTCTCGTCTTGCTCATTTGCT
CTACTGATTCCTCTCCTCAGCCTCCGTCAGGCTCTTCCTCCACACACACCAGCACACCGT
GAGTGTATCTATGACAAATTTGCTAAATATTAAATAGAAAATTAAGTGAAAACGATGATT
TAGAGATCAACAATTAAGATCGGAGCCTTGAACCATTGCATACCCAGATTGTTGCGAGCG
TGACGAGGACGATGTCGGTGTTGTATCCGACGAGGCACTGGGGGATGCGGGTGCGACCAA
TGTGCATGGAGGATTTGTCGAGGATGGTGCAGGCAAAGATGACGCGGATGGTAAGAGTGT
GGCTGTGCATCTGGGGTTGTAGCTGGTCGACGGTGGTGAAGACCGGCTTGCGCACGGTCT
TGGCGCCATCTGCGGGATCCGCAGCCAGCTCCTACTGGATGCCGCCAGAGGGTGTTGTAG
CTGAGGTAGAGGCCGGCCAGGGGCGGACCCATGGGAGGGCAGGTGGAGCGTGCCGGCGAG
ATACTTCCCCTGCAGCGAGATGTTGGCGGCGGCGCAACGGGCATCGCACGCGACGCCCTC
AAATCTCCTGTAAGGTGCTAACACACATGGGGCGTGGTCAGGCGTCCACGATGGGTGCTG
GTGGCCCGTCCGTTCCAGCACGCGGCCCGTAGCGCCAGAAGCACGCACACCTTGTCTTTG
TCCGTCGTGCGGGCCTCACTTGACACCTAGCCACGAGCGAAGAAAAGGAAGGCAGCGAGC
GCGACGATGCAGGAGCTTCTTCTAGAAGGCTCCCGTGTTATGGAGGCTGGCTTGTGGACA
TTGGAAGATGAACGTTGGATGACGAACATGTGGCTAAGAAAAAAAAAGGTTGACGTGGCG
CACGGGTTTGCAACCTTTGCGTCCGGCTCTATTATATAGAAATTTGCCCCAACAAGTTAA
TGATGCCTATCCGCAATAATTCACGCCTCGACGAAAGGAACAGACAATCATCCATGTTGA
GAAACTTGTGTGAAGAAACATCAAGCTTGCCTCTGACCTCCTTGGCGATTGTGCGCTCCG
ACAAG
>TCONS_00011674	1061bp
GTCCCACGACCCTTCCAGGGAAGAGAGTGTTCGTGACGCGGGCGGCCCCCAAATCCGCAT
AACAATCTCTGTTGCCCCCCCGCCAAAATCCTCAGATCCCCTTGCTGCAGTGCAGATCTC
TCTATAATCCGCGCTCGTGGCGACCTCTCCTCCAGCTTCCGTTCCTGAAATCCATCTCTA
GTTTCGCCATTTGGGTTTTTTCTCGAGGGTTTCGCTCCTCACTCATCTGATTTAACGAAG
GGAGCTGGGTCACACCCACAGGCCGCGGCTTCTGAAATTCGATGGCCGTGGCTGCAGCGC
GCCTGACGCTCCCAGATCGATTCGACGAGGTTTACATAGCCTCTGCCCGGTGAAAAGATG
GGCTCGTGGGTTATACGCGCCTCGCACATGCACGAGCTGAATTTCTTCTCGCCTTTTCGA
TCATGACGTCTTTCGTTTTTTTGACGTATATGATTTTCCCTGGTGCTAGCGCCGAGCGCA
ACTGTGGTTGAGATCCAATGCTCCTCGTTACTCCGTCCACCTTTACCTATGGACCAGTTT
GCATGTAGTTGCAGTCTTTTTCTAATGTCGATAATCTGATGTTGTGGCTAGTTCTCCTCG
AGTGGCAATATAATATTCTCCGGATGCACATGATTTGGATCATCCGCTGTGGAGTTTAGG
GTTTTGTTCAGGTTTTACAGGCTCTGCTTTCTGGTATCTAGCAGTGTTTGTTTCTTTCGT
TCTGAATCTCGCTTTTCGTTCTGAATCATCTCTCGTTTCGGGACATCCTGAGTCATCTAA
TTTTTTCCTTTTGAATAACGTCTCCTACTAAGACGGGTATACCCTTTTCAAGCATTGGAT
TTATCAGTTATTATTACCCATGTCTCTCCTTTTTCTTTTCAAGAATATATCTCTTACTTA
TTATTTATATACATCATGATAAGCCTCAGCACTAAGAGACAATGTTCATATTTGTGTGTA
TAAATAGGGAAGTCAATGGATCAGGATCCAAATGTTTTTTCACAATATGGTTAATTAATT
TTAGTTTAAAAATAAATAAAAATATACATTTAAATAATTTT
>TCONS_00011676	395bp
TCTGCACGGTGCGGACGCCATGTCGGGTGTCGGCCCACCCCCGTGAAGCGGTTTTGCCGC
CCATGATCCCGGAAAAAACCCAATCGAGGCGTCAAGTCGATCCCTGTCCCCAGGCGATCG
GCGGCGGCGGATCGTTTCCGTTGCAGACAGCAGGTCCTAGAGCGTCAACGGCTGGCCTCT
GGATGCGATGTCCCAAGAATGACGTACTCCCCTCACCTACGTTTTACGGGGGCCACCCTG
CTGCGTTGATTTCCTCCGCTGCAGCAGTCTGAACAGCTGTCTTAAAGCCGCAGCGAACAG
GCTAGTTGAGGCCTGGTGATGAGATCTCCCTCTGCTGCTATTGCTGCATGGCTGTGATGA
CAAAAAGGTTATTTGGTTGATTATGATTACTTAAT
>TCONS_00011701	700bp
AGCACATGTTCAACAGCCCCAACGACGGCTGCTTCGGGCCTACTGACGTCAGTGCGCGGC
TCGGGGAAGAAGGCCTACTGACGTCAGTGCGCGGTAGCTCCGGCCCGTTGCGTGGTGGGG
GTGGAGGCGACCCTTCACATGCCTAAATGTCGGAGATCTGCCCATTCGCGCCGGCGTCGG
AGACAGTCCGTCGCGTGCAGCGTGCTCCGAGGGATGATTCAGCAAGTCGCGCGCCGTCGG
GAGGGGGCTTCGGCCGGCGTTGCTGCTCGGGAAGACGAAAGTCGGTCAAGCGCGGCTGCT
CGCTCTAGACGTGGGGGGTGGTCGGGAAGAAGAAGCCCACGGATAGGCGTCGGCGTCGGG
GACGAAAGCCAGCATTCAGGCGCTATGGTCGGCTGCTGCTTCAGCGAGCGCGCCGACGCC
GCTGTTAGGGCAAGTGCCATGCTTGCTTGCGCCGCTGCGGCACGGCCACGCCGAGCACAC
CACCCGTCGATGATATCGGAGGTTGCGCATACGGATCTTCGGTGGGCGCTGCTTGGGGAA
GATGAGCGCATAACGAAGCATCAGCCGTCCATTAGGTTACGGGCAGGCAGCACTAGCCTG
CTGGGGAAGATGGCCTGCTGGCTGGCACTGTACGGGAAGAAGATAGCACGATCGAGCATC
CACCATGGATCTGGTAATCTGCTCTCGGCTCTGTTTCCTC
>TCONS_00011787	514bp
TAGCGGCGGCAACTTTCCGGTGGCATCGCCTGTCGCCGTCGCTCGTCATTGTAGGCGATA
TTAAAAAGAAATGGATCGATGATATGAACGAAGCAGAGGGTGATTGGATGGATGGTCGTG
TTCTCGGTTCTCGCTTTCGTTTTCGTTTTGGGTACAGTACGTCAGTACCTGCATTGGCAC
AGCAGTAGGAACACTTGACAGTTGCCGACTGGTATATTTCGTTTCTCTTTTCAGAATGTT
CGGTTTCCTCTGCATCTGGCAGTCAGCTATTCTACAGCATGACTGAAAAGACTTGACAAA
ACAGCCGCCACTCTCAGTTTCTGAAATCATTATTTGTCCAGATGGTAATGGTGGTCTCAG
AAGTTATTTTCTCAGGTTGCATTATTTGTCCAACCAAATCCAGATTTACAGTATGAGCCA
CTCTGTGAGGCAGGTGTTCAGCTTTGATGAGAAGATTACTCGTTGAGTTCATGTAAAACA
AACATTCGCCTCGTTCTATTCTCTCTCTCTCTCA
>TCONS_00011788	255bp
TCTGTTGTTTGGCCCCCAGCTGCTATGGAAGAGCTGGAAGGTGGAAAAGGTGTTATTTTG
GCTGATGATTGGAATCCTGGCGACCAGACAGCACAACAGCCTCAGCTTGCTGCTCCTACC
AAGATTGCAAGGCATTTCACGAGGCCTCTCAATAAGGAACAAATGGAGGCAATTATGGAG
CTGGCAATGCAGGGAAAAGAAAAGGAAGGGAACAAGAAGAAGGGCAGCAAGGTGACACCT
CTCAAGGCTCCTCTC
>TCONS_00012000	1200bp
AAAGTCTAAATTAGAAGTGGGTTTTAGAAAGACTTAGAGATGCTCTAACAAATCAACTAA
CCTTGAAAAGTAGCATCACACACACATAGGAAAACAAAAAATGCTGACACAAATAAAATT
TTGGAAAAACACACACACACTATGACCAAGTATATAGAAAACAAACCTCCCAGATTGTTA
CTCCCCCATTCTAACATGTGAGGATTTTATGTTTCGTTGTAAGTTAATCTTATATAACTT
TAATGAAATTGGAGGACATCGAATTAAGTTTATGAAGCCTAAATTAAAATATGTTTTCAT
GGTACACTTATTTGGTATTCTATCCTCTCAATCATAACATTCAAAATATGTCCACAAATG
AAGCATTTCTTGCATAATCTAACCTCTCCTTCATTATGATTAATTTGGTATAATTAGTGC
TTGCCATTTAGTTATTAGTGCTATGTCAATGTAATCTTGATGCTTAAAATGTCAGCATGT
GTTAATTGCATTTACAATAACTTGGTGATTAATTGTGGAGCATCACGATCATTTTCTTTT
TCCTTAATCTGCCCTGCTTGTAAAAATACTTAGATTTATGTAGAGATGGAGTAGATGTTA
ATATTTTTGGAAGAGTAAAAAAAGATTGACTTGAAATAAACACATTACGTTTAGTAGCTG
TTCTCATTCATTAAACAATATTATTACACGTACCACCCTTGCCCATTACCATCAATTCAA
TACATTGTGGCAGCATACCTCTCTCACTTTTCTCTTTAAAATTTGATGGTGCCATCTTCC
CTATTTAGACGTCAACCAACAAAAGAAACATGAAGAGCAAATAAAGGACAAACACAAGTA
ACATGAGAATACGAAGCATCGGGAAAACGACATGGTCTTCAGTAGAATCGCAGGTAAACA
CTAAACATTTTGATTCTGATACCTATAATTTTCTTAAATAAAATAGTCTGAAATTGTTTT
TATTATTATCTAAAAAAGTATCCACAATGAAGCGAGATATGTAGAACCAGGTCTGTCTAG
TTACTTAAACATCCTTCTCTAACAATATCCTTATTATCTGCCTAGTTACTTAACCATCCT
TCTTTTTTACTACTCAGCTATGTGAGATGAATTTTGCCGTAAAAATATCTTGTGAAGCAT
CACTGCTAAAGGTTGTACCTCGAGAGATCATGTGGAAGTGAGGCTGTTTAGACTCTTGGG
>TCONS_00012014	292bp
TAGCGTGTTTGATTCGATGCATCTAAGAGGCTGACCGTGCAAGAACTAATGTAGCATAGG
CTTATTTGACTGTACCTGCACATACGCATGAAACGGTCGTATCTGGTGGACAAGGCTTGC
ACGAGCCTAGCTGTACGCGCACAACCATCCAACCACGTAATCCAATCACGCAGTATAGGG
ACGTTTCCGAGACCATGAATCAGTTTTACAAGGATAAGAGTACAAGAGATAGTTAAAGAA
CTGTACAATATAATTCTATTTCTTTAAGTTATGTACAAATAATTATTTGGAA
>TCONS_00012018	219bp
GCCACAAGTACAACATCATAATAAGAGAAGGGAAAACAGCGTATCATAGATAATCTCATC
ATGTTCATTGATTAGAGTTTGAGCAATAGCATAAGGCTAAACAATAATAATAATAATCCA
ACCCAGATAGGTAAACAAGGACATGGATAACAAAAGCTAGTCAATCCTTAGGTATAAATG
TGTAATGCGGGAGGTGAATTAAATAATGAATAGGACAGA
>TCONS_00012019	228bp
CCCCTTGAGGCCACAAGTACAACATCATAATAAGAGAAGGGAAAACAGCGTATCATAGAT
AATCTCATCATGTTCATTGATTAGAGTTTGAGCAATAGCATAAGGCTAAACAATAATAAT
AATAATCCAACCCAGATAGGTAAACAAGGACATGGATAACAAAAGCTAGTCAATCCTTAG
GTATAAATGTGTAATGCGGGAGGTGAATTAAATAATGAATAGGACAGA
>TCONS_00012031	311bp
TGGAGGATGTAGATCCGTCCGCCATCAGGTTCGTTGATGAAGGTTGATGCAGCGAGGTTG
TCGACTGCGATGAACGGCGGTGTCTTCCCGTCACTGGCTGCGCACCCTCTCAGATCGGTG
TTAGGGTTTTGTCGGTGGGGGAGTACGGCTCTAGTGAAACACACCATCCGAGCCGCCGGC
CCCCACCCTTTTATTTATAGCGCAGTGTGACAGGGGCCCACCAACCATATAGGGTTGGGC
GCCCCCGATCAGGGCGCGATCAAAGGCCCAAGATGTCCGTTGGGCCCATCTTGGTGGAGA
TCAATCCAACA
>TCONS_00012041	2890bp
GATTGCGAGCCACCGCCCTCGCGAAGCACCTCGGACACGGCGACTGCCGACTGACCCGGT
ACACTGTTTCTCCCTCCCCATTTCTCTCTCTCCTGCGCTGGGTTTAACGCAGCGGTAGGC
GATTTCCCCCGATGCCCCCGTCGTGGGTTTGTCCCCGTGGAAAGAAGCACCGCTCCCGTG
GAAACAAGAAGTCGTTCTAGGGATCCAAGATGGCGGCGCGGATGCTCATCGCCGATCCGC
CCAGAATACTACGCCGTCAAGCCCCCAAGCCCCATGCACCCACCTCTCCAGCCACTCCTC
CCGCTGCCAAAAAGCCAGATCTGGTTGAGCGCACTGCAGATTTCGCGGTAATTGTTTCAT
CGAGACTGCCGTCTCCAGCGCCCGGTGGACCGCCGCCGGTGTGCAGCGACGACATAGAAC
TCGTCCCAGAGACTCCACAGTTCAGGGTAAGCCAGCTTCGAATGTGGTAGTACCCAACTA
AAGTTTGTCTCTGTCATATCGAATTTTAAATGATAATTATGGATGTTAACTATAGTTTAA
TTATAAAACTAATTACACAGATAAAGGCTAAAAACAAGACGAATTTATTAAGCCTATATT
TAATACTTATAATTGATATTCAAATATTTAATATGCACGAACTAAACACCCCAAACTCAC
CTACGCAGATGTTGTCAGGAAGCAGCCCTCCTCTATACATGTCCAAACATGCCAGTATGC
CACCCGGCCCGGCCTGGCATGCTAGACCACCCGGCCCGGCCTGGCATGCTAGACCACGAC
GTGTTAGGGCATGGACATGAAAAGAACGATTAGTCTGTCGCGTCGCGTCGTGTCTAAGGT
AGAGCCAAGCCATGGCACGGGTATTCCTTAAGGGCTGGTTTGGTGACCAGGGGATTGGAG
GGGATCGATTCGCTCTAGTTCCTTAGTCACCAAATCAGCCTAAGCCACGACGTGCCCGTG
TCGGTCTCAACTCCCAAAAAATCAAATACACAAATTTATAGGCTCTCAAGTGTGTTGCGC
GGACGGGAGGGGTGTAAGAGGAGCCTCAGAGGGGAGGAAGGAGAGGGAAGCGGTGGCTGT
GAGGTGAGCAGGTGGCGTCGCGATGGATGGGGGCAAGGGCGAGTATGGGAGAGGCGATAG
TTGGAGTCAGGAGATGGGGATGGGATGAGCCTGTCTCGACGGGAGTGGGGAGTTTAGTAG
GTTAGACTATGGTTAATGTGGGAGCCAAGTGGCTAGGAGAAAATTTACCTTTGCCATAGG
CCTTTTTTCCTCTTTTGTCTTGAAGGCCTAAATCCCTCATTTGGGCCTATTTTTGTTTTT
ACGTCTTCTCTTTCTATTGTACTTTGGCTCCTTTTTCTCCCCTCAATATATTTTTTTGGC
AAATGCCCTGCGCCCCTGCCAGCAAATTAAAAAAAACGTTCTAGTATGACCTCGATGTTC
AGTATAATACTGACCGGCCTTCTGGATATTAACCTACACCTGCTGTTACTTGTTTTTTTA
ACAACAAAATGCCCTTTTCTGTAAGCTGTCTAGTAAAAAAACAAAAAAAAACCAATCTGT
CAAAGTTCCTTTTGCAGCTTCGATTATCAAAGTTCAGCTGCCCACCTGTAGGGAAAATTT
GATGAAATGATGATTCATATACTAATGCCATGTGGGTTTATGTGAATCAACTGATGAAAT
TATTATGGCGGTGCTAACCAACCCTGTGGTGCCACCCTTTTATATTTATGGTTGAATATG
AAATACAGTGAAATGTGTCTTAGCTTCGGTTAAGTTCAAGTACTTATTTTGTATAGGATA
TGTATATTGTTAGAAGTCTGCGTCTCCTAAAAGCAGTTTGAAACACAAGTTTGTTATTAT
ACCAAGCAAAAATGTTAGATATTAAGTGCTAATATGTGTTGGTCCTTAGTTGTTTGTGCA
TGTGATACTTGTCCATCCATTCTATTTTTGAAATAATCAGAAGGTGGTGCATGCCATGCT
TGCGCTATTGTAAACAACTTGATGTCACATTATATGTGTCGGATCATCTTGAATTAGAAA
TTAGCAATTCAATGTCCATGTGGAACTGTTTATGCAATGGAAGAAGAGAAAGGTAGCATT
CAAAAGAAAGGTGCCCACCTGATACAATCTTCCTAAAGTAAACTTGTCATTTCCTGCTTG
TGGTTTTGTAAGTGACATCTACAAGTCTCATATGACAAGATAGCCATATCCACTGTTAGC
AACTACATTTAGTGGATCATGTGTTGCTTCTGTTAAGGTTTTTCTGTTGACAAAAAAGGA
CTTGCTTGTTTCATTGTCATCTTTTGGAGGGTTCTCGTTTCTAGCTCAATCCTGGATTCA
CGTCAATACTTGAACCGCTCATAGTGGCTATGCTATATGTCCAAGCCTCCTAGGTTAACT
TGAGGTTTTGTTCTATTGGATTTCTCGTGAGAAGTATGGATCTACCCTTAAACTTTTGTT
ATGTTTATAAGACCTGAAAAGCCTTCGCTCCCCCCTCTCTTGTGAAAATAGTTGAATAGA
GAGTGGTGACCGGAGAAATATGATTATTTAGCTTGAACAAGCATATAAGAAAATGTTTTT
TATTTATTAATTGTATTTTAATCTCGTTCTCTATGGCTGTGATTTCCAATACTTCTAGCC
ACTAGAAAGAGGTACACCCAATGCTAGGGGCTCCCACATGAGTGGGTTCTAGGCTTCTAG
CCCATAGGTATTAAGGCGACCGACACCTTTTTTATCTTTAGGTGATAAAGCATAAGGCGA
GGCAACACCTTAATTATATCTATAAACATTAAAATTTAGATAAAATGTTATTTATATATC
ATTAATTCAAAGTTAATAAGCAAGCTAGCACTTTTATAAGGCCTAGTAGGCCCAATTTCA
GCCTAGAAGC
>TCONS_00012112	261bp
TTATCATCATCAGATCTGATAGATATTCCAAGCCTAGCTCGAAGTATCGGAAATAGATTT
ATGACCCAGATTTGGGTAAATGGCGGGCGGAAAATGGCGGGTGACGAAGCTCGAAGTCAT
CTTAAGCCGGATGACGAAGCTGAAGTATAACAAATCTGAAGTATGACGAAGCTGAAGCTT
GATAGTTGCTACAATATTCTTTCCTGTAAAAATTCTGGAGAGACTTTTGTAATATTATTA
TGTAAAAACTCATGTAAATTT
>TCONS_00012314	350bp
GCTCTCAACGTAGCGGGTTGCTGTAATAAACAGCCCTCCAACGCTAAAAGGTGATCAGAG
ATCCTCGACTAACGTGACAGTCCTATCTTACCAAATAAGGGTTTTAGATCAGATATAATA
AGCCTAATAATCAAATATAAATACTGATAGTAAGGAGCTGTGTATTAAATAAATTAACAG
AATTTAACACAGGTAAACAGCCTCAACAAAGAGAGATTTAATTAGGCACAAATAATATCA
ATGCTGAAAATGATAATACACTAAAACCCAGACTGTCACGCTGTCTCACTACACCGCTAT
CATCATCGAGCACATAAATCCGCCCACAACAGTGCAATCACACCCAAGTA
>TCONS_00012313	350bp
GCTCTCAACGTAGCGGGTTGCTGTAATAAACAGCCCTCCAACGCTAAAAGGTGATCAGAG
ATCCTCGACTAACGTGACAGTCCTATCTTACCAAATAAGGGTTTTAGATCAGATATAATA
AGCCTAATAATCAAATATAAATACTGATAGTAAGGAGCTGTGTATTAAATAAATTAACAG
AATTTAACACAGGTAAACAGCCTCAACAAAGAGAGATTTAATTAGGCACAAATAATATCA
ATGCTGAAAATGATAATACACTAAAACCCAGACTGTCACGCTGTCTCACTACACCGCTAT
CATCATCGAGCACATAAATCCGCCCACAACAGTGCAATCACACCCAAGTA
>TCONS_00012331	729bp
TAAGAGGAGCTCTGCAATTATCAGGAGGAGCCGAGTAGCAGTAGTATTAGAATAATCCGA
GGGCCGGATTCCCTATCGCTCTCGGGATGATTAACCTGGTGGCAAGTGGTTGGGGCTTAG
GGAGAGAGCCTGTCTAACTGGTTTGTTTAATTATTAGAGTGTGCGCGAGCCGACAGCGGT
CTCGGAAAGCTGAGTGCTTGTCCGGGCGTCCGTGGCTCCATTGCCAACTTGCCATCGCGC
CTGCAGCTTTCGCGCACAAGGCGCCCTTGCCCCTTGCCCCGCCGCGGCCATGGGGTCGCC
GGTGAATGGTCGCTAGTGGCACGACGAGAGGAAGAGGAGACCACCAAAAAAAGGTAAGTT
AATCAAGATGGTTGCTTGCAAAGTTGTTTGTTTTCAAACAATATGTATCTCCTAATATAT
TTTTTAGAGCGATATATGTGTTATATTAAATAAACCATGAAGAACGAAAGAAAAGAAATA
AAATGTCAATCTAACCTACAGTACTATGCCTTATGGCTTGTTGCAAGCTAAAGGAAATGG
GTATCTGCATGGACAGCCTCTCCAGCTTGTTCCGTCTCGTCAATCGTCATGGCGGCACTA
GCTACTCTGCTGGAAAAGCATTGGACAAGTTACAGGTGGAGGGATACTGCCATTTTTCAT
TGGTTCCTTCGGTAACCATCGGCAATATTTCAATGGCAAATACGAGTTGATGCTTTAGTC
TTGTAAAGA
>TCONS_00012423	429bp
ATCGGAACGGGTGTATTATATATTTGTAGTATTTATCCTGTATATAGTATAAATAGACAA
GTGGTGCAGTTGTCATTTTTTACAAGTGGAAAAACGCGCGTGGAGAGGAAAACCACTTGT
GAAGGGCGAAACTCGTATATTTAATTAATAGTAGTAGAATATTAATCAATAGTAGTAGAG
ATAGAGAGATCTGTTTACGTGAGCTCTCTAATAACGAGGCCAAGCCTAACGGTATTTTCA
AGCTTCAACTGCACCTGCGCGACGTCCGGTCGTTCTTACGGTATTTTCGACGTCCGATCA
TTCTGATACTACTTGATTTTATTTTATTTTATTTACATACATAGTTTTGCAATTTACAAA
CAATAATCATGGAGCACGCCAGCACGGTACAGCATGAGTATGACAGGGGCAAAAGTCAAA
AAGGCGCTC
>TCONS_00012509	2232bp
CTGTCCATGTGGCTGTTCGAGCTCGCCATGGCCACCCAGGCCGCCAGAGGCGCCACGACC
ACGGGCGGAGGCGGAGGTCCCACGACCACGCGGAGGCGGAGGCGGACGCGGGACTGCCCA
CCGGCGTCACAGCTAGCGTCAGGAAGAGCCAGCGACAGCGAGAGTTGGTGCGGTCGTCAT
CAGTCACAGGCGTCGTCCGTTTCTGCCGCCCACGCTCGATCCCATGTGCAGAGGAATTGT
TAAGTTCATTTTTTTCTGAAATTTTAGCTATGGAAAACGAAATTGTTAACTTCAATTTTT
TCCTGAAATTTCTAAAATTTCAGGTGGAGGATTCAAGATTTGTCCCCTTAAGTGTCGCAG
GTTCAGCACCTTATGCAGATTGAAAACATGTCTGATGTAAAAACATGGGAACAATTGACT
CCAAAACTGATGAGGACTATCAGGTTCCTGAAGCTGATATAGAGGTGCAAATGTCCTGAA
GCTGATATAGAGGTGCAAATCCACCATCACTAACTTGTAGGATTCTGAATGCCTGTGAGG
TACCTATGCTTGCTTTGTGGCATGTAAACAATGTATTCTTAGCTCTTTGGCTCACAACAC
GGTTTGATCGAAGAAAAGGAATCTTATTAGGCGAGCAAAGTGGATGATTATGCTCCTCAA
CCATTGAAGTGATATGGTACTTCTTATCCGGGCCCAACTTGACATACATGTTTGCATCAC
AACCACATCTTGTTAGTGCGTGGTTCTTTTGGTTTTTAGGGGGATCATCGACCTCTTTCA
CCTTCTTAAAACCAGCCCTTGAACACATATATCTCTTGTTAATAACCTCACCAAGAGCTT
TATTTTGAGAACCAACACGCACTGAAAACCCTCCATCATGTGCATATGATTTGTAGAACT
CCTCTGCGTCATTACAAGAATGAAAGGACATTCCAATAACAGGCTTCCTTCTGTCCACAC
AGATGGGTATGAATGACGCACACTGCAATGTGAGACGGAAAAAAATTACTATTGTCACAA
AAACATATGTTTTGCATGCCAACGAATCAACAAGAATTAAGACGATAAGTTACCATTGTA
GGGACGTATGGCCTTTTTTTGGGTGTACAAAAACCTTGAGAGGACGATTCACCCAATGTA
ATACGCGATTGTTCCAACCAAGATTCGAAGGAGAGGCGACGCACGGCCTGACTGTGCATC
ACATCGATGCCTTGCACCTGTCTCTCATCACCCCCGTCCTCGGTGGCTGGTGCGGCGATC
CCTTCTCCATCCACAGCGCCGAGAGAGGTCTCAATGGTGAGGTCTGCCATCACGCACACA
AACAGTGGGAAGACCTAGAGGCGGCGGGCTGCCATGGTGAGGTCTGCCGTCTGCCATCAG
CCCATCACGCAGGACGAATAGGAAGACCATCAGTTGTGCGATCAGCGTAGGGCGCCTAGT
TCGGTCCGGTCCGGTCCACTGGGCCATCGGGGGCAAATCACAATGAACCAGAGAGTGCAG
GAGCTACGGCGGGAGGGGGTTTATGTAAAATTGCTGCTGGACGTTGGATGAGGAAGGGAT
GATCCAGATTAAAAGTGCTCACATGTGCACGGGAGCGCCATGAGCACGGGACACGATCCC
AAACAAAACAAGACACCACTGGAAGGAGTTGATCTCGCCTGAATCTGATGGTCTGGCCAC
AAGAAGTTGGTCTCTGCTCAGCAACAGGTTTTTAAAAGATCATATGCTAATTTGTTTCAA
CAAAGAGATTTACCTTTCTACTTGATCTACCCACTCCTATGCATGGAGTGTACTGTAACT
GTACCCTGATGATCTGTTCGGCATCTCCTGGTTGCCTCCGTGAGAATTCCATGTGGCGCT
TGCAGTTTTTCAGCAGAGGCCAGGAGACCATGCCAGCGTCGTGCGCCCGCCAGGGACGAA
CCCACACTGGGCTGGTCGGGGCCACGCGAACATGCGCTTGAGTTGCGCCATGGCTGTTGC
GCGCTCGCCGAGATCCACGCAAGGGCCGCCGTGCCTAGGATGGACCGACCACTGATGGGA
GGTCGCGCGTATCGCCTGGGCCGCACCTTCGCGTCGTGCCGTGGCCGTAAGTCCGCGCTG
CTGCCGGTCGCGGGGCCGCGCGCCTGCGCAGGGATTCCCTCGCCGGGGCCACGCGCCCGT
GGAGCCACGCCCCAGGGGCCTCGCCGTCGCCTGCTTGGCCGGGGCTGCGCGCCGCCGGGC
CGCACCGGCGTC
>TCONS_00012532	248bp
CCCGGTGTGAGGAGTCTACTCCTCTACCTCTAGACATGCAGCTGTTTGGCTGAGGGGTTT
GGTTTGCCAAAAGCACTAGCTGAGTCTAAAATCAAGTTTTAGCTTTTCAAGTTTTAGTAT
GATCCTTTTTGACTAGATGTGTACCTAGCTAATCATACATGATATCAAGCATTTTTATCA
AACAACATCTTTTGTCAGTCACCTCATTTCCACTTATTACTCAATGCAGTACAATGGATC
AAGCAGTC
>TCONS_00012533	689bp
CCCGGTGTGAGGAGTCTACTCCTCTACCTCTAGACATGCAGCTGTTTGGCTGAGGGGTTT
GGTTTGCCAAAAGCACTAGCTGAGTCTAAAATCAAGTTTTAGCTTTTCAAGTTTTAGTAT
GATCCTTTTTGACTAGATGTGTACCTAGCTAATCATACATGATATCAAGCATTTTTATCA
AACAACATCTTTTGTCAGTCACCTCATTTCCACTTATTACTCAATGCAGTACAATGGATC
AAGCAGTCTCATTAGCTGCGAGAAGCAGACGATTCGAATCGAGTTTTTATCCTTGCAAGT
AAACCTAAACACACGACATGTAGGGGCACTCCGTCCCCACACACATCAACCGTCCCCATC
GATTCCCTGGCAACAGAAAGGGGCTCACCGCCTTGGCGTACAATGCCTCACTGACCCCGA
CTGCCGTCGTGCAGTGACCGCACTTGTACCCACCATAACCGGAATGGGAGACCACGTCTC
AGGTCGCGTGAGGAGGGCAATCTGCGGGCAGGTTCACTCAGGTACTAGGCTTACCGATTT
ACCATATTTCTCGGTATGTGTTTAGTACGTTCAAACGCTTGACACAGGTATCCGCACGTT
AATCCTTATTCCAATTTCATCTCGTAGACCACGCGTCCCCATGGACCCGTGTCCACAGAC
CATCACCATTCTGTTATCAAAGTGGATAC
>TCONS_00012548	270bp
AATGCCAAATACCGATGTGTGGTCGGACTACCACTAACAGCCATGTGACCAGACTACCTA
AGCTCATGGCAACCGGCCAGATCTAGGACAAACAGCCATGGCAACCGACCAGATCTAGGA
CAAGGCGTTAGAAGACAACTACGACGAGAAGGCACTACGGCGCTCGATCCCTCTGTTGAG
CTGATTCACCACGCGGTCTGATGCTAGCGCCAGCAACCACCGACCAGGCGAGGCCGCAAT
ATGAGATGAACTGAAGGACGAAACACAGGA
>TCONS_00012648	450bp
CGGGGATGTGGACCGTGCGCGCGGCGCCGGGGACACGGGGGTTTTGCCGTGTCCGGACGG
GATCGGAGACGGGTAGGGACGTCGCGCGGCGCTAGCTGCTCGACAGCCTCAGGTGCAGGT
CCCCCCCTGTGCTGCCTGCATGCTGTACCGGGTCGCATGCACGGCGGATCCTCTGACGAC
GTGTTGGGTGGCGCTGCTCCATCATATGCTATTTCTTCTCCCGCTGCGGAAAGGTCAACT
AGTACGTGCTCCGACTTGTTCGCGTCGTTCGTACGTTGTCACGAGGGTTCGGATCAGCCA
TCCACGGCCCGGCGCGTTGTCCTGAACACGAGGATAGCCTTTGCGGTTCTGCTAGTTGAG
CTTCTTGCATGAACTTTTACAGCAAGATTAATAATTGTTTCATTCCCCGGTGGTGGCGAA
TCTAACCGACGTTAAGAGTATTAGATCAAC
>TCONS_00012657	299bp
AGTAGAACGGAACCGTTCTGTTCCAGTTTTGTTGTTGTTTAGTTACAAAGTAACTAGAAC
GGAATGACTCCAATTAGGGAATATTCTCCTCAGATCCGGAACCATTCCGCTCCAAAAAAT
CAATGGAACGGAGCCGCTCCGTTCCAATCCCGCTCTCACAGTCACGCTCCGTTCCGTTCA
CTCTGCAACCAAACAAAAAACAGAACCGCTCTGTTCCAGATTACCAAACACAGAACAGAG
CGGCTCCGTTCCTAGAATCAGGGATGGAACGACTCCGTTCTACTTGGCTCCTCAACCAA
>TCONS_00012675	510bp
CGGTACGCGATGACCGCCCTAGGATCGAGGATGAACAACCACGATTTAATGAAGTGGGAT
TCGATCAGAACCACCCGATCTGATCCAGTGACCCGGATTGAAACGTGCGAAGGGTGATTC
TACGTCTAATAACAGTCACATGTGCTCGGATCAACACTCCACACAGCTCCCACGCTTCGG
GGCTGTGGTGCCCGATTCCCAAAGTCAACTAGGTGATAAATGATGCAGGTGCTAAGGCGA
AATCGATATGGGTGCTCTTACCGAGGATTACATCGCGTCGTCCTCCGCCCATCGAGAAGT
GCGTTCCGCAGTGGCGCTCCCGTCACCGGCGACGAATTGCCATGGCTCTGTGGTCCCGCA
CACTCCACTGCTTCCCCGAGCACGCACCATACACCTGACAGAACGCCTTCAGTCACATTG
GGGATTCTGGATGGTGGCGGAGGCGAATGATGTCGACGACGGCTATCCTTCTCCCTTTCT
CCCTCTCTGATCCTCACCGAAGGTGCTCTC
>TCONS_00012680	1427bp
AATCAAGAGCCACAAGAAGGGGGAGGATGAGGGTACCTGTTGGTGAAGAGTAGCCCGATG
CACAAGTTGCCCATGCAAAGGAGGAAGATCCATTTCTAGGAGATGGGGCCTGTCCCTGGT
AGCACCAAATCATCTCCTCATCCTCCTCCCACTCCCAATCTGAGATGCCCTGGTTGAATA
CCCGTGCGTTGCAACAAAAAAATAGTGCAACAATACCATATGTATGACCATGTGTTGTAT
TGTTAATCAAAATGTTAGTGCACAACATGCCATGCCTAAAGCGTATAGGAAGAATAGAAG
CACGAAGGAAAAATTACATGATTACCAACACGAGTCAGCTCAGATTGGGACATGAAACAG
GAGTAAGAGAAGTAACAATGCCAAACCATAATTTCCAACATCCAATTCTTGATCAATGTC
ATTGTTGCAAGATCCTCCTTGTTGGGAGATCCTATGGCTGCTGCACCTTAGAAACCAAAT
TATTAAATCGAACTAATCTGGCCCAGATTTGAAAACCCAAACTCCAACTAAAATGGAACA
AAAAGCATTCTTATTTTGACCAGACCTTGTTCTAGCCAAGAACAGACAAAAGGGAGTAAC
TTTTGAAGCAACATAGATTCGATTTTACCTGTGGATTCCGACATATCGTGCACTGGTAGG
GTGTTACCCATATTTACAGCAGTGAACTCCGAGGTAGTTGCGAGTCCTAATAAACTCTAG
CCGGATCAGGCAGCAGAATCGATGGGAGGGCATGGGGTTGGAAACTTGCTTGCCCATCCA
GTAGATATTCACACTCAGTTCACGACGTCAGTTGCAAGAGTCACCTTCAAAACCTCACTC
TGCAGTAGACAATAGTCAATGAGAAACCTTTTTGTTCACAGATTAAAGAAGATTAGGTGC
AGGCTGTCAATTGAAATAATACAACCATAAAGATCAATGTGAACATAAGCATTTAAGATG
GGACTAATGCTGACCTTAAGCCCAAATTCTTCAGTGTAGCTTAGTACTCCATAAGAGTGC
CAAAAAGGAATCCAAACAAAGGCTTGATGACAAACTGTCTGATATAGCCAACAATAATAG
CATCTGGCCCTTTTATTGCTTCAATAAAATCCTCGGCGTTTGAGTTTACACAAACAGGAA
ACATCAAGAACTCCAAAGCCTGTGCATAATACCTGGAGTGCAATAATAAGATTTGTTTCT
TATGATTGGCAACTGATATAGAAATTCACCCCATGTTGTCATGGGGTCGTCGCCCTTCTC
CACCACAACTTGCAACTGTCCCTCGTCATCCCTTTCTCTAGCCCTTCTCCACCACGACCT
CTAGCTGCTCCTCATCGTCAATTTCTCCGGACCCTCATAGCATATAGTTTTGTACTACTA
ACTATATACAAAGAATCGACTTGCCAGCCTCCCATGCCATCACGGCT
>TCONS_00012728	251bp
CTCTGCTCTTCCTCGATGCGCAGCGCCTCGCCCTCGGGGGCCGAGAGTACCTCGGGCTGA
ACCGAGGACGCCTCGGGATGGGCCGAGGGTACCTCAGGCTGGGCCGAGGGTACCTCGGGC
TCGGGCACGTCGTTGATCTTGATGGAGGGTTGGTGCAGATCCCGGGAGAAGACGTCCGGG
GGAACCGTCGTTCGCCCCGAGGCTATTTTTGCCAGCTCGTCCGCAGTCTCGTTGTAGCGC
CGAGCGATGTG
>TCONS_00012730	217bp
CCTCCTCTGCATCTTCCTCGAAGTCGTCTGGGTTGAGCCCGTAGCGCTCCCGGAAGCGCT
TGCGCTCCGTCGCCGCGGCGGCGGCGCCCGACGGTGCCGCGGAGGCCGCAACGGGAAGAC
GGCGAACGGGTCTTCAAACAGATACGTGGTTAAGCTTAGCAGGATCCGGGGACGTAAGTC
CGGGAAGAGACGGACGGAAGGGGAAGGCTGGCAGAGT
>TCONS_00012811	247bp
AGTCGCCGCCCGCAGCGCCCCGCCACTCCCATTCACGGCCTCGGACGCGAAGCCGCGGCC
GCGAGCCTCCGTGTCATCGCCCGAGCAATTCCGCCCCTCCGCCTGCGCCCGCCTTGAAGC
CCGCGCCTCGCCGCCGTGGACGGGTCCCGCTGCGCGCAGAGACCCACGGGGACCTGCGCG
CGAAAGCGCAAGCGCAACCACCGCACAGCCGCCTCGGCGGGCGGCCGCTGGAGCGGATCG
AGGCAGG
>TCONS_00012844	965bp
GTTAGAGTAAACACGATGGTTTAAGGTGCTTAATCATTTGCCACAGACTTCTGGTACACT
AACTTCTCTCCTCCCTCTCTATCTATCTTTACAAAAGTTTAAGAAACGAGTACGATCCAA
AAGAAAGTCTAAGAAATGTGTAAAAAAAACTGTAGGAGTAATTTCTTTCCTCTGTTCCAT
CCTAAACGGCTAGACTGACTGGGGATTGGACGACAGCGAGCGGAGCAGTGCAGTGCAGTT
GAGGCTCCACGGCGGTGCAGTCAACCTTGCCGACCTGATCAGGAGGGCAGCTCTGGAGGC
ACGGCGACGGTGGTGCCGGGCGCCAAATAAGGGTGCCGGCGGTGGCAGCGGTAGCCCAGC
ACCATGACGAACTCCTCGGCTGGCGCACCCACCGACGCCTCCACGGGCTCCGTCGGCTGT
CTACGATGCCACAGCTCCATCAGCCCACGCAGCGTGCTCGAGGGGCAGATCGGTTCGCCA
TGGCAGATGATCTCCACCTGCAGTTGGATTGGAGAGGAACAGAGATCAGAAACAAAAAAA
AGGATGGAATCAATCAGAATACCTGCCATCTACAGCAGAATTATTAGCGCCTTCTCACTG
TGCACGAACTCAAAGCATTAGTGCGAAGAAGAACAGAAAGATACTAAGGCGTTCAAGTAT
ATGGATGTCATCAGTCCATGGTTACAGGAGCTTTTCTCTAGGAGATTTCCAACTGAAGTT
GATACGCAGAAGGAATGTGAAATAGGTGACAAAAAAGGCTAATTTCCAGCGGACAGGAGA
ACATGATTCGCCATGCGAATCTTGTGGCTCTATCCACAGCAGGGCTAACTCTGAAACTAA
CTAAATGTATTGCTAGTGGTCTTTCACATTTGCATGGCTGCTGTCAAATTGTCTATGTCA
GATCCGGTACTCTAAAACAAGTCAACAAGTGGCCAGCTCAGTTTTTTTTTATTAATAACA
AAAAT
>TCONS_00012864	334bp
TCTCCGGCCGACGGTGGTGGCGGCTGCTGCTCATCTCCGGCCATTCGTCGGCCTGGTCGT
CGGCCTGAAGCCCGCCTGGAGCTTGTCTGCCTACCCGACCAGAGTACCCGGTGCTGCTGC
CGATCCAGCGCCCTTACTGCAATAAAGGAAAAAGGTGAAGTAGATTAATAACACCATGGT
TCCAAGAAACATAAGGTCATCAAGAAACAAGCAGAGGTCAACGGCATCTATAAATGAAAA
AGAACTAGGTGAAGATGACAACACCAATGTGAATGCAAGTGAGAACGTAGAGGCTAATAA
AGAAGCAAGTGGTGCAGCTAATGATGTGACTGGA
>TCONS_00013065	763bp
CACGTTGTGATGCGCGCGCGACAACTGGGGAGAAAAGGTTCCGCTTCCGCCGTTCCGCGG
TGGAGTAGGAAAACGCTCTCCTGTCGCGCGCGAGCGTAGCCCGCCCAGGCCCAGCGACGT
GCAGTGGCAATGTGGCATCACGCACGCACTTCCTTTCTAGTGGTCCGTCTACTGTCGGCG
CAGCCGCACAGGTAGGCAGCCTACGGCCTACGGGGGCATCTAGGTGATCTAGCTCGCAGC
GTAGCGTGAGCCAGCCAGGCGGCCCAGGCCTCCGCTCCGTCCACTCTCCTGCTCTACGCG
GCTCGAACGCCAGCTGCTGCCGGTACTGTGGCATAGTGTACGGTACAGACAGAACAGCAG
CGTTGACCCCCCGCCCGGGTCGTGGACACTTCCGCGCCCTCGCTTTCCACACCGTCGCCC
GGGGAGCGGGGACACGGCTTACGTCGCCGTCAGCTCCCTCCACCTCCAGTCCACCGCCGC
CGATACCTTCCCGCCTGGTTTCTCACGCATGCTCGCGTGAGTCGCGTAGGCGTCACGGGC
GGTGGTGTTGTCTGTTGTGCTGGCCGGCTCTGGCAGTGGCAGTCCCGCGCCGGGGGATTG
GGCCACCGGAAGAAGTCACGCGGGCTGAGCTCTGCGTCGGTTCTGATGGACATGGACCCA
TGATAGCTGAGCCTGAGGAAAGGATACTGGGCCGTGGAATGGATTCGGGATAGTAGTGCG
ATGCAATTTTAATCGAAAGTACTGGTGTCTGTGTATTACAACG
>TCONS_00013104	1119bp
GCGTAATAAAAAAAAACTCGTGATTGGTGTGGAGGGGAAGATCTGCTTATGAAATTGTTC
AAGAAAGAGTCGTCTCATTTCCTTATTTCTTCGTTCTTTCGAATTCATTCACTTCGACGG
CTGGCGCTACGCTAGCTTTGCATGATTAGCTCCGACAGAACAGGTACTGCATTTCCTTAG
TTGGATCCGCTCTTTCTCTCTCGTGCAGTTGTTGCTTCCGGCTATTTATTCAGTCGTCAA
TCAGCATTGATCCGGGTAGTTAGTCAGTCTCTCTCTTTTTTCCCGTCCTTCTCTATCTAT
GAAATTCCTAATTAAGGGAGTTCGCTTTCCAATATCTAAATGTTCATGCAAAGCAACAAA
CGAAATGCAAGAACTGTCACGCAGAAGTCACACAGTATGCTGATCGTTCTGAAATGGTAA
AAAGTATTGGATTTCATAAGAGATTCATACATAGAGATCTAAACTCATGGAAGGGCCCGG
CCACTTTACTGCTTGATAGCGGCACTGGCTCGTTCTGGGCAATAAGTCGACACCACTCTT
ACTTCCTTCTTTTGAACTTGTGTAACACCACTCGGCACTTCTTTTGTCCTTGTGGAATAG
AGAAAAGTCTGTTTTCTAGCGAAACTCGATCTCGATAGTAAATCATTGGTACGTACGAGT
CCCTTATTTGTTGAGAAATTCTTTGTTGATTCGCCTATTCCACGCTAAAAAAAGGGGGAC
CGAGATCTTCTTTGAACGACTGATCTGCGACTTCCTTCCGCTCGTGTATCAGCAATAGAG
TTTGTTTGACAACAGATCCCAATGCCACCTGCTTTTAGCCAATTCGTCACTACTACTACT
CTTCCTCGGAAACTCATCCGAATCAGAAAAGGATGATTCCCTAGTGGGAAATGGGAAAAG
TACTACCAGCTATTTGACCTCGATAGCCTGCCCCAACTATCTATTCTCCTCAGGCACCTT
CCGGCAAGGCATCCCTACTAGAAATCAGAAAAAAGGCCACTTTTCTGAAACGCACTTTCT
TCTTTTCCATCCATAGAGGGAAAAAGGACTTGTCAACTTTTGCTGCTATATGAAACGGAA
GTGGCGATCGCTGATGCACCAATACAACCTCTTGAAAGG
>TCONS_00013284	662bp
TGGGACATATGTGTTTGTCTTTATCATGGTCATGTGTGAACAGTGACATAGTTCATAACA
AATGGTTCTTCATTGCTTTGTTTGTAAAGCATGTATTTTCGCTTAACCTGAATTGCTGAT
ATGCTCCCTGGTTTTAAAGAAGGCCATGAGAAAATGTCAAAGAGTGATCCATCCTCGACT
ATTTTTATGGAAGATGATAAGGTATATATTTCTCATGGAGTATTTTTTTCTTCCTCGTCA
ACATTCCTTTGATGCTCTTAGTTCTTGTGACACCTTACGATGCAGAGTAATAGTAAAAAT
GTCATATTTATCATTTGATTAGCTTACTAGAAAATATTAATGAGACCAACGCAAAATCGC
TTTATGCATCGATGCTTGCTTGAGAGTGGTTCAACTCTATTTTTCTTGGTTCAGTGGAGA
TGGTAGCATGGTGAAGGACAATGCCTGACTAGAATGTTGTACAGTTGCAGTATATGTTCC
TCATCTCCTTGCTAGAAAATAAAGCTGTATCACTTCATTAAAAATCTGGTGTTCATCTAT
ATATATACGGGGGTGATGCACCGTTTATAGTAATATATGAAAAGTTGGTGTAATTGATTA
ACCATTGTCATGCATGCTAATTAGTTGTGCATTTTATTTCCTTATAGAGCGGCATGTTCA
AG
>TCONS_00013358	599bp
CGGGGAAGAGGCCATCGCCTCGCCTGCCCAGGCACGGAGCGCCCGATACCGATGGCGAGA
ACAAGCCTCCAATCCAGCAGCAGCCCGGATCGGGCCGCGGCGGGCGCGCTGCCAGAGGCA
ACAGCACACGCAGACGACACAGCAGCTGCGGCTGGGCCGGTGCGCGCGGCAGGCAACAGA
GATTCGGGGAACCGCCATCATCACGTCGCCCAGGAAACAACCTGCCCTGCCCGACTTCTC
TTCCGTCGACCGGCGCCACGCCCCAAGAACATTCTCGCGCATCGGATCCTCGCCCCCCAC
AATCTTTTTGTTTAATCGATCGCTGCTCGGCGCAGCTAGCTAGGTCGTCTAGGCTAGGGC
AGTGTTTGTCGCGGTGTCAGGAGCCCGGCCTAGCTCGAGGAGACGAGAGGAGAGGAGGGC
TGGAGCCTGGACGGGGGAGGGAATCAAAGACCGGATCCATGCCGGATCGATCGCGCCTCG
GACGGCAGGGAGGGGGGAAAGGGGAAAACATTACGCCCATAACGTGATCCAGGCGAAGTA
TCACGGTCACGGTAGCCAAGACGAGGATCCATCCTAAAATAGTCATTGCTGCCGGTTTT
>TCONS_00013397	1016bp
CCTCCCGCTTGTTGGCATCTCCACGGCCGTAGCGCCGCGGTGAGCGCGGCGCGGGCGCGC
GCGGGCGGTCGGCCGGGGTCGCCGTACCGTCCGTCGCCGCGGGGCGCGGCCACCTTTTTC
CCTTTGTGCCGCGAGGACTCATAGACGCGTTCAACAATCGTCATGTACATGTCCGTATTC
GTTCTCAACAAATGTTGCAGATGCATGTTTCGCGCAATGCGTGTTCCACCATCCAGTAAC
CAAACACATCGAACGAATCATCACTGTACATTCCCCCATCACATCTAATCCTCTGCATAT
GAATCCTCTGCATATGCCAGGCCGGGCATGCATGGACAGCTACTCCTCATCATCCCGCTA
CAGCTTGCCATCTAGCTAGCATCGCACCAGCGGCGGTGCAGTGCAGCCGCGCGCGCGGCA
GTGCACATTCATTGTCACGCCGGCGGCCCTGCTGCACGCAGCTCGTCGCAGCGGCCTCAC
CACGACGACGGGCGCGCGAGAATTCCATTCCCTCCGTTCTCGAATATGGAAAGTCGTTCC
CCAGCGCCCTCTCGCCCTCTGCTTTGCTGAAAAAGAGCCCGGTAGTTTTACACCTTTTCT
TGCATTGCAGTTGCAGCACAAGCACAATGGGTAGCCCTTGGTAGCTGGCTTGGATTCATG
TCAGACCCTACCATGTTTATTCACTGCCCCTGCATGCATTGGCTCCCTCCCGGGACAGTT
CTCAGCAGAAGAGACCGAGACCGGTGACCGGACATCTCAACCCAAGTGCTGAACATTCTC
TAAAATAGCTCGTATATTCATAGCCACGCACTATGTTGGGCTTCAGGCTTCAGCTAATAT
ATACTCAATAAGCATGTCCTGAACCCCATAAGCTAGCTAGGATCACCAAACCCACTAATT
AAATAACAGTACGCACCTCTATATATTGTGTGTTTTATTGTCCTAGCTAGCACCTAAAAT
ACATACCTATGCCATGCAGCCGGCAGCCCTGAACAACCCTGTGCGAGGCATGTTTG
>TCONS_00013462	1599bp
ATATGAATTATAAATGTAAAAACAAATATAATTCATGAACGAGTCTGCAATATACATTAT
GAAACCAGACAAGTACGCACAATTACATATATCATCAATAATCTAAATATTTAAATATAG
ATACAGTGATGATAATAATTGTAAATATATTCAGCCAAAAAAAATAATCCTTGTCGAAAT
GGGCCAAAACAGCCAGCCCATTTGCGGCCTATAGGAGGTGGGCAAGCAGTTAGGGTTTCC
TAACTCGTCTTGTCGCGGCCCTCTCTCTCTTCCACCAGCAGCAGGGCGCCGCCACCGCCG
CCGCCTCGCGGGTGCGCAAGCCGCTGCCACGCGGGCGCACAGGCAGGCCACAGCGCGGCC
TCGCGCGGTGCTCGAGCCTGAGCAGCCGAGCGCTTCGGCCCCGGCGACGGGCCAGACCCG
GCCATGGCGCGGTCTCATTGCGGCTGGCGCAGCCCCCAGCCCCGGCTCGCCAGCGGGTGG
CCCGGCCAGGAGCGGCGGGCGCGGCCTCCTTCCCCGGCCTCGGCCAGGCGCGCGCGGGCC
CTAGCCCCGACTCGCCGGTGGTCGGCCCGACCAGGAGCGGTCACGGTCTCGCCCCTGGCG
GCTCCGGCGGTGCAGGCAGCCAGGCGGGTGCGTGGCACCCAGCCTCGGCACCGGAGGCGA
CGCGGCCCCCAGCCTCGGCGGCGGGCGCGGTGAGGCAGCCCCGACGGCGGTCCGGGCTCG
GCTGCACGGGGCACAGCCCCCTGGCAGCGCAGGCGCGCGGGCACCGGCCTAGGCCCCGAT
CTGCGTGCACGACCGCATCCTCCGCACGCGACGACGGAGCCCTGGTGTGCTGTAACGGCC
AGGTGTGGCGGCACGGGCGCGCGGTCCCAGGCGCGTACGGTTACAGCCCCCGGCACGCGG
GTGCGGTACCCTTGCGCAGATACGGCCATGGCGCGAAACCGCGGTCCGGCGGCGTGACAC
GGGTGCGCAGGCCCTTCGTGGCGCGCACGGTGTGGATTCCCACGGCGTGACTGCCTCCGG
CATCCGTCGGCATGGGCATAGCCGCGACGGCCTTGGCGGTGCCGGCCCCACTGGCCACGT
CGACCTGTAGCGCGCACAAGGACTTTCCCAGTTCTCGGCGACGTGATGATGCAGAGGCAA
TTTTTCTAGCCTTAATCATTAATCATGATGATGGATGACTGATATACCTCGTGTCGCATC
AACAATGGCCAACCGCACTGGTTACTGTCCTCAAGTCAGAAGTGAGAGCATGGCCCCTGC
GATCCATCTAGCGAGTTTCAGATTCCTCTTCTGTAATCTTGCGATCGTGCTGATAACATG
TTGGATATCAGTGAATCAGTGGTAACGAGATACAGAGAGAAACAAATGACAGAACTGTTG
TCTTTATTACAGAGTTACTTGCTTATATACAAGTGGATACAGAGTCTCCCAAGGGGTGTG
TCCCTTGGGGGAAAAGTGTCAGGGGAGGGGGTTGATCACATGTTATACATATTTTGTAAC
ATGAAGAATCCAATGCGCTATAGCGTGGCAGCTCAGCTGGTGCCCTCATCCACTAAACCA
ACCTTTCTTTAAATACTGGAGCTAATCCAGGGTGTCCGA
>TCONS_00013490	233bp
AGAGGCGGCTCCGGTAGCGCTCGCGCAGGGGAGGTCGCGGCTCCGGTCGCCGGTCGCGCT
CGGCCGCTCGCGCGGGCCGCACTGCCGCAGGGGCGCACTGCCGCACTGCCGCACTCGTCG
GTCGCGCTCCGGTCAGCGGTCGGCGGTCGCGCTGGAGCCTGGCTGGCCGCCTTGGAGATG
GGAATCGGGATGGAGATGGGAGTCGCCGAGTTGGGATCGGGACACAGCCACAC
>TCONS_00013525	257bp
CGTTCTCGTCGAGAGCGGCGGCCAGGCGCATGTCGGAGTCGGCGAGGCAGGCGCGGAGGT
CGGCCTCGGCGCGGTCACGGTCGGCGAGGTCACGGCGGAGGCGCGCAGTGTCGGCCTCGA
GGCGGGAGACGCGGGAGGCGATGGCCATGGAGGTGATCTGCGCGCCACGTCCAGCTGCTC
GTACGGGTCGGTGGGGATCACGGCCAGGATCTCGTCAGGAAGGTGGAAGTCGACGCCCGA
CGTGGCCGTGGCCCCCG
>TCONS_00013537	311bp
TGTTTACTAGGGATGAAAACGGTTTCGGAATTTTTCGGAATTCCGAAAACCGTTTTCGAT
TTTTTTCGATCAAATTCACCGGTAACGGTATTATTCGGAAACGGAATCGGTATCGGAATT
TTTTATCAGAAACGGTATCGAAATCGGTATGTCATTTTACCGACCGTTTTGTTCGGTTAC
CGATTTTAATCGGAATTTACCGATTTTTTTCTCGGAATTTTACCGAAATAAAAAAAGCCC
ATCGGCCCATGAAGCCAACAGGTCTGAGTAGGCAAGCCTTAGTGCACCAATTGGTCGGCC
CATGAAGCCAA
>TCONS_00013539	761bp
ATGGGCGTTGGCGGTGACGCCCAACACGATGCATGAGCAATAGTGCCCCCACCCTGCCGA
TGTGCACACGACGACAGTTCCCTGAGGGAGCATGGCGGCTGCAGCCATCTGAGGCAGGAG
CGGAGGCGGTTGCGGCCATCCGAGGCAGGAGCGGAGGTGGCAGCTACGGCCTCCCCTAGG
TGTGAGCAGCGATGGCGGATCCTAGAGGCACGCTTCGCAGCGGTGGCCACCTGAGGCGCG
CGCGACGGCGGTGGCTCCCTGAGGCGAGTGCGGCGGCGACGACCTACTCCAATCAATGTT
TATGCATGAGGCTGTTGGTTGGGCACATATTAATACTTTTTCATCAATTATTTATGCAAC
TTTTTATAAGAATTTATACTTTTGCATGATTCCTGTCATCCAATTTTTACGTGTATGTAG
TGAGAAAGAAAATGTCATTCAAAATTTGCATGCATGCAATGAAAACTTTCATGACCTGCC
ATAATTTTCGGATCTGCATAAAAGTAGGAATCCAATGCATGCGTATGGTAGTTGCCATAT
TTTTCGGACCTGACATAAAAATAGGATCGCATGCATGCTCCTGGTGGGGAACACGCCCGT
ATGCATGTGTCTTGTGGAGGGACGACATACAATCGCATACATATTTTTATGCTACTTTGT
ATACATATATATGCCAACGTCGATAAATTTTTAGGATACATTGTCAGCTCATGACAACCC
TTCCATCTATTGTATGTTTATGATATTTCAATTCATATTTT
>TCONS_00013542	910bp
CTACAGAGGAAACAGGTACATGGCACAACCCCGCGACATATATATGACCACAAATCCATC
CTCAACTTGTTAAGCTATCTCCAAAAGTTTGCTTATCCTCATCTATAGTGTAAAACGGTA
TTTTACACAGTGATATACACGATCTGCTGGCTATAGCCTTAGCACTTTACCTTCCCTAGT
GTTTTCCTTGCGCACAAACCATTTGTACTTCAGACCCACCGTAACTGTTGCTCGTGGTGT
CATATCTGGCCTCCTACGTGGAATAGATTAATAGTACAGAAAGAACTGGTCACTCCATTC
TTGTCCTATTGATTACTTATCTTATCATAAAGGACATATACTCGCTGTAGTTGTTGCACA
TACTATAGTTAAGGGATGTTTGTTTTAGGATTATAATATGCATAGATTATATAATCTTAT
TTATTTAATAATAAATCGATTATATAATCTTATTTATTTAATAATAATTATTTATTATTA
AATAAATGAGATTATATAATCTATGCATATTATAATCTCAAACAAACGCCCCTTAATTAG
TTTCAATTATCATACATGTTTGCTTCAGCCATCATTATCTTTACTCTCCAGCATGATTAT
TACATTATTCTGTGCCTCAGAATGAATGAGCTGCATTAGGAAGAAGAGACGGCTAAGGAC
GTACCCAACACATCAATCTGCTGGGGCAGGATGTTCCCTTCATACACAAAAACTTCTTTC
TAGGTTTTGGTGGCCGCTAAAACAGCTGACAAACTGCCGAAAAAGAGAAAAAAACTGGCA
GCATAAATCTTCTCAGTAAAGTATTTGTAGATTAACATGGTGAATGCCGCCATTTTTATC
ATTGGCAGATTGAAAGGCGTTGGACAGTGCAGACTTGCTAATAAATGAACTTTTGCCATG
TGGTACATAC
>TCONS_00013545	350bp
GTTTGGCAACTGCTTTAGCGTAGATAACAGTTCTTGTGTATGTAAGTAGCATCCCATCCC
AGCAGTTCGATGTGTAGATGTCGCTTCTTCCTGATGCCGCTCATTCATTCTAAGGCACAG
AATAATGTAATAATCCTGCTGGAGAGTACGTGAAGATTCTATTGGCTGAATGAAGCAAAC
ATGTATGATAATTAATTAACTACAGTATGTGCAACACTACAGCTAGTAGTATATGAATCA
AAATATCTAAATAAATCAAAGATAACATTGTATACCCCGCCTCGATAAAAATGCAATCTT
ATATTTTCTACATCCTCTTTTTTAACGAACCAGCAGGAGAGCAAAAGAAC
>TCONS_00013546	711bp
AAGCCCACTCTGACCATCCTGCTCAAGATTTTCATCCCTTCGCTTAGTAACATGCGAAAG
ATGCACATCAATGTCATCCTCATCTTCCTCATTTAAATCTACTTTACTAGTTGAAGGGGA
TGATTTCCAAGAAAGCACGAGGTGATCAACCTCTATATTTTTATTGAAATGATCGAGGAA
AGAACCTCACTATCGTCTTTGCCCAGACAAACCCCAACATTATTTAAATTGTCAGCAATG
ACTTTAGGCTTAAAAGAAACAAAAGGAAAACTCACTGATTTCCAAATTCTGCTTTGCCGC
TAGGCGCTGAGCCTTGCTAAGGATGTCCTCATCAGAGACCACCCTCTTGCCTGAGAGTCA
AGTAACTTCTCCTCCAGCCAAATGTTTTTTTAGGGAGATAGTTTGATTTAAACCAGTCTT
GAAGAGCAATCAAGACATTGTTGTCAACTTGAGCCAAACGTTGGAGAGCCTATGTCATCT
CATCATTTTTCATATTAGCCTTAATCTTGAACAATTTGCATAAATGTTGTAAAGCAAGGG
CACCTTAGATGAAGAAAGTAGTATTTCAGAGTTGCCACAACATTGATCATGGAGTACATG
CACGGTATTAACATCCCCTTGCCCATGAACATTATCTGCAGAAAGAAGTGAATTAACATC
TTTGTTGAGTGAGATAAGGTCTGACTAATAGACCGTAGAGAATTATCCATG
>TCONS_00013549	434bp
CTAGATTCCAGATGCAAACCCTCTCGTAACATGAATGTTTACAAAATGTTATTATGCTCT
CCTGCATCTGATATCTACATTTCAGTTATTATGCTCTCCCGCATCTGATATATACATATC
AGCATAATTGAACTGATTACATTCTGATATTGACCTGCATTTCATATTTACACAAACCGT
ATCGTAAATCAGTTTCAGCTTATAGTAACTCAATTGTTTCATATATCGAAACACAAATCA
GCGTAAATTCAATGTTAATTTAGCGTAAGTCATTTAGTGCCAGTACACAAAAAGAGCCCA
GGTGTGGTATGCATAACTAATCGTCATTTGTGGTGTGTAGGTTGTCGTGGCTTACTATAT
TAATTTGCTATTGCATATGTGCAGAATTGTTTTTGGTCCAAAAGATTGTATTTATATGTT
TATATGTTTCTGTG
>TCONS_00013574	353bp
CTTGTTCATTGCCATACTTTATTTTTGGATCGTGCTCCGCCACTGCCAGTGCCACAGGTG
GCGCTGCCACCCATGCCGGCCGTGCCCGCGGTCACCGTGCCGCAGATGACGCTGCCGCCC
ATGCCAGCGGCTCCCAAGGTGGCCTTGCCGCCGATGCCGTCGGTCCCCACCGTCAACGTG
CCCATGCCGTTTGCGGCACCGCCTCCGTCGGCGTAGACGCTCGCGGCGCGCTCTTGCAGG
TTTGCGTTCGCCGTGCCCACCATGCACAGCAGGTGGTGGTGACCGGTGTACGCGAGAGTG
ATGCCATTGTTTGTCAATACTGTTGCACGTGTGTTTCGTGCTTTCTTGTTGTG
>TCONS_00013588	613bp
GGGGTATAGAGGGAGAATATAGGGGAACCATTGTGGAAGATAAAAAAATAGAGGATAAAA
TATTGGTAATATGACAAAAAAATATGATATAGTAGGAAAAATTTAAGAAAACCGCTGAAG
ATAGTCTAAGCATCGGTAACAGGATTAGTGGCTTCCTACAATATTCAGAGTGAAAGGTTG
CTAAAATTTTGTCGGGTCAAAAGCAATTCAAATTTGAACCACATTTGGATCACAGGCATT
TTTGCTCAAAAGCCTGCGTAGGACCAGCTGCAACTTAGAATAATTGGCTCATCAAATTTG
TTCAAACAACCCACTTGACGAAAGCCTTTCAATTGACAGTAGCACACTAGCCAGGATGAC
AACTTTAGAGACAAACCACTATCATCAACCATTCTTCGAACACATGCTCAGCTCTTGACT
AGTAATATATGTTCTCAGAAAATATAGATGGATTTGTGTGTGTGCACAGGGAGGGGAGGG
AGCTAAAGCCACTGCGCTTTCTCAATCTAAACAGCGATGAGAAAGCAGTAGACACAGGTG
AGGAGCATTCGCTTTTTCCACTAGCAACAATACAAACTCCTTATCCTAATCCAACCTAAA
ATCTCCAAATTAC
>TCONS_00013603	236bp
ATTATGCTCACAATATCACAGACCACATCAATTTAACATCAAACTAACACAGTTCATCAC
TTGTTAGTTCATCAAGTAGAAGTGCAGACTTTGAGTTTTGCTGACAAATGGTAGCTCATT
CAAGCTAACAAGCTGGCTCGTTAACAAACCGAGCTGAGATGCTAGCTCAGCTCGTCACAA
AATTGAAACGAACCGAGTCGAGCTGACCACGGGTATTTTGTCCAGCCCTAGTTGTA
>TCONS_00013619	823bp
ATTAAAAATACAGCGTACAAGCTTTGACAACACTCAACCTCTACTAGAGGTCATTAAAAC
TTTTAGTTCCATCAGTAAAGCAAATGTCCATAAATTTTAAGTACTTTTGAAGTATGTGAT
TTGTCAATATTATTACAGAATGCTTTGCTCATTATAAGGGCATACACCGTCATTTCGGAA
TGTAGTAATACTTTCGGCCTGCTCAGCATTGATGTAGTGATGAATCCCTGACAGTATCAA
GAAACGAAATAGTGGTGAAGCCCACAACTGAGAGTATGATAAATAAAATAGCAAATGGCC
CCAAGAAACAGACACCTGCTAAGTCTCCGAAACTGTCAGATTATGACAATCTGTAAAGAG
TCAGATCCACTGTTATGTCAATCAGCAAAGAACCGTCATGTGAACGGATCCTAAGACTGG
GGCGACAATTGCGCATCATCATCCTCTGAAGAATGGATACAGGCATGCAGCAAAGATGAG
AAAAAAAAAAGAACACAAATGTAACACACTGCAACGGATGGGAGGAAGTGGTGAAGGCGA
ACTCATGAACAGTGGAGTCAGAAACGATAACATGTCAATCAGCAAAGGTCCGGAAGTCCG
GATCCTAAGACTGGGGCGACAAAAACCATATCATCATCCTCCGACACGACCATCGACACT
GATGAATTCAAAAGAAATCAAAATCAAAAGATGGGAAAACAACACTGTTTCGACCAAAAA
ACGCACCGAGCAGCGAGAAATCATGGGAGTCAAGAATGCTAGACGACCGTAGAAGAATTC
GGCTACACGCGTTGTGTATTTATATTCAGCTACCGCCGGTGAG
>TCONS_00013639	301bp
CAACAGCAGGACGTTGCGGCGCAGGAAGCATTCCCGTCGATGTACTCCGAGCAGGCACCG
CAAGAACAACCCTCACTGCCGCAGGTGTTCTTCATCGCCACATCCGACGTCCTTGATTCA
GTCAATCGATGCTGCTCTCAAATCTAGTTCCCCTCCCATCGCCGCTCCATCTCAAAGCAC
AGATCTTGACGTACTCCATCAGACGAATGTGTCCCAGGGGAAGTAGAAGACCAGCTCGAA
GAGTAGGAGGCGTACCTGCTCGATTCAGTCAATCGATGGAAGACGAAGAGTAGAAAGCGT
A
>TCONS_00013691	869bp
CGGCTCAGCCACATATTGCATCGTATCGTCATGGGTTGAGCCGTTGAGGTATGCACTCAC
GGATCATGTTTTGCAAAATTTATTCAAAATCCTACCGAAGCACACGATTTCATCTGCAAT
CCACACATGCGTCGTCCAACGCATCAGCTTCAGACGTGTTTTAGCAATCCACACATACGG
ACCCTTAAGAACTCGTACCATGACAGGTCACTACCGGGAGGCGGGAGGCACGCAGGTCGC
CCTACAGGCCTACACATATCGTTCTCCCTCTCTTTCACCCATGACCCATTTATAATCATT
TATACTCCCAGATTTGCTTCTCACCTTTTCTGTATCAGATCCAGCAAGTGCGTTAGACAT
AACCTGGGGGCAGCAGAGGACTAGCCGGTAGCGTCAACAGGCTGGATGGAGCAAACTTCC
TCTTCTACTCCTCATCTGTTGCCGCTCCAATTCATTCCATGGATGATGCCCTCATTGTGC
TCGATGAAATGGGCACATGGTAGAGCGGCGGCTGGCAGCTCCTACTCATTCCATGGATGA
TGCCCTCAATGTGCTCGATAACAGCCGGCTGCCTTGCTCCACTATTTTATGCTCATTAGT
ATGACAAACACTGAAACAGAGCCTGAGGCACACAACAAAACAGGAGCTAGCAGGAGTAAT
ACTTGTGCAAGGGAAAATGAGGTTAGGCAACGCAATTGATGGTATTAAGTCTTTTGGTTT
AGTCTAATACTTTATATTTTCTCTGCCTATTCAAGTAGCCATTTCTTTTCTGTGTACATG
ATTTCTAGTGCCGCCAGGCCTGCAAGCACAATGCTGTTGGTATTTTTGGCATTAATGGGT
TTCTTTAGTTTGAGTGAATGGTGTTGCAC
>TCONS_00013764	1615bp
AGGTTAACTGGTACAATATTTCGACTTACTAACTTTGGTCACCCCATAATCGGAACAAGG
GTGACAGCAAGTTAATTAACCTCTTAACCCAACAAGGTTTTGCGCAAGCATGAAGGAAAC
AATATATCAAAACACATGACACGAGGCATTTTAACCTAACAATTAATATAACCACAACAC
CCGGTTGCAGCCGTCCAGAAAACTGACATAACTAATATAAATAATTAATCCAGTCCATGA
ACCAATAGTAGGAACTAGCGAATCAATGTACTATTACTAGTCGATGTAAAATTCACGAGA
ACGACGATGATTTCGGTTGAGACCGTCCATCAAGCACTTAGCGCGTGATGAACAACGTTC
CACACGTCGTCGCCCAACAGCTAGAATTTCACTCCAATTATCAACCACACACATCATCAA
ATTAAAAATTGTGCCAAGCGAAGGCACAACGACGTGCGGATACACAGACCTGGAGGCTGG
AGCAAGACGAGTAGCGAGTCGCCGGTTGAGCAACAGAGAGCTGTGATCGCGAGATTCGTT
GACGATGGCCAGGAGTCCGACTGGCGAGCGCAGTAGGGACAGAGAGCCAAGGCGAGGTCG
CATCTGGCCGAGCTGAGCGCCACGGAAGAAAGGTCCGAGCAGAGGGTTCGAGCCAATTGA
GCACCGACGAGGCTTTGTGGGTACGGATCGGCGCTCGCAACAGAGCTTGCGCACGCAGGG
AGGAACCTCGGCCGGGCGCGACTATAGAAAACGACGAGGAAGCGGCCACCAGGGAAGCTT
CGCGAGCTGGAGGCCGAGCGCCATGAACCGAGTGGAGGGCGACGTATCCTCGACGAGGAC
CAAGTGCAGGGGTGAATTTGGGCGAGAATAGCCGGTGCAGAGGATGCACGCCTGGGCACC
GACGAATCGAGGGCACCGTCGACATGGGGGTGGTGGTCGGACCCAACTGTGCCGAGGCAA
GCAGGGACAGCGACAAACTTGAAGAACCAGGGGACACGGTCACCAAATCTGAGCAGGTAG
AAGCACCAGACACATGGGCTGGGCGCTGGGGCTGGGCAGAGGGTGGGCGGGAGCTCGAGA
CGAGCTCGGCAGGGACCTGAGCCTTCGGCGCTGAGGAGCTCGACTGAAGAACGGTGGCCA
TGGGAGACCAGGGAAGAAGGGCCTCGGCTGGGGAGGGAGATCCGAGCTGAGGCAGGCCGA
CGCAGAGAGAGATGGAGGGAGAGAGAGAAGCCAGGGAGCAGCGCCATGCGAGGGGCCAAC
GCTGGGGGCTGGGCGCTACCACCGCACCGGCCAGGGCTTCACGGCAAGGTCGACTGACGG
CGCAGGACGACGAGCTTGAGCAGAGGGCGCCGCGAGCAGGGGCATCCTGGCGAGCTCGCA
GCAGGCGCTGGGGCAGGAAGGAGCAGCGTCGGCGAGGAGAAACTCCACTGGACGCCATGG
GGGCGAGCTCGGGACGGGGTCCGACGAGCAGAAGCCGAACGCCGGCAGGGGAAACTTCAG
GGCGCGAGCTGAGGGAGAAGAGGAACGGCTGGTTAGAGAGGAGCACGCAGGGAGAAAGAA
GACAGCGGCTGCACACGCGGGGAAGAAGACTGAGGCTGGGGCGTGGCCAAAAAAA
>TCONS_00013836	2334bp
ACCTACACGCACGCATCACGATGCACTAGTGTAGAGAAGCTTTAAAGTATGGTTATAGTG
TTTTCAGCGCCGCCGGTAAACTCTAGATCCAAAATATTCTTCTTCTCTCTCACATGATGA
AACCTAAATCTAAAATATGGCTAAAATTAAGTAATAATAAACAAAAATTGACAAGAAAAA
CATAAACCACCTTTCCTAGCAACATTCTTTCAAAAAAATGAAGCTCAAAACCTCTCCCTT
GTATTTTGTAAAATCTGAACCTCCAATAGAAGTTGGCTGCAAGCTACAACTCCTCTCGGG
GAGGATGAAAGGGTATTTATAATACAAAGTTTCACTGGTGATTGGCTTAAGAAACCGCTA
GTGAAAAGCTATTTTCACTTATGGTTCTCTTAACACAACCATCAGTGAAAATAACACTTT
TTCACTTGCGGTTGGTGTAACCGAGAAAATAGCCCATTTCCACTGGCGATTGTGTTAAGA
GAACCGTCAGTAGAAATAGGTTTTCACTACCGGTTTCTTAAGCCGAGCCCACCTGTTTAT
TTTCACTGACTAACTGAAATGCTACTGAAAAGTTTTGCATACCACATGCTTAGAGTCTTT
TCCACTAGTGATGTCTCCAACAATGTATATTATATTCATCATCTATATCTCTTTTTTACA
GTTGTCTATGCTCTCTTTTTATATACCTTTTCTCTCCGGCAGCGCCATCTATATATAAAT
ATCTATTATAAAGGCATATTTTATTTTAATTTTTTTTATATATACGTATATGTCATATCC
TTAAACATTTAATATATATTTTAGTTTTGCTTAATCTGTTTTTTAAAGTATTAAAATAGA
TAGAGGATATGAAAGAGAATCTCTATATATAGATGACGTTGTTAGAGTGGATTTGAAGAG
GCAATCTCTCTGGTAGTTGTCTAGAGGGGTTAATAGACAACACCTAAACATTCAATACTA
AAAATAAACTAAATCCAAAGTTAGAGGTCAACGCACATGCGGATTCAAAGGGAGCTAGGG
CTCTAGTCCTCCTATATCCGTGAAACTCTATTGGAGATAAAGGTCGAGGTATAGGAGAAG
GAAGGAGGGAGAAGAAGAAAAAAGAAAATAAGCCCTCTCTCTACTAGCTTGTGGTGTCTC
CGCCACTGCCCACTGGTCACCGGAAAATCAGTCCTCGTTTAGTTCATTCTTGGATCTATC
ACTGCTCACTACGGTATTAGATCTGATTTGAATACATCTATTGCTAAGAAACTAGATAGA
TAGAGCGGTGACAGTTTGATCCTAAGATTCTATAGACTTACCAAAATATGTCAACATACT
GTAACGATGCCAATATACTCTAAACAAAGCTTGCCACTTCAAGGCAGAAGGAGATAGGTC
ATTATGTCCAAGCAGTATGGCATGGGTGTGCAGGTTGTTATCGCAAGCCCGTGCAACATG
TGTGCACAACACCCCCTCTGCTCTGTTGCCGCGAAGTTTCTCCCTCTCTCTCTCTCGGCT
CTCGGCCTAAATTGACACCGCGCTTTTCCTTCCCGCGTGTCCACGGTCCAATCCTAGCAT
GAAGAATCGACAGATATTCCAAAAGGACATGGCGCACTGCATTCCCGTCCCTGCAACGAT
AGACTCTCCCATCGGTTTGTGTGCTGCAGCAGCCATGTGAAAAGCATGCATACGCAGATG
GCCACAGAGATTGCACCGCGCGCGGTCTGATTCCTCTCAGAGTCTCTGGTGGTGGCTGCT
GCTGGCTGAAGAAAATACTGAGCTCAGCTCACAACGACAGCACATGTCCCGTTCCCCGTT
TACAACATGCGGATTGGATTTCTGTTCGGATCGAGACTGTTTTGTGACTGGCGACATCTT
TACCGTACGAAAAAAAACACTGCAGAGTAATATAATAGTATCTTTCAGCAGCTTCATTTC
CGTGTGAGGCTGGCTCCCTTAGTCCCTTTTCTTATATAAAACCAAAGCTAGAAACAGAAA
ACACGGTAGCTTTAAAATTATTTGGTTTACAAACATGTAAGATATGTGCATAAGACGGTG
TACTCGAAAATATTTGCAAAAATCTCATAAGAATTCCAAGCGCGAGCACAATTTTCCTAA
GAATTTCAAGCAATCTAGTTCGCGCGTGGTCCTAGCTGCCACATCTAGTCATATATTGTA
CTTTGATTTGATCAATGATGGTTCAAATGTTTCCTTATGGGGCAACACTTGGGCAGGGGG
TTTGAGGCCGAAGGACTTGGCGGCGCCTCGTATCTTTTCCATTTTAAGGAACAAAAGGAA
ATCTTTGGCTAATAAGGCGGTGGATCACAGATCTTGTCCTGTTTGAGAGAACAA
>TCONS_00013845	1055bp
TTTTGTATTTGGCAAAGTTCAACGAATTTTTGGTGCTTGCATACACTATGGAGTGTATCC
GTGAAGATGAATTCTGAGTCATAAACACCGCCAGTGCCAGCCGTTCCAAGCTCGTCGCTA
GTCGCTACGATGAATCATTGGTTCGCCAGCCTTCACGTCGCCTATCGCGCGCGGCTGCCT
GAACAGCAGCCACCGGTGTCTGTGGACTCCGGACACGCGGAAACGGCCACCGTACCGACG
GGCGCGCCCACGGTTGAAGCCGTCGTCTTCCTCCCGGCTGCCGCGCCATGGCCTGTCGGC
ACTCTTTTTCCGGTCCGGCTCGTGTCGTCCCGGCGGATTGGAGTGGAAGTGTGGAACGGC
GTTCCGCGGGGCGATCACGAAAGTGGGCAGCGCGGACATGGCACGTGCCTGACCGCCCAA
AACTGCATGTCTGCATGGAAACGGTCGACATCGAGATCGAAATCCCAGGGCCAGGGGTGA
GGGGAATATCCAGGGAAAAGCAGACGGGCGAACAGATCCAAAAAAAAAAAAACCCGCCGA
CAAAACGCGCACCACACCACGGCACCACCCCACACCGCGTCAACTGGGGAATACAGCCCC
ACCGGGAATACCGAATATCCTAAGGCCAATTCGGACTTGAGACGAAAATCGAGTGACCAA
CAGCTTGAGTAGACAAAGTGGGCAAACGTCGGATAGATCTGTTACAAAATATTGTATTTG
TGATCAATCCAAGGGGTGCGACAGATAATTCCCAAGGGACACCCCTTGAGAACGCACCCC
TTCACCTGTATATAAACAGAATTCTCCCTGCAATAAAAGATACAACTGTCATTTGTCTCT
CTCTGAACTCTTTTTGCCACTGAGTACTTCAACACGTTATCAGCACTGCTGCGGGATCAG
AGAAATTGGCGGGATCAGAGAAATTGAAGAAAGAGAACATGTCGCTTGAAAGAAGGAACA
GAGACTTCGATCATCAAAAATCGGGTTTTTATGCATGATGATTACAAGCATATTTTCCTT
TTGGAGTTCAAGTGAGATTATCTCATTATCCAAAA
>TCONS_00013846	415bp
GTGGGGTGTCGCGCCCGCGCTGTGCCGCGAGAGGCCGCGTGCTCGTGCGCCGGTGCCGCC
TGCACCGTCGCCGGGTGGCCGCGCGCTTGCGCCGGGCAGCCGCGCCTACCGGCCTGCGCC
GAGCCGCCGTGAGGCCGCATGCCCAAGCCGCCGCCAGGCGCTAACCGCCGCTGCTGTGGA
GGTAGTGGCCGGTTAGGGTTTCATGTCGTCCCTAATGAGACTGCGCCACTGTGCTTATGG
GCTGCCGTCCAGGCCCATGTGCGCCCCCACCCCTCGGCCTGGCCAAAAATGGCCCGCCCC
CAGCAAAAGCCTGGGTGCCTATGACTGGCTGTATGGGCCTACATTTTATCATTTTAGCTT
TTATCTTTCTGCAATTTCAGACCTAATGTTTATTTGTATCACAATTACTATCAGT
>TCONS_00013851	575bp
CGGCCTGTGTGTCTACAGGGACCGGCCGGTCTCGCAGCGTTCCCTTCATTCCTCTTCGTC
CCCTGCAGCGACGTCCCGGTCGACACAACGCCACCAACACGAGCTGGTTTTCCGTCGCCG
GATCATCGGATATCTCTGTGTGGTTTTGTACGGGGAAGGGACGCGTCGAAGTCGAAGTCA
TCAAGGGCAAGGGCGCCGCCGAGATCCAAGACCCCGGGAACTTGATCCAAGGCAGCCAGG
CGCAGGTTCCACCTCGACCGTCACTGCCCTGCGCCGCGCCATCAGCGCCGTGGAGGTGGA
TCGGATCGGGGACGGAGATGATTATCACCATTTCGCACCACGGTAGTTAGCTCGTCCTTA
CGATCGAGCTCGAGAGTTCAGACTGTGATCTCCATGGATGAAGGTACTCTCCACGACTCC
ACGTATGGCGTGTCCGCAGCTCGGGTAAGCAACCACGGAGGACGACGACGCACCTGCTAT
GCAGCCGTAGCTATCTTAGTACCCGATCCCCTGACGATCCGATCCGATCCATCATCCACA
CGCGTGTTCATCCGCCACGACCACTCACTCGCGCC
>TCONS_00013877	410bp
CTCAAACATATCCTGATAATGAGTCATTACAATATTTGCTAAGATAAAATGAACGCACTG
TCTCCCGGAGTTGATATTACAAATAGAAATCAAAAAAACCTGAAATGGATTAACAAGTCC
ATGAACGGAGATGCATATTCTTCAATATTCTGCCCACGGGAGTAGGATCTCGTGGTGTCC
AGAATGGATTAATAAGCAAACAAGGGAGTATTTGACTTCACTTATAACCTCAGCTTGCCG
CCGTCGCCGCCAAGGGAGTGAGGGCCTGAGGGAGAGCCGGAGAGGGTAGGCCGCCTGCAC
GGCTGCACTGCCGACCTGGCCTCTGGCGGTCTGCCGTCGGCCGTGAGCCCGTGAGCCGTG
ACAGCCTGCACTGCCGCCTGCCAGTCTGGCGCCTGGCGGTCTGCCGCCCG
>TCONS_00013927	1180bp
TATTTCCCTGGATTTCCCAATCCTATGGACTGGGCGCAAGAAAACAGAGAAGCCTGGGGT
CTCTGCGCAAGAATCAACAGACACAGCGCCAAAGCCATGTACGGAGGGTTAAATCTTATG
AAGCACAGGGGCTCTTTTGTGAAAACACGTGGCCGAAGGGGTATCGGCGAATCAAGGCCA
CACGATCGAGATCCGATGCACTGAATTAAATCTTGAATAGGTACGTAGCGCCCATCGTTA
GATCTGGATCTGACGGCCATGATTTAATGAAACCGCAATCTAATCCTACGCATTCACCAG
ACATCCTACGGTTTGGATCGACTCACACGAAGGGGTATTCACATTGTAATCACAGCCGCA
CAATACCAGATTGACGACACAAGATGTTTACCCCCAGATCTAATCCTAGCCACAGGTTCT
ACATCTGACGGCTGGCGTGTCTTCTGCTATCCCGAGCACCCCAGGCGGCGGGGCTGGCTT
CCCCTGCGATGGAGCTCGCCCGCGAGCGGCAATTCCGCCGCCACCGAGCACTAATCCAAA
ATTAAACTGGTGCTATGCGATGAGGGATTAATGGAGAACATCCTGGAAGACGAATTACCG
ACGGGGATGAGGTAGGGACCCTGGCCCACAGCGCATCGAAGCTCCGTCGTGGTGGTCGGC
CGCCAACGGCGAATTCTGGTCTCCCCAAGTGGCAACCGCAGAATTGGTGGTCTCCCTAGT
TTCTACTCGGCCCAGCGAACATCAGTGAGGTTCTCCACTAGCGATCCATGGCACCAGGAC
TTGTCCACGGCATGAGGCGTCGCATCCTGGTGGCGCAAACCTGGCAACCAGACAGACCCC
TCCCCCGGTGAGTAGGAACGAACTCGAGTAACTCGAATGCCTAGAGGACATCGGGGCAAA
CTTAGAGAAGAAATTCTCACCGGAAGACTTGCGATGGTTAGCCCTGCCCCTGGATCCGCG
GCAGCGTTCTTTCTCTCTCTCGTGTTCTTCTTCTGCTCTCCTGGTGCGTGGTGTTTTGGT
AGGAGCGTCACAAGGAGTTGAGGCAACAGGAGGGTAACGAGGGTAGGGTCTCGCCTTTAT
AGCTGTAGTGGCCGAGTCCAAGCGAGCCCCAGGGAATGCTGCCATGGCCGCGCGAGAAGA
CCGGGATTGCCGACGATTTCGCCCGCAACTTCGGTCGAAG
>TCONS_00014264	263bp
GAAGAATTAACTTGTTTTTTCTTATTCAGGTATAATGGAAAGTCATATGTTGGGGTGCTC
ATCTTTCGATTTCCAAAAGTTTGGAGCTTTTTCGTGGTGCAGTCGAATATATTAAGTGAT
GTCTTCACACGGTTTAGGTTCCTAGTTCATTTTTTGAAGTCGTCGTGCATAGGATCCATA
GATCCATTTATCTATTTTCTTACTAACCCAACCTGGTTGTATATTCGAATGCTCCCTAGG
GTTCCTAGTTGTATATCCATTTC
>TCONS_00014933	332bp
GGTAAACTAGGTGGGTGCCCGTGCGTTGCAACGGAAACATATTGTCAGCATAGAGAACGC
AGTCTACCAATCTGGTATCAAAGGTCTCGACGATCATGAGTTTTACCGCTGCCCTAGGCA
GCAGCCACCGCCAGCATCAGGTAGCCCCCAGCAACGTCCAGCGCGCTAGTCGCAGCCTCT
GCTTCGTCGGGAGCCATGATGCTTCGTCGATACTCCCCCAAGTACCCAGCCTCCTTGCCG
GGCAGCGCCACTGGGGGCATGGCGGCCCCGCAGCCAATGGTACGTTGCACGGCGTGGTAG
ACGGGCTGCTCTCCCAAGAGCGCAGCAGCCTG
>TCONS_00014967	1310bp
CGGTAGCTGCCATAGCCCTTCCATGCAAACGCCAAGTTTCAGCTTCCGTTCGTGTCACCG
TGTTCGTCGGAAAGAGAGAGGTGCAGGGAGGCATCGTGCGAACATCCGCGTCGCTCTCGA
GCGCGGAGAAGGTCCTGGGCCCCGGTCAAACCTGTTGTAGTGAGCCAGCACCGTAGCGCG
TGGGCAGTCCTGCCACATGCTGAGTCCAGGTAAGAACTCCCAGCTGGGTGATTCCCTCTG
TTCTCTGCGTCGTGTTTTGCTAGTAGGCACATGGGTAGTTCACCGGTGCACCGGGCTGGG
ACTCGCCGGTGTGTACTGTCGCCGCGCTTGGTCGTCGGTCTGAGCGACGAGAGGAAGGAG
ATGGTGCTGGGCCGTTGATCCGGTATCATGCGGCTGTGAATAGAATACATGTATCCCTTC
GCGTGAGTTGATCCGGTCCATTAGATGAAGATCAGGCGGCCACGATTAGAAGTTCAGCAG
CGTTCGGATGGAAGTGATCTGTGCCGTGGATCTCGGATCCAACGGCTGTGGGCCTGTACC
GGTTCGCGGGGCTCGGATTATAATCTGGATCGTTGAAATCAGATCGCGCGGCCTAGATGA
AAGGATACCCTTTCGCCGTGCCTATTATGCATAAGAGCCCCCAGATTTTCCTAAAAACAA
CCCGCGGTCCAGTGCTGGATTCACTGAGTCTGCGTAAACTTTATGCTTTAGCCCCAGATC
TCTCTTCAATTCCTGCGTGTAGTCCAGAATCATAGGAAATTCAGAAATTCAATTAGAAAA
TGATTTCTAGTGATTAAAACAATTCCAGAATCTTATTTAATTCATAGAAAATCCATCTCA
AGTCCAAATTGACCCATTCTAATTTCTATAATTTTATTATATTATTGTTTATCATCTAAT
GTCTCTGTTTTGACATGAAAACAATAATAAAATTGATCTCCCAAATAATTTTATATCAAA
CACATAAAACCTTCGGAAATTCATAACTCACAATCCGTAACTCCTTTCTGATCCATTCTG
GTTGCATTAGCCTCACAATACTATTTATTATCATCTGGTAACTTTTTTTTATCATGAAAT
ATAGGTTAAAACGTTACATTTAGTCTATTCTATATTTAACCACGTGGATCTTCGGAAAAC
CATAACTTCATATCTATAACTCCGAATTTAGCGATTCTTGTACACGCGATCTCGTAGCGA
CACATAGATTATTATTATTCAGTTTGTTATTATGTTTGGTGTGATGTTTATTTTGCCTAT
ACCATGTTTGTTTGTATTGCTACAATTAGCAGTGAGGTCACGAGGATCTG
>TCONS_00014970	821bp
CTTGCACCAGAGAACGCGCAGACATCCCCGCGGTCACTTAATATTTCTTCGAAAGCTTCG
GCCTCTCCACTTATCCATTCGATAACACCTTCAGGGTCGTCTTGTATAAAATTATCTTCG
TTAGAATAGGTGCCCACGTTGGCGAAGCTAGCCTTTATTTTCTCCACACAGCCCAAGGAT
TTTTCAAAGCATCTTTCCTTGGATGAGCGAAGTTCTTCAACTGTTTTCTCTAAATGGTTT
TTCCAATATTAACTGATCTCCCAGTTAGCTTCTGCGAGAGCACATTTTTCTTTGGCTTCT
GCCAACTGCTTCCAAAGGTCTTCGATTTCATTCTTATGAATTTCGGCTTGAGCATTGAAA
CTAGCTTCATCTTATTTCACTTTGTTTACCAATGAAATCAAGATTTTGTCTTTTTCAAGA
CCTTCATTTCTTAATTCAATTACCTCTAAACGAAGGTTGTTCAGAGCCATCGTATATCCT
TCATCTTCAATGTTTTTGTGAGCCCTAAGCGGATTGCTAGCCATGAGTTGTAAATTTCAG
ACGGGGCCGAGGACGGGCGCACAGCCGCGCAGATTTTACTGCTTGTTCCACGGCGAAGAC
TGCGCGCACCCAACAAGGGACTGCCCGGAAATGAAGGCCACCAGAGACAAGATGTCTCGG
GCGCAACCAGCCGACAACCCAAAAGTTGTCGGGCACACATATCAACAAAGGCTAGTTGAT
TCTCCCTATATATCTATTTACTTTGATCAGTATAGACATCCCCGCAGTAACAGCTCAGCA
TACTCAATGGTCTTTTTTTAATGAAGTGGCAGGCGCATTGC
>TCONS_00014974	4483bp
GTGTGATTTGTGTTTACTTAATCCTGCGATCTTGGTTATACATGGTTTATCAGGGTCTCT
GGAACACTCGGACGGATCCTGTTAGTTATCCGGTGCACATGCATAGCCGTCTGAGGTCTT
TGAGACGAGGACAGTTGCATGTGGACCCAATAACTTGGGAGGTTCTGCCACAGTGTAGGT
ACATGGCGATGCACTTGTTGGCGGCCTTAGATTGTCCCTCCGTCTAAGGGTGGAACGCGG
TGCTCATACGCAGCTTGACGCCTGCCATCTTGAAGAGGTCGCGCCACATGGCGCTGGTGA
AGACCGGGTCCCGATCGCTCACAATGGAGTTGGGAAATCCATGGAGTCAGACGATCTCGG
CGAAGAAGGCGTGCGCGACGGAGGTGGCGGTGTAGGGGTGTCCCAAGGCGATGAAGTGGG
TGTACTTGGAGAAACGGTCCACGACCGTTAAGATGACGGACTTGCCATGGACTCGAGGCA
ATCCCTCGATAAAATCCATGGCGATGTCGGCCCAGACCTGCGAAGGCACCTCCAAGGGCT
GTAGGAGTCCCGCCGGCTGGAGTGCCTCTGTCTTGTTGCGCTGGCAGGTTGTGCAAGCTC
GGACGTAGTCACGGACCACCGCACGGTCGCTGGTGATGTAGAAGTCCGCGCGCAGCCGCT
GCAATGTCTTCTAGAAGCCCTCATGGCCAACATGGGCCAGCTTTAATGCCTGCGGTAGGA
AAGTTGACGTCTGGGGCAGGAAGATCCGGGAACCGTAGAGGATGAGAGCGTCGCGGGTCT
GCCAGGGCGCGCCCAGGGCGCCACTGGTGATCTGGTCGCGGGTGCGGATGCAATTCGGAT
GGGCTGCTGCCTCCTGGATGATCTCGTCGACGAGCTTGAAGGAGGGTCCCGAGAGGGCGG
CCAGGATGTGCGCCGCTCCCTTCGACGAAACCTCCAGGTTGGCAGCTTCTAGTGTGTCGG
CGTCGCGTCGGGAGAGGGCATCATCCACAGTGTTGAGGCGGCCTGGCCGATGTTCTATGG
AAAAATCAAACCCAAATAACTTACTGACCCACTGGTGCTGAGGAATTGTTGACAGCCGTT
GGTCGAGGAGGAACTTGAGGCTGTAGTGATCCGTGCGGATGAGGAAGCGTCTTCCCCAGA
GGTACGGGCGCCAGTGACGGACAGCTTGTACCAGGCCGATCAACTCCCTCTCGTACGCCG
CGAGCTTCAGATGGCGCGGGGCGAAGGGGCGGCTAAAGAAAGCTACGGCGCCAGCGCCTT
GATGCAGCACCGCGCCGAAGCCCGATCCTGACGCGTCGCAGTCGACGATGAAGGGGACGT
CGAACGCCGGCAGCTGTAAGACAGGCGCGGTGGACAGGGCGCGCTTGAGGGCTTAGAAGG
CCACTTTCGCCACCGACCCCCACTGGTAAGCATCCTTTTTCAGCAGTCCGGTGAGGGGTG
CTGCGATGACCCCGAAATCCTTCATATATTTGCGGTAGTACCCGGCGAGGCCGAGGAAAC
CGCGCAGACCACGCGCCGAGCGCGGCTGTGGCCAGAAGACCACCGCCGTCACCTTGTCGT
TGTCCATGGTGACGCCCTTGACCGAGATGATGTGGCCAAGGTAGGCGATGTAGGGGGCGC
CGAAGGAGCACTTGGAACGCTTGACGAAGAGGGAGTTGGCTCGCAAGGCAGCGAGGACCG
CCTTGACATGCTACAGGTGCTCTGACCAGGATGGACTATAGATGAGAATATCATAAAAAA
ACAAGCACAAACCTGCGCAGGAAGGGGCGCAGGACGTTGTTCATTAGGCTTTGGAACGTC
GCAGGCGCGTTCGTCAGCCCAAACGGCATCACCAAGAACTCGAAGTGGCCGTGGTGAGTG
CGGAACGTCGTCTTCTCCATATCGTCCACATGCATGCGGACTTGATGGTACCCAGAGCGG
AGGTCGAGCTTGGTGAAGAAGCGGGCACCATGTAGCTCATCGAGGAGCTCGTCAACGACC
GGGATGGGATATTTATCTTTCACCGTGCGGTCATTGAGGGCGCGGAAGTCGATGCAGAAA
TGCCACGATCCATCATGCTTCTTGACAAGGAGGACCAAAGCTGAGAATGCCGACGTGCTT
TGGCGGATGATGCCCTGAGACAGCATGTCTGCCACCTGCCGTTCCAGCTCGTCCTTTTGT
AGCTGCGGATACCGGTACGGGCGCATGGCCACCGACGGAACGCCGGGCAGGAGGTGGATG
CGGTGGTCGCACGGCCGCACCGGGGGTAGGCCCGACGGCGTGGCGAATACGTCGGCGAAG
TCGTCGAGGAGGTGCTCCAAGAGGGGCTGGTCGCCGTCGGAGATGGCGTGGAGAGCAGCC
CTGGGCGTGGGATGGGCTGATGCCCCCACGCCGTGCCACTGGATTCGGCGACCGTCGCGC
CAAAACGCCATCCAATGATCGTCGAGGTTCTAGAGGATGGGTCCCAGGGCGCGCAGGAAG
GTGACACCGAGCACAAGGTCGTAACCTCCTAGCGGAATGGCGTAGCAGGTGATGGGGAAG
ACGTCGGGACCCACGCTCATGTCTACATCCGGGGCGCGGCCGAAGCAGGGCACCTTGTCG
CCGTTGGCGACGGCGACACGGATGGCGGAGTAGTCGGTGAAGAGGAGGCCGACCGTGGCC
GCGACGTCGGCGTTGATGAAGTTGTGCGTGGAGCCAGTATCCATGAGAGCGGTGAGCTTG
TGCCCATGAATGGATACCGCGACCTGCATGGTGTTCGGTGTGCGCACTCCTGCCAGGGCG
TGGAGTGACACAGTGGGCTGCACGGGTTCCGGTGGAGACTCCTCTTGCGCTGGCTCCGTG
TCGTCCTCGTCCGCCACCTCGAGGTAGAACAGGCGCTGGCAGCGATGTCCGCGGACGAAG
GGCTCGTAGTTGTAGCACAGCCCTTGGCGGCGACGTTCTGCCATCTCGTTGGTGAGCCGC
TTAAAAACACGGCCGGAGTCGCCGACGTTGCTGGGGCGGCCGACGTTGGCTGCGACGGCG
GAACTGGTGCGGGGCGGTTGGGGTTGCGCGTGCCACGGCTGCCGCCCTAGTATGGTCCCT
CCGGGGCCTGGGCGCGCCGCTCGTAGGCGCGTGCCAGGGCTATGGCCTGCTGGAGGTCGG
CGGGCGCGCACAGCTCGACGTCGATGCACAGGCGTTCGGGCAGGCCGGTCGCGAAGAGTT
GGACGCGCGCGCGTCGAGAGTGGCTCCGTCTGGCAGAGCAACTCCATGAACCGTTCGAGT
AATTCGTCACGGATGTGCGGAACGGTAGCCGTGCGAGCTCGCCCATTGGATTATGGCGAG
CAGGCGGGCCGAAGGCACAACTCCTTGCATCTCCATATGCCCCTGCCAAATGTTGCTTTA
ACCTCTTTATCCCTCCACTAACAACCTGACCACATAGAGTGCATTCCACCTTATCTTTAT
TTTGAAGATCTGGCCAAAATCCGTACTTCCACCCTGGATCAGTAGACTTCTGTGGCTTCC
GAGTAGGATCGCTCTTCGGGTCGTACTCAGCAGCCACAGAAGATGGAGCTACATTTGGAG
AAGACATTGTGTTGTCGCTACTTGCTGCAGTCTTGACAGAAACCTGAAACCAGGGTACTC
GCTGCACAGTCTTGAGTTCTTGACACTTGACAGAAACCTGAAACCAGGGTACTCACTGCA
CAGTCTTGAGTTCTTGACACTTGACAGAAACCTGAAACCAGGGGAAGCAGGGGAGGAGGA
ACACCATTCTTGAGTCTTGACAGAAACCTGAGAGAAAGCAGGGGAGGAGGACCTACCAGG
GAAGACCTGCCGCCGTGCAGGGAGGGGCGCGCCCAGGGAACAGCAGCCACGCGCAGGGAG
CAGCAGCCGTGCGCAGGGAGCAGGGAGGAGCCGCGCGCACAAGGAGCAGCAGCCGCGCGC
ACAGGGAGGAGCAGCCGGCGCACAGTGAGGGGCTGCTGCGCGCGCACAGGGAGGGGCTGC
CGCGCGTGCACAGGAGGCCGCGTCCAGGAAGGTGGCGCCGCCGCCGCAAGTGCCGTCCAG
GGAAGGTGTGCCCTAATCAATTTCTCTATTTCCTTATCTATTCCCCTCTGCTTCCTACTT
TCCTTACCTATTCCCGCGCCAAAACGTGCGCCAATTTGGGCTCTGCGCACGCGCGGCGAC
TACGGCCAACAACCCCAAGGTCAGGCGTCACCCAGGGGAAGAAGGCGTCGCCCAGTCGCC
TACCTCGCTAAGGCGGACGCCATGCTCGTTCTTACCTGGGCGGTGCCGATGCCTAGCAAA
ATCTAGCGCCTGGACGCCTAGGCGTCGCCTAGGCGATGCCTTTTAAACCATGCTCTAGAG
TAATTTTTTTCTATTGTTTCGTACCTTGGAGGACCGTCATAGATGACAAAACCACTTCCA
AATCCAGTTCTCTTTCCTCTCTTGTCAATGATGGTAACGATACTGCTCCGGCAGTCTCTG
GCTTCCAAGCGAGTGAAGATATCCGGAGCGTATTTCATCATGT
>TCONS_00014980	391bp
CGGACGACCTCGTTCGATACCCCGGTGTTCTGCGCGATACTCGAGCGACCCACTACAATC
TATACCCTGACGATACCTTGTGCGAAAATCATAGCAGCAAGGATAGCGGAAAAAGAACTC
ACCCCGCCGAGACAAGGTAGAGGCTGGGCGCAGGTGATGCTTCACGAAAGATCGCCACCG
AGGACCCTCCTGCATAGATGGTTTCGCCCCGTCCGAAGAACTCCACCGGCAGTCTTCTAA
TCCCGCGAGCAATGGAGGCGCGCCCACGTTAGTCACCAGGGACCCAGCGACGGTAGTCCA
AGCACCACACCGGTGGGTTCGGGACGTCGATCTCGCCCACGCCGAGCGGAATTTGAGAGG
GGTTCGCATGGTGTGAATAGAGGGCACCGCA
>TCONS_00014997	350bp
TAACCGTACAAGTGTAGTTAAGAGTCTGGTTTGGCACCTGGAACATCATTGAAACCATTC
GCAGTTTGCTGCATGCCTGGGTGTCCGTGAAGATTATTGGGGCTGCCCTTCATCTCAAGG
GTACGTTCAGCTCGGTTTATCGAAATTTGTGGTAGTGATCCACATTGCTGGCTTGCTAAT
GCTTCGGAACTCATCCTCTGCGTTGTGCTGGTAGAAGCATATGGCGTAGCATCTGGCTGA
GATCCCGCCAAATGGCTTCCGTCGTTGCCAGCACAGGCCTCGGTGGCAGGAGGGCTGCTC
ATAGATGGCTGCTCACCTGAAGCTGCTGTACGGTCTTGCGGTGTCGTTGT
>TCONS_00015000	538bp
TAATTAAACATGGCTTGCAGATGAAGAAGGCAGATTAAACTAATAAACATGATTGTTTAT
CTCAAAATATTGCTCTCAAAATAGCGGGTTGCTGCACTAAACAGCCCTCCAACGCTAAGT
GGTGATCAAAGATCCTCGACTAACGTGACAGTCCTATCTTACCAAATCAGGGTTTTAGAT
CAAATATTATAAGCCTAGAAATCAAGCATGAATATCAAGATCAAAACAGTGTGCACAAGA
ATTAAGGAACAATAATGAACTTAAATAATCAGCCTGCACAATATAGTGAAAGAGATGACT
AGGCACAAATAATATCAATGCTGAAAATTAACAACACACTAAAACCCAGACTGTCACGTT
GTCTCACTACACAAGAATTAAGGAACAATAATGAACTTAAATAATCAGCCTGCACAATAT
AGTGAAAGAGATGACTAGGCACAAATAATATCAATGCTGAAAATTAACAACACACTAAAA
CCCAGACTGTCACGTTGTCTCACTACACCGCTATCATCATTGAGCTAATAAATCCGCC
>TCONS_00015001	664bp
AAATATTGCTCTCAAAATAGCGGGTTGCTGCACTAAACAGCCCTCCAACGCTAAGTGGTG
ATCAAAGATCCTCGACTAACGTGACAGTCCTATCTTACCAAATCAGGGTTTTAGATCAAA
TATTATAAGCCTAGAAATCAAGCATGAATATCAAGATCAAAACAGTGTGCACAAGAATTA
AGGAACAATAATGAACTTAAATAATCAGCCTGCACAATATAGTGAAAGAGATGACTAGGC
ACAAATAATATCAATGCTGAAAATTAACAACACACTAAAACCCAGACTGTCACGTTGTCT
CACTACACCGCTATCATCATTGAGCTAAATATTGCTCTCAAAATAGCGGGTTGCTGCACT
AAACAGCCCTCCAACGCTAAGTGGTGATCAAAGATCCTCGACTAACGTGACAGTCCTATC
TTACCAAATCAGGGTTTTAGATCAAATATTATAAGCCTAGAAATCAAGCATGAATATCAA
GATCAAAACAGTGTGCACAAGAATTAAGGAACAATAATGAACTTAAATAATCAGCCTGCA
CAATATAGTGAAAGAGATGACTAGGCACAAATAATATCAATGCTGAAAATTAACAACACA
CTAAAACCCAGACTGTCACGTTGTCTCACTACACCGCTATCATCATTGAGCTAATAAATC
CGCC
>TCONS_00015002	547bp
AATATTGCTCTCAAAATAGCGGGTTGCTGCACTAAACAGCCCTCCAACGCTAAGTGGTGA
TCAAAGATCCTCGACTAACGTGACAGTCCTATCTTACCAAATCAGGGTTTTAGATCAAAT
ATTATAAGCCTAGAAATCAAGCATGAATATCAAGATCAAAACAGTGTGCACAAGAATTAA
GGAACAATAATGAACTTAAATAATCAGCCTGCACAATATAGTGAAAGAGATGACTAGGCA
CAAATAATATCAATGCTGAAAATTAACAACACACTAAAACCCAGACTGTCACGGTTTTAG
ATCAAATATTATAAGCCTAGAAATCAAGCATGAATATCAAGATCAAAACAGTGTGCACAA
GAATTAAGGAACAATAATGAACTTAAATAATCAGCCTGCACAATATAGTGAAAGAGATGA
CTAGGCACAAATAATATCAATGCTGAAAATTAACAACACACTAAAACCCAGACTGTCACG
TTGTCTCACTACACCGCTATCATCATTGAGCTAATAAATCCGCCCACAAATTGTGCAATC
ACACCCA
>TCONS_00015003	508bp
CGGGTTGCTGCACTAAACAGCCCTCCAACGCTAAGTGGTGATCAAAGATCCTCGACTAAC
GTGACAGTCCTATCTTACCAAATCAGGGTTTTAGATCAAATATTATAAGCCTAGAAATCA
AGCATGAATATCAAGATCAAAACAGTGTGCACAAGAATTAAGGAACAATAATGAACTTAA
ATAGCTCTCAAAATAGCGGGTTGCTGCACTAAACAGCCCTCCAACGCTAAGTGGTGATCA
AAGATCCTCGACTAACGTGACAGTCCTATCTTACCAAATCAGGGTTTTAGATCAAATATT
ATAAGCCTAGAAATCAAGCATGAATATCAAGATCAAAACAGTGTGCACAAGAATTAAGGA
ACAATAATGAACTTAAATAATCAGCCTGCACAATATAGTGAAAGAGATGACTAGGCACAA
ATAATATCAATGCTGAAAATTAACAACACACTAAAACCCAGACTGTCACGTTGTCTCACT
ACACCGCTATCATCATTGAGCTAATAAA
>TCONS_00015122	2011bp
CACTACCGCTCGGCCGTTGTCATGAGGCTGGTCTTTGGGCCCTCGCTGCCAGCTCCTGCG
TGTAACTACCGGCGCGAAGCTCACGCAACGGCCGCCACGCGCGCCGCTGACCCCAGCGTG
GCCGTCGTGGTCGTAGCTCCTCGCCTACAAATAGGGGGAACCCTGGCAACGCACACCCCC
CACCCGAACACACAAAGCCATCGGAGCGCCACCAGGAGAGACTCGCCGCGAGCAGAGGAG
TGATCTGAGGGCGGCCGCCGTCGGTGAACTCTTGACGCCATCGTTGGGGCTTCGGTGTGG
AATTTGGGTGCTGTGCTGGGCATCAAGAGCATGTTGGTGGCCTTGGCGGGGGTCGCGGTG
CATCGAGAACGGGCGAATTTCTCGCCGTCGTCGCGTCGCCACCGCGGTTCCGCCCTTCAC
CGTGGGCTGCTGCACCTCCTACGTGCACCTCGGTGAGAACGACCCTCATCGCTTCGTACT
GTTATCCTCTACATGTAGCATAGGGTGGATTAGGGGATAGCCGTGGAGATCGCCGTAGCG
CGTGGTCCGGCCATGGCGCCACCGCGAGCAATAATCCCCAGCGGCCAGAGTTAGGCGGGT
GTGACCAAGAGCACGCTTGCCGTCGGTTTTTTTATCTACGGCTCACATTCAATCGGGGTA
GTGACGGGAGTAGATACATCCGTGTCGTCGATGGTGTAGTGAGCGACGCAGATTAGATCT
GAGTATTTTAAATCGTGACCGCTAAGCACAGATCAAACGGATCCCGTTGAGTAGTGTTGA
AAACGGACAGGTAAAATCTCGTCCCGACTCGTACCATTTTCTATATTTGATTCGATCATT
TTCGTATTTACGGAAAAATATAGAAACGAGACGGAAACGGGAGAGGGTTTATTCCGTCTG
TTTTTGTGGGATCCCGTTTTTGTCCGGATTGAACCCGTATTTATTCCGTATTTGATAAAT
ATGGGACGAGTCTAATATGCATTAGTATATAAACTAAAGTCTCGTGTCTTTAGGTGACAA
ATTATAGCACAAGTGGCCATTGTAAACATCGACTCTTTTCAATGACAAGTGGTATAAAGT
CTTAAACAACATCAGATGTAGCTAAATGTATACTATTAGCAACCAAACAACAATAGAATG
TTGTCTCTCTATATCTATTTGTTTTAAGTTATTGTCCTACCAATCAATCACTAGTCAAAA
TCAATATCGTTTCTTTTTGTATTAAATTGTGAGTTTTTGTTAGTATTTCCGTTTCCGTTC
GTTTTCGCAATTCCGTTTATCCCGCTCCCGTTTCCGTTCCCGACTACTCCGGACCTGATC
CAGTTTCCGATGATAAAACGCGGATACGGAAACGGGAGAGGGGTTTTTCCGTCTGTTTCC
GTCCGTTTTCATCCCTACCGTTGAGTACCGATGGGGTTGATCTAATCTGGGGCACACTTT
TTGATCTAACGGCCAAGGACCCTTCATACCCTTTCAGCCAGTCTTTGCAAAAGATTCCTC
GACTTTTTAAGCAATCAACCCGTCGTCCACACTGAGTACAAAGTAATTACCATAGGGCCC
TGGTTTTTTTAAAATAACCCCTGGACTTTCTCATTTTTTATGCCACAGTCCAATTTGATG
TCGGATTTAATAAATTAAAATAGAAAATGATTTTTAGTATTAAAATAATTTTAGAAACTT
GTTTAAATCATAGTAAATCTATTTTAATTTCTTTTTTATCAATTCCAGTTGCATTAATTT
TGTATTAATATTGTCTATCACCTGGTAACTCTGTTTTATCGTGCAACATAGATTAAAATT
ATCCACTTAGGTTATTCTATACCAAACACTTAAAACTTTATAAAATCATAACTCTTTAAT
CGTAACTCCGAATTTAGTGATTCTCGAACCTATGATCTCGTTACGATGAGTAGAATATTA
TTATGCAGTATGTTCTCATGTTTGGTGTGATGTTAATTTTTTATGTACCATGTTTGTTTG
TATTGTTGCGAGTAGACGGGCAGGCAACTGA
>TCONS_00015123	423bp
GGAGCGCCACCAGGAGAGACTCGCCGCGAGCAGAGGAGTGATCTGAGGGCGGCCGCCGTC
GGTGAACTCTTGACGCCATCGTTGGGGCTTCGGTGTGGAATTTGGGTGCTGTGCTGGGCA
TCAAGAGCATGTTGGTGGCCTTGGCGGGGGTCGCGGTGCATCGAGAACGGGCGAATTTCT
CGCCGTCGTCGCGTCGCCACCGCGGTTCCGCCCTTCACCGTGGGCTGCTGCACCTCCTAC
GTGCACCTCGACGGGCAGGCAACTGAGGACCTAGATGCTCAGCAGGTGGAAAGTACTGAG
CAGAAGCTCGTTGAAGGTGAAGAGCAGGTAGCCTAGGAGGAGGTCTACTACGAGAAGTAC
GAGCTTGTCTAGGTGGCGTCTCCCAGTCAGCTTTATGGTGTCAAAGAATAATTATTAGTT
CGT
>TCONS_00015143	517bp
GAGGTAGAGTCAAAGTGCTAACTTATTACATCACATGAGAAGATCTCAGCTTCCCACAAG
CACACACAAGTTAGGCATAAGTAAATAAGTCTCCATAAGTGAGCCTAACAGAAATCAAAC
TTATCAAGAACTTCACCTTGATGAGGAGGAGTGTCAGGCTCTTCCACAAGAATATCACAA
TTAACCGGGTAACCTACTAGAGTACCTTCAGGAGGAACTGCAGCTGGAGAAGTTTCTGAT
TGAGGAACTGATTCCTCTCCCACTTCCACTTCAACCTCTTCTTCTAGGTGTTCTGGTGCC
GCGCCGCTGGGCTGGTCTCCGCCATTTGTGCGGCTGGGGCTTGTCCCAGTGCAAACTTAC
TGAACAGTAGGTATGCAAAGTTACTCGACCATTTGTGTGGCTCGGGCTCAAATGTTGTCC
TGGAAATTGTGAGGGTGTATGATTCCCAGATCCAGCTCCATTCGCAACAGATTAGTTCCC
CATAAGTAAGAAATATAAAACAAGAGAAGCCATAAAT
>TCONS_00015195	799bp
AGCTCTTCGGCGATCCTTGAAAACAGCAATTAGTCTTTCTTCCTTACTTGTGAATTCGTA
CCTGTAATCTTCACTTCCTAGGGTAGATAGACATACTTCCTGCTAAGATGGATGGCTTTC
TTTGTTGCACCTCCACTTGAAAGACGGCTGTCAACTTCAACTCTTTGAGGGATTTGCTTT
CTCCTGACCCTCAAAATGGCGTTGCAGTTGATACTTTCGATAGCTTTGATCCTCTCTTGC
ACGATACTTTCCAGAAAAGAAAACCCAAGTTTATGATGCCTCACATGGTCTGGTATCCCC
CAACTCTACTCAAGGTGGTTAAGAAGCAAGGCATTCAAGTCCAAGAAATTGAGAGCGCGG
TGACTACCTGACGAACCCGAAGTTGACTAAAAAGAAGGGGCAATTGTCAATGTCTCACCT
CAGGAGCAGAAAGCATACTATGGTGGAAGATCCCATTGAGTTCATTATTGAAGATCTGAC
CGTCGCTACGAGACTTCCGTTCTAAAACAGCCTGGACGAGGCTCTACCTAATTGCTAGAA
AGTAAGAAAGTATAGGGTCCAAATTGGATAAAGAAGCACTACGCTTTGCAAGGGCGCCAA
CCACTAGGTTGTAACGACCAGAACAAGATTCAGTTTGTGTTCAGTCCATTGGGCATGGGT
ATCCTCCTGACTAAAACGATTCAAATCCGTAAGTTCCGCCCTAAGGTGACCAATCTTTTT
TATTCTTTCTCCTAGTATGTTGTTTCAAGAACACTGGACTGTAACTCTATTGGCGAGAGA
AGAGGAGGACTTATAAGCA
>TCONS_00015273	530bp
ACAAGACACATACTATTACAAAGTGACCTGCTTTCAAATCTAATTGAAACTAATTGAAGA
GGATGCACATTTCTTTCTTCTTTCTTCCAACCCGATCGACATCTACACTCACCGGTTTCT
TCAGTTTGTCAGACAAGCAGTGGGGCTTCCATTGCAATGGCTTTCGGAGTGGTGACCTAT
AGCCTCAGAATGGATGTGACCACCAGGGAGAGGACGGTGAAGTATGAGGAGATCAGGCCC
ATCTCGTACCTGCTCACCGTGTCCCCTCATCTCGCTACATCTCATTCGTGTCTTCGTACA
ATTCCAAGACAAATAGGACGATTACGCAAGAGATCTTGTCCAGGAAGCTAAGGAAGCCAT
AGACAAAGGCACGGTCGTTGAGGTCCTCCCCTACCAGCGTGCTCTCCAGCCCAACCGTCA
CGACCTTCTAGGTTCAAGTCTGGATTCTCAAAGTCTGAACCATATATTAATCCTAACGGT
ACAACTATTTCTAAGCATGGAACCCACCGTTGGCAGATCGTTTGCTGATC
>TCONS_00015274	597bp
GTGACCTATAGCCTCAGAATGGATGTGACCACCAGGGAGAGGACGGTGAAGTATGAGGAG
ATCAGGCCCATCTCGTACCTGCTCACCGTGTCCCCTCATCTCGCTACATCTCATTCGTGT
CTTCGTACAATTCCAAGACAAATAGGACGATTACGCAAGAGATCTTGTCCAGGAAGCTAA
GGAAGCCATAGACAAAGGCACGGTCGTTGAGGTCCTCCCCTACCAGCGTGCTCTCCAGCC
CAACCGTCACGACCTTCAGTCGACTCTTAGTGCCAATGGAGTTGTCCTCATCAACACCAA
GGGCATCCTATCGGATAGCAAGAGCAGCTTTTGCAGATAGAGACCGAGAGTTTTTCCGTT
ATGCTTTTGAGAAGCCTTCCCAATTGAGGATGCATGGTAGATGAGCCCATACTTGGGTGT
AGAATGCTTTTCTTTAGAGCTCTGAATAAAGCCTTCTCTACACCAAGTATTTAAATTATG
CTACCAGGTTGCTTGGCCAAGTTTACCAAACTTCCACCATGCACAATATGGCACCAACTG
ATTCACCCACCAGTGCTGTTAGAATTGCGGTGATAGTGTTCATCTTGCTTCTTAAAT
>TCONS_00015275	443bp
GCCAGCCATACCATTAGCGAACTCTAATGGCATAAGTGATGAGCTCCTTGTCAAGAACAT
CCAATAAGACAATGCCGTGAATAATCACGATATCAACCGTTCATGAACCACTCGTCGTCG
GAGGAAATGTAGGCCCGCTTGATGATCAACTTCAGGTCGGTCATCACCTAAACCACCTCC
AGCAAGGTCTCGTACTTGTTGGCGCTGTCCACCTTGCCGAAGCGCTTGAGGTGCAGCCAC
CGTAAATCTTCTGAAAGCCACCCACACCAATGTCTTGCCTCTGGTAGATCTTCCTTGCAA
TGGACGCTGCTCCAACAACTTTGTGAATCTCATCAATGAAAAGAATGGTCTGCCCATCAG
AATCTGTAACTTCTTTGACAACAGCCTTGGGTCTATCCTCACTCTCCACGATATTTGGCA
CCAACAATCAATGCACCCATATC
>TCONS_00015291	201bp
ATTTTGATTCAATTCGTAATTTTGATTCAATTCATAAAGGGAGCATTCTATTTTTTAGAT
GCATGTGGAAGCTAATATCATTTGCATGTCAGCATTTTCTAAACCAAATTCATTTGTAAA
CACAAAAATGAAAAATGGAAACATGAATACAATTTGATTCAACAGTATAATTTGATCCGT
TGATTGAACAATATAATGTTG
>TCONS_00015446	295bp
CACTGTCGGCCATGCAACACGAGGTGGAGACGCTTTGAGCACAGGCTGCTCGCGTGGAAG
AGAGAGGGCGCGAGCTGTCCGCGCTCCGTCCTGAGGTCGACCAACTCTGAAGTGAGGCAT
CGCGCTTGCGCAGGGGGCGCAATGAGGCATGGCGCGATGCTAACTGCCTTTATGGGGAGA
AGTCCCAGCTCAAGCGGGACTAGCATGTGGCGGAGCTGCGGGCCGAGGACGGTGGATCGA
CTGTGAGGGTCGCGAACGCGCGTTTGGAGGAGGCGAACTAGGAGCTTTCACGGGA
>TCONS_00015507	205bp
CCTAATGACCTAATCCCCATCCCCCAGCCGGCAGCCGCCGAGCAAACCAGCTCATCCGGT
CGGTCATCCACTCATCCTCATCCCCTGCCCATCCGATCCGATCGGTCATCTCATCCTCAT
CCCCTACCCGATCGGATCCCCTGCTCATCCGCCGAGCACCACCAGGCAGCAGGCTCCAGC
CGTCGAGCACCAGTAGGAGCACAGC
>TCONS_00015596	488bp
CTACATAACAGGAGTTCTATACAAAATAAGTAAATAATTACATTATAAGGAGACAACGGT
CCAGCAACCCAAAGTTGACTAGGAGACGACGGCCTAGATCTCTCACAAACTCATCGCAGC
ATCCTCCATGCGCCTCATCCTGCGGTACCTGTTCTTGACCTGGCACTTGAGATTCCAGTT
ACCAGGGTAATTCTTCAGATCCTCGAAACCTCGCGCAAAGGCAGGGGCGACGAAGCAGGG
ATGGTCCACGTCGGAGGCGGCTCCACGGCACTTTCGGGTGTCCGGCGAGCAATTGCCAAG
ACGCCCAAGGTCCGCAGGCCAAATTGATGGTTTCTGGGACTCCACGAAACAATGGTGCTG
CCCTAGAGTACCACACCGATGTCCAGGCAACCCAGCCGCGCGCGCGCACCGGCAGCGGAC
TGCCCGCGACAAGGCTGTGGAGGCGACTACGAGCTCCCACACCCAGCAATGGCGACGCGA
AATTCTAG
>TCONS_00015754	962bp
AACTATTGATTACCATCCTTGATACCTGTTTTAAAAAGCTAGATGTGCTTAGTATGCTCA
TAGACTAAGAACAAAATGTTTTGATCTATGAATCATGTTTTTACAAAGAAAAGAGGCTGG
AGTGATGAAGGTATCAAAGGCCTTGATGACTCCATCATTTCAGTAGGGTACCTCTGACAG
GTACCAGGTTTTCAGAAATAACTTAATATGAGACCAGACGTTGAGCAGGAAATGTCGCCC
GTCTGTGTCGCTTAAGGACCGTTCCGATTGTTGGCCTGCTGATCTAGGACCCTTTAACTG
GCCACATGCCTCGTCATGGGTAAGCTTAGCCTCGGTCGGACCAATACCAGAAAGGTTGGC
CCGCAATGGGAGTGGAGAGATGGCGAGAGTAGCTTGTACCCTCCGTGGCAAGAGACTGGA
AGGTGGGGTGCTGTACTCTCGGAAACATGGCGGGCACCATGGCGAGGGTAACGTGTACCA
ACCAGGCCAACGGCTGGAAGGTGGGGTGCTGTACTCTCGGAAACATGGCGGGCACCATGG
CGAGGGTAACGTGTACCCTCCGTGGCAAGAGACTGGAAGGTGGGGTGCTGTACTCTCGGA
AACATGGCGGGCACCATGGCGAGGGTAACGTGTACCAACCAGGCCAACGGCTGGAAGGTG
GGGTGCTGTACTCTCGGAAACATGGCGGGCACCATGGCGAGGGTAACGTGTACCAACCAG
GCCAATGGCTGGACGGTGGAGTACTGTGCTCTCGGTTGGCGGGGACCCGTTCTGGTCTTG
AGAAACCCGTGGGCGAGTTGACATATGCAAGGGTTAAGTGCTACATATGTCGTGTGGTTG
GAGATCCCCAGCTGGGTATTAATCGATTCGGATCGCCGAACTTCTCGGATATGAAGACTG
GATCTTCGACCCTCATCGTAGATAACAAGTGAAACTAAAGCTGTTAAAATGAAGCTAGTG
TA
>TCONS_00015860	214bp
TAAAGTGTGCGACCTCTGCAGAGGGTAATGAAACTGATATATCAGTCGTGCTCACGGTTA
AGAGCAGCCTTGGGATCCTCTTTGATTAGAGATACTTGATCAGAGATGGTTGGTTTACAG
GTGGTGACAAGGATGATGGTTATGACTATGGTAATGGTAAGTGGTATTCTTTCCGTTTGG
AAAGGGTACTTTGGGTTAATAACTTGGGTTAATG
>TCONS_00015986	246bp
GTAAAGAACACAACTATTCTTTCTTCTTCTTTAGTGCAGCTACTACTCATATGCAATTTC
TGAGGGAGGGTCAAAAGCTTGAGATATGCAACCATGCACGTGCGATTTTGATTCTACGTG
CCGCTTTCATCGAAGCGAACTACTCGAAATAAGGTCATCTATGTGATTCGGAATAAAATT
GCAAAGACGTAGACGGCAGGGACGGGAAAAAAGCAACTTTTATTCTCTGTTAAGGTCCGC
CCAAAT
>TCONS_00016070	737bp
CACCCCCTCTCGAATCCTCAAAGAGGCAGCCATGGCTCCACATAAAAGCGCCCAATGGGA
GCTCCCTCTTCTCCCCCCACGCCCCTCCCCCTCTTGATAAGCCCACGTCGGCGGCAGGGG
GGGCGGCCGCCAGGCTTGCTATAGCTGGTCCATGGCACCATACATGTAAGCACGCACACA
GGCACACACACACACGCACGCAATGATCTACGTATCTAGCAGCAGCTTATCATGTCGTCA
TCATGCATGCATGGCCGACGGAGGTCGTCATCTTATCTGGGAGCGTGTGTGTCTTGGCAA
TGGGAAGCTGCATGCGCCTCTCGGGCGTCGGCGCGTCGGCGCCTAGCTGTAGGGCGGCGT
GCCATAGAGCTGCCTCCTGCCGCTCACACCATGCTGTTGACGAGGACTGATGGTGGCCAT
GGCCTCTCGGCGTCGGTGGCGGCGGCGCCGGCGCCGAGTTTTACCTCTCTACTAAGGTAG
GGCAACTTGTATCCTTTGGCAATTGTTCTCATCTATCTGGGTCTGTCTGTTGGCTGCCCG
GTGACGGTATACGGTGATGTTCTAATAGTACTCAATTGGTCTTGGATCGGAGTTCATGCT
ACGGCTCCTCTGTTATATATTACACGGCTGACGGCTCCTTATTAATGTGTACGTTGATGA
TGTCATTAATAATATGAATCTGATATTGTATAAGTGTTGTCCAAAAATGTTGGTTTACTT
CATGCAATCCGCGTGCA
>TCONS_00016104	225bp
ACGAGCTGAACTGGAACTCTGGACGCTTCTTGACACTGCCGTACGTGTGACGTAACTCCT
GATTGATTGATAGGTAGATAGATTGATATGCTGAACGCAGGGGAGCTTTGCTTGTTCTCG
TTTCAGATAGCTTTTGTTCGTCAGTACAGTAGGCCGAGATCCACACCAAACTGTCTGCCT
GCATATGTACTGTCTCTCGACGTTTGTTGCTAGCTATATATGTAC
>TCONS_00016230	243bp
TGCGTTGACCCCGCCCCCCGTTCTGCCCACTCCCGAGCCATCGCCACTCCACCCCGTTCT
GCCTCCTCCCACCGCGCCCCCGCTCTCGCAATTGTCGCCCTCGCGTCCGCAATCCTCGCC
CCCAAGCTCACTCTTCCGAGCTCCTATCGGCACCCATCCTAGCCTTCGACACCACGTCGT
GCCCAACCCTAAAACCCACGCCGCGCTGGTAGCTCCACCTTCTTTCCTCGCCACCACGCC
CAG
>TCONS_00016278	201bp
GAGAAAGTAAACAAGTATACTTGAGACTACGTTTACCAGCTTTTGCATGAGAATTGTTTG
TTATAGTTTCATTTGACATTTCATCTAAATTTAAGTCATTTCCCTATATAAAATCCAAAA
TCCAAAGGAACTCTTATATTTATATGTCCTGCTAACGCACAGGCATTGTACTATTAGCTA
ATAAGGACAAGCCATATTGAT
>TCONS_00016301	478bp
GACAACGTGACAGTCTGGGTTTTAGTGTGTTGTTAATTTTCAGCATTGATATTATTTGTG
CCTAGTCATCTTTTTCACTATATTGTGCAGGCTGATTATTTAAGTTCATAATTGTTCCTT
AATTCCTGTGCACACTGTTTTGATCTTGATATTCATGCTTGATTTATAGGCTTATAATAT
TTGATCTAAAACCCTGATTTGGTAAGACAGTCTGGGTTTTAGTGTGTTGTTAATTTTCAG
CATTGATATTATTTGTGCCTAGTCATCTTTTTCACTATATTGTGCAGGCTGATTATTTAA
GTTCATAATTGTTCCTTAATTCCTGTGCACACTGTTTTGATCTTGATATTCATGCTTGAT
TTATAGGCTTATAATATTTGATCTAAAACCCTGATTTGGTAAGATAGGACTGTCACGTTA
GTCGAGGATCTTTGATCACCACTTAGCGTTGGAGGGCTGTTTAGTGCAGCAACCCGCT
>TCONS_00016365	1515bp
TTTCTCGGCCTTTTGGCTAAGATCAAGTGTAGTATCTGTTCTTATCAGTTTAATATCTGA
TATGTGAACTATGTGTTCACTTCGATATTAAATTTATTTTTTGTGGGGGAGGGTCCGTAT
AGTAGCTTGCTACTTGGTCCTCGTGTGTCGCTCGGGCGTTGCACTTCTGCCCGAGCCAGG
CGCATCCCAACCAGTTCAAATCAAATTTCGTGTTCTCTGCTTAAACGGCTTACAGTAGTT
TGTTTTCAGTTTATTTTGATTGCGGAATCTTGTTGTATTACCGGTTAAGATGATTTTTAT
CTTGTATATGTCCACAGACCAGTAATCAGATAAATCTATATTGAACAGAAAAGTGACTTC
CACGCACCTCAACACTTGACCGTCCCAAACTAAATCCGTACCTCAACATCAGACCCTTGC
TTTGCTTGAGATCATCGAAACTAAGCCGTTTTAGAGTTAAAAACCTGTGATTATCAGTAA
CCGGTTTTCTATTTTTAAATCTAAAAACAATTTTCAGGTTTCTCAGCTGGTTTTGGCGTT
TTCGACTGATTTTCTTCGCTGATTCTTGATGGTTTTTGGAATTTAAGTTTTCGGTCGAGA
AAATCGTTGATTCTTGATGGTTTTCCGAATTTTCGGACCGGAAATCGGCTTTTGCCGGTT
TTCAAATTCAATTAAATTGGTTTCACGACGAGGAATCACTATTTTCACCATTAACTAGTT
TCTATTTTCTATTTTTAAAATTTAAAAAACAAATCGATGCATAACTAATACCGATCCCGA
TCCGATAACGACAAACTAGATCGGTTTTTGCCCATTTTCGATGTTTTTGTAGTCCTTGTT
TTGAGCCACCTGCCCTTGCGTTACCTTGAGCATGGTTAGGAGCTTGTTCATTTTCACGAC
AATGATGGGGTTAGGAACATTGTCAAATCGTGTGTGGCCATAAAAAATACTCATATCATT
GGTGTTGCAACCCACCCTGATAGAGTGAGTGCCTACTTTACCATAATCTCGCAACACACA
ATAGCTAGGCAGAAAAGCCCATGACAGTAGCAAAAATTATAATCAAGACTTCTTTTATTA
ATATGAGGTTCTCATGAGACCATGCCTTGTTTCTCTGCACTCGTCAATACAAGATGAAAC
ACTCCATGGATGCCATGTTAATTACGGTGCATACAACAACAGAGATCTCTAGCAGCATGT
TACGTCGAACCCTTTACATCATATCCCAACAGAGAAAAATGAGTTGGTCACGTATATTCT
CTTGTCATCCAAGCTCAATTGTGAATCCATAGTTATACAGATCATATTATAATCATTTAC
CACACATGCGGTCCACCTCTAAGTTGATTTCCATAGTTATAGAAAGACATATTGTGAATC
AAAGTAATAAAAATTATATTGTAATTCCATCTTGGCTCATTAGGATTCCAAGTGTACCAT
TATTATAGTGTGGCAATGCATAACAAACAATTTATAGAAATGGATGTGATGTAGTTTGGT
ATTTGGGAACTCCAC
>TCONS_00016367	615bp
CTGAGGGGGCTGCGTTGCGTACAGCCTGACAGGCTCTCCTTCGCATTTGCGCGGGACAGA
AATGACTTGCCGAGGATGGAAGCAGAGAGACGGATTTGGCCGAGCGCACAGCAGCTCGCC
AAAGACGGCGTCGAAGCAGCAGTGACCGCGGTCGAGTGAGGGAGTCATCCTGGATTCGCG
GTTTATCGACTCGGCACGGGGGCAACCATGGCGTTGAAGGTAGGCAACATGAGGAGCCAT
CGATTGACACCGGTCTTCGGAATCGGCGGATCTCGACGATGGTGACAAGGAGGAGGCCAC
GAAGCGTCGTCGAGCAGAGCGCGACAAGCAAATCGAGTCGGCCACGAGCGTGGATTTGGA
TCTGACCCCCAAGTTTTTGTATGGATCCTATTCCCCAATTTGTAGATCTTCAATTTCCTT
ACTTTAATTTTCCATAGCACAAACGATGTTTGCATGCACGATTCGGACAATCTTGACTTG
TTCGTCCACGGTTGGAGTTTAGGGTTGGAATGTGTAAAACACGTGATAAACTGTGTACAA
CTCGAGAACTAGATAATTCATTTTGGATTGTAATATGTGTACCTCATGCTATAGTTTTGG
TTAAATCTGACGTGA
>TCONS_00016390	1488bp
GACAGATAATCTTGGCATAGATCATGATGACTTTGAGGACATAGGAGATGTTGAAGACGA
AAGAAGAGTTGCAGCTGAAACGAAATCGTTTCAACTTCTCAATGAGCTAAGTGATCATCT
ATTTTTTAGTTTTTCATAATTTTCCTTTCATGGCCTCCTTACATGTTTGATTTCCTATGA
TCCATGAGCTGCCAATCATGATAACGCGGTTTCACTATGCAGGAGATGAACAAGGATGCA
GTCACAACTGATGCTATCGGCAGTATCAGAACTTGATGGTGCTTGTAGACTGTTCATGGT
GCTTGTAGGGATGATGTATGTCTATGGCTTACTGAGCTCCAACCAACTATGGCAGGAGCG
TTAGCTAGGACAGCAGTCAGTCTAACAATTGTGGACAAAGTTCAGTCTACCATACACTGA
AGCGCACCCTTGTTGCTAAAGGTAATGCTCAATGAGAGCAATTTTCACGTACTAAAATTT
CTTTCCAATTTCCATGTATTGTTACCTTTTGAGAACTATATTTTTTCTATATTAATTCAG
TGCTTGATGATTAGTAAAGGTGTTTTGGGGCTATATGGAGGACTTGCCAGCAAACTTGTA
TTTTTGTATATTAGACTATACCAGTCTTCTACACACAGTTGAGGTATATAAAGCATTCTT
TCGATAGCTGCAGGTGTGAACAACTTTGCTCAGCAGAATGGAGGATCATTGTCACTAGCA
GCAAGACCTCGAGCCCAGGCAGGCCGAGAGAGCAAAGAAGGATGATGCACTTTCCAACCT
GTGTAGCACGTTGGGACAACTCAAGAAATGGCAGTGGATATGGACATAGAAATTGACAGG
TAAAACTATCATAGTGACTTCTCTGTAGGTATCACAACACACCATTATAAGAAAATTAGC
GCATAAGGCTCTCCTCTGTTCTATCTAATATTTATACAGTTTGATGGAGGTATTTTATCT
CGCTTCTAGGCAAAACAAAGCGCTGGTTCCTTTCAGCGACGACATCACTGAACTGAATTT
TAGACTGAAAGGCGTGAATCAGTGTGGACACCAGTTGCTGGGCAAGTGATATGGAGCCAG
AATTCGGGCAGTTCGGAGACTATCGCCTTGATTGCAGAATTTAAGAACATTGTTGTTTTA
CATGTTTTTTTGCAGTGAATCAGGCCACACATGTTGTATTAGTGAGAGAATGATGATTTA
TTTTATATTATTATGGATTTCATAGATTATTTTAGTTTTCCCTGAACTGCAATTGTTTCA
ATAACATAGGAGGGGACTACCTTCAATGACATTTAGGTGAATTTTTAAGGTATGTCCATT
ATTCCATTATAGAGCACAAAGCCTACTTCTTACAACTCACTGTATGTTTTATAATTGTAT
CAAAAGCACTGAACAAACATAGTTAGCTATCACGTTCACTGTTGTCTAAATAGATTGAAA
TAATGTGGTGAAGCCGTCATGGACTCTTAAGTAGCTTAGCCACTGCAA
>TCONS_00016392	1002bp
TATGTCATAGTGTCAAATAGGGGTAGAACCGTAGAGATCTACACGCCCAAAGTGCAGTTG
TGGAAAATAAGATCAAGAGATTAATCCAATCGTTGTGACTTCATTTTTTATTTTGAAACT
TGGTTAAAGTAAGCTATAATTTGGAATAGGGGTAGAAATCTACACGCCCAAAGTGCAGTT
GTGAAAAATAAGATCAAGAGATTACTCCAATCGTTGTGAGTTCATTTTTTATTTTGAAAC
CTGTAGCATATAGTAGAGTAGTCGATGATAACATTAACATAGTATGTTATCTAACAAGTG
CAGTGTGATTCTTGCTTATTGTTCACATTGGTTCTCACTTGGAGCAGGTCCATGGGATGC
TCTGTACAGGGGTGGGAATATCCTAGCGTTCGCCTTGGTTTCGGTCTTCTCTGGCAGCAA
GTGTGCTCCCAGTTTTCAAGCTGTCAAAGCTGTCCAACTCAGTTCCTTGGGGAAGGCCTC
GATTCGCTCATCTCCTCGGACCCGGAGGACTACAACAATATGAAGCAGTATGAGAAGCTG
ACCGTCGCGTCAATTTACTTTCTTGTGATGAGTGTTGAGCATCATCATATGATTCATACA
ATTGATATGCAACTAGAACCCAGATTTTAATGTGTACGGTTATGATTTATCTTTTCTCGT
TAAATAATGTGAGATATTGAGGTGTATGATAAATTATATGTTCATCTCTATGTAATCATT
ATACACTAACATTTTAATAACGAGAGCATAGAACGATAAATAGTGCTTCTGTATCTCAAT
GTATGTTATCAATACATGTTGACTCCGTAGCAAAGCACGGACATACACCTAGTGTTATAG
AAATTCATATCCATTTTATGTTTAGTGGCCCTCAAATTGTTAAGCACAGAGCCATTATAA
GCGCACATGGACCATAATCTTTTGAATACTTAGTTTCCATGCACATACATGAAAACTATT
GAACTGGGTAGTCTGCAGCATTACTGATTTAGTCATTGCTGG
>TCONS_00016454	813bp
AGCCCCGCCCGGTCCCCGCTCATCGCGAGATCGACCATCATCACAGATCATCCACAGAGG
AGACCATCTTCCGTGTAGAGACTAGACTAGAGAGAGAGGGGGATATATGGCAGACATCGT
CCAAGGTGTGGAGCTCGTGGGTGGAGTCCGCCGCCGCGTCCGGGGTGAGGTTCAGCGTCG
CGCTGCACCTGGAGCCCAAGACCGCGCTCGCCCTGGCCGCCGCCGATGGCCTCTTCTCCG
CCTAGCTAGCTAGCTAGCCTAGCTGCTTCCAGGCCCTTCTCCTGAGTGAGCAGAGCACTG
AGCAGCAGTAGTCGAGTTCTTCTGGACCATATAATACAATGCGCGGTTCACCTGTACATT
CATTCTTCGCTTCTCCTGCGCTCATTGATATGCGCATCTGCTTGATTGTTTTCTCCTTGT
CGTGACATTTTTTTTAAGGACATTTACATTTGAACCACTAGTCTCGACGCCTTGCTCAGA
TCTACACCCACCCAAATTCTCTCCTCACTTTTCTCCTCTCACCTCTGCACTTAGCTCGGA
TATAACCTCACGTTCCATCCCGTCAAAGCATCTTACAGGTGGACCAATGTCTTACATGTG
GGCCCCGCCACCTCCACACCTTTTCCTTTCCCCTGCTTTCTCTTCCTAAATCGAATCACA
CGTGAGATTCGCTCCCAGGTTCACTCCCGTGCGGCGTCTCCGGCGTACGGCGTCTCCGAC
AAGCGCGGCTACGGCCATTTCTGAGAGCATTTAGAGGGGGTGAATAGGTGATCCTGTAAC
ACTTCAAAATCTTAAGCCACAAAACTTGATTAA
>TCONS_00016575	364bp
TTCTTGTAGTTTGTCTAATTCTTCAGATATATACTGCATAGTCTTCTCTGTTTTTGCTGC
TGCTGATGTGAGCAATGCTGCTTTCCGGCTCAATAGGTTATGCCTTAGTACTGGGTGAGT
TGCCATTGATGCATGCATCAGTGGTGCATCTTTTTGGTTTTGTTTTTTCTTCCACCTGTC
CATTATGTATTCCTCTGGGATTTTCGTGAGCCCTTCTTCAATGATTACTTTAAGTATGTG
GGAGCATAAAATGCCATCCTTGTCAAACTTGCCGCATACACAAGTGAACTCTTCCATTCC
ATATGTTAGGTTAGCCATAACAAGGTACCTCCTTGTTTTATGTGGTTTGTGTTCCTGGTT
TGTT
>TCONS_00016656	726bp
AAAAAATCTTTTAGAGAAGACTATAAATAACGAATATAGAATATGAATATAAAGAACGTC
GCTGGAGATAGTCTTAGTACTCGAAATCTCGAGAGGAGATAAGCGTTTACATACTCCGGC
CTTTACAGACATCTGAGTGTGTGCCGGAACCGAATCGCTTTTCCAGGCTGCGGCGCGCGC
GCATCGATGGAGCATGCAGCTGCAAGGGTGCCTTTGCATTTGCTGCGACCTGCACATGGC
GATTGGCGAAAGGCCGTGGGCGAGTTTTATATTATTCAGCAGGAGGAGGAGGACAGGCCA
TTATTGCTGTGCTGCCGTACCGCAAAGCTCGCAGGTGTGCACGCGCGCACGCCGCATCCC
ACAATTAGAGCTTGCGTCAAAACTAAAAAATACACATACTAAAGAGTTCGGTTACGTCTG
AGACCTGATTAGCAGGGTACTATAGTATATGGATAGAGTTTGTTGTAACCTCGTGTCCCT
TTCCTGTATACATATGTGATCATATATAGTTTAAGGGCATGTATTCGGTTTCAAAATACA
AGAGACAACTAGAGATTGCACAACATAACCCCTGAAACTAGAGCTTAACTTGTAACGACT
CCGACCCTACAATATATCATACTGATGTGGTATTCTTCTCAACTTAAACTGGGCCTAAAA
GGTTTCAGTTGACGTGGGTGTCGGTGAACCCAAGTCCGTCCTATGCCGAACGATCATGAT
GGGGCT
>TCONS_00016709	671bp
GATGAACGGATTGACCAAAGTGTACTGGCCCTGGCCCCTTGGGCGCGCGCGGCTTTAAAA
GCTACACTATCTAGCTGTATCTAATTCTGCCCCTGATGAACGCAGTAATTGTGAATACCA
GTATAGCGTTGCTCGATGCTAGTACAACTAGCTCATGCTGACAGCAGGAGTAAATGACTA
CTACTAGTACGGAGTATATAGCTAGAGCAGCAAGGCAGGCCCAGAGGCAGTAACAAATTC
AACCGTACCCTTGTCTCCAGTCAGCAGCAATTGCCAGCAAGCATCAGGGGCGCACACACA
GCCATTACGGGCGTTCCGTAATCCCGACTGTTATCAGAACCTTCCATGTCAACTCATCAG
CCTCTGCCTTTTTTTCTAGCGCGCGACCACGACCAGCCGACCAGGGCATGCAGCGCGAGC
AGCAGACGTACACACGTGTCGCCCGTGCGGAACCTCGGAGACCGTAGTGGGGTGGGGGGG
GGGGGAGCGGTGAGAGCTCGCGCGGGCGGACCGGCCGGGGTGGCCACTGGGCAGACCGGA
GCCGGCGACGAAGGGACCGGACGGAGGCGATCGAGAGAGAAAGCCAGGGAGGGGCGCTCA
CAGTTGAGGCCGGTCGGATTCAATGCGGCTGCTGTCTAGCTCCTCCCCCCCCCCCCCCCC
CCATTTACTCC
>TCONS_00016728	239bp
GCGTACAGCAGCCCAACATTAAAACGAGATTTTCCTACGGGCTACGGTCCACTCCCAAAT
AAGGAACCGAATCCTGAATGCCGTCGAGCATGCTCTGGTAATAGCCTGCTGACAAGCTCC
GGTGGTGCGTTTGCTAGTTCCTGCTTAAAGTTGAATAGTGGAGGAAATGGGCGTCCGTTA
GGGAGTCTTGCATGTGATTCTCGTAATTCGTCAAAGAATGAATGAGCACACGCCTCAAG
>TCONS_00016819	721bp
CATCCATTTCGATCCTCGCTTCTATTTGGCGGCTAACCCTAGGGCCTAGCTTCGTTTTGG
CGGCGGCTGCTCTGGTGCGCAGTGCAGTGCCTGGCGGCTGCTCTTCAGCTCTTGTGCGCA
CTGCGCAGTGCGCTCCATGCCTTAGTGCCTGCCGCGGTGCCGCCCTCCCACCTCCAGCGA
ATGGCGACGGTCCAGGGCTCTTGGCGTCCAGCCCTCCAGCTCCATCCGTTGGACTCCTGC
TCGTCATCCACTCGAGCTCAGCTACTCGGCTTCCTGGTTCCTTCTCGGCGGCTGTTCTAG
TGCTCCTAGCCTCCTGCTCGTCGGTCGGTCCTGGCCCCTGCTGCTCGGCTGCTCACTTGC
TCGTTGGGCCCTGCTGCTCGGGTTCCATTTCCAGATATCCAGGTGAGCAACGCCTCCTGC
TCGTTGACCCCTAGCCCCTGTGCTCGGCTGCTCGTCGGTCGGTCGACCCCTGCTGCTCGG
CTTCCATTTCTAGTTCCAGAACGCCTCCTGCTCGGATTTGCAGAGCAACTTAAGTAGCAA
ATAAGTTTAGTAGTATCACGCATAGATCTACAGTTTGTGCATGGTTGTTGATTTGAAGTC
TAAATCTTGCTCGGATATGCTATTGATTTATTGTGGTGGGCAGAATTTTTATGTGGGTTG
TTGGTGGGGATTTTTCCCCATCGGATCCCCGTATACCCGACGGGGACGGGTACGGGGGAA
A
>TCONS_00016825	246bp
TTTCGCACCCAGCAGTGGAATCCACGATTTGATCGATGCGAGGTAGAGGGTAGGGAACCT
TCGGACATGCTTTGTTGAGACCAGTGTAGTCTACACACATCCGCCATTTCCCCCCTTTCT
TTCTCACAAGCACCGGGTTGGCAAGCCATTCGGGATGGAACACCTCTTTGATGAACCCTG
CTGCCATTAGCTTGTGGATCTCCTCGCCTATCACTCTGCGCTTCTCCTCGTCGAATCGGC
GCAGAG
>TCONS_00016836	1360bp
CGGAGTACATACTAATGTTTTTCTCTCTTTGAAAATCTACGAACTGTTTTTTCCTGTGCA
TTCCAGTTTGCTTGTTTCCTTAGATTTGGCGCTTTCACAAACTGATATCAAAATTGTTGG
GACTTTCTGTGCAGGGGGTGAAAAGGCGCTCAAGAACTTTCCGAAAATGGACAGGTATAG
ATCTGGTTCAAAATTTTCATGCTCTCCGCATGCATGTAAGTTGGTTAAAAATCAAGCAAT
GGCTCAGTTGGAAAAGAAATCAAGCAATATAGACATGGAACACGCTGATTAGCTTGACAG
CTAGAGAGAGCAACGTGTAGCCAATCATATCCAAGTAGGGGATCTAACGATCAATCATTC
GATTTGGGCGAATTAACAGAATTCATGATTATCGGTTTAGTTTTCCCAAACGATGCGGCC
GTGCAACTCCTTTTTTTTGTTTTTTACTCCAGCAAGTCCACTAATAATGCACCACTAACG
CACACGTACGCTTGTTAATATATCCAGGGAGACAAAACTATATATCGATCGTGTGGACAC
CTGTCGATCCGGTGGAATAAGTTGGGCAGAGATGACAACAATATAATGTGTGAGGTCGAA
TGTCAGAATTATTTGTGCTTGTCCGTTGAGATGGAGATACGTTAGCTGGCATGGAGATTT
TTCAGTTATTCGGGTGATCTTTGGTGGTGCAGCTACGTTTTCTTTTTGAGAATTCAGCAG
GGGAACCCCTACTGTGTTTTTTTGTGTATTTTGGGCATAGAAATATCTAGAACTAAGTGT
ACAGCTTTATATGAGAATATATGTTCACTCATGGAAAGAATCTAAGTCATTCTGTATAAC
TAAATGTGACTCTGATGCAGCCATTCTGGTATCGCTGTGTCATATTTTCCTCTTGCTCTA
TAAATAATCAAAAGAAATTCTTTTCTGAACTTATTTTTACAGTGCTGAACTGTTGGATCC
AAGTTTTCAAAGATCCACAAGTTTTCAAAGATCCACCCGTTCCGATATTTCCACCTTTCA
ATACATGGTTTAGCTTTGAGCCTGAGCGGGTTCTTTTGAGCTCATCGTTTTTTTCACAAA
CGTGCATGAGTGAACATATATTCGAATTAGGAAGGGATTTATCTTAGAAACTGTAGGCAT
ATTCAGCACCAATTTAGGCCAGGAAATTATAAATAACATGTTTATGATATAAAAAGTTAT
ACACAAGTGAACTAAGCCCGACGACCTTACATGATACAAATAATCATAGTATCGGTGTTT
CATACCTGGCTACTACAAGTAAATTTATTATGCGCGTTCCGGGCACTGGAGGGTGTGCGC
GGAGGGCGCAAGATCTAGGTTCGAGCATAATGTAGCTGAA
>TCONS_00016837	209bp
GGTTTCGCTGGGCCACGCGCGAGGCACCTCGATACCGCTGCATTGGTTTGAAAAATCACC
TTCTTTGTCTTCTGTCGCGGCCCCGAGGAGGCGCAGTACTGGCGCGAGCGGTGGTTCGCT
CTTTCTACACCTAGGAACCGACGCCCAAGGAGTATGACTTGTGGGCCTGGGCCCCCGTGT
CATAGACTGGGCCGTTGTTTTCGGCGGAG
>TCONS_00016893	281bp
ATCCCCTTAACAAGATGATAACTCGCAGTTTGCACCTGGAAATAATGTGTTTGTGGGATC
TGGAGTGCGGCTGGCGGGCGCGCGCACAGCATGTGCGACGGCTACTGCGACTGGTGGGCG
GGCGCGACATGCATGGAGCGGATGGGTCCAGGGTGCGCGGAGCATGGTTGGGCGTTGGGT
TGGTGCACGTTAAAACATAATGCAAATGTGAGTGGACAATTTATCTTATGAACATACTAA
CTTGAATCGTATTGATTCAAACCTTAGACGGCTATCAAAGG
>TCONS_00016949	662bp
TTCTGATGGTGGTGTCTGCTGTCCGTTCAGAGTACGGCAGTGGTCCATTCCATTTGTATG
TTGTGTCCTCCTATTAATAAAATTTCGGCAACCTCTTGCCGTCCTTTCAAAGAAAAAAGA
TATACAACATATTCCTGAATGTGCCATCACATTTTGATGCCTGATTAGTGACTAGGAATA
AATATTTGCTCGATTTGGCTGACTCCAAGGCTTTTCCATCTCAGGGAAATGATAGCTGAT
ACTAGTTTAAAGAAGACCATTTGATCATGGAGAATCGACACCTTGGAACTACTGGACAGT
TACTCTGCGGCCCGCATCCATTTGCTTCTGCTGCTGCTTACTGGAGCACAGGAGTATTTA
ACGTTAGACATACCATTGACACTCATTTCATGTTTGCTTGTAATAAGATAAAAAGTGCTG
TCGATAGAACATACATACGGGACAACATCCCACTGAAAGTTCCACCCATAGCAATGAGCA
ATGAAAGAAACACAAGAAATCTTACCATCTCATCTATTATTTCCTATGCTATGATTCCTA
ATGATTTATCTGTTTTTGTTGGATTACTACGGAACTGTACATCTCAAACTTAAAGGAGGA
ACGATGTTAGCCATAAACTTGAGAGTCTTGACCAATTTGAAAGATCGTTTGGTGTAGTTG
AA
>TCONS_00016978	351bp
CAACGAAAATGAAAAGAGATTGAATCTGTTTGGATTCAGAGATAAAACAACAGAAAAGAA
AGCCAAATGGCGACTGGATTTACCCCTGCAAAAGAAAACAGAGACACGTCACGTCAAATT
CAAAGAAAAAGAAATGGCATGCTACTCCAAACCTGCACGTGCAGGTGCAGGGGCGTAGGC
TTCTGCCCGTTCCGCTGCCTCGGCTCGCTGCTAGCCGCGCGCAGGCCACGGGCTGGGTGG
AGACCGCCGGATTCTTGCAGTTTCGGCTGCTTCAGGTCGCTGCTGGCCCCGCGCAGGCCG
AGGGCTGGGTTGAGACCGCCGCGAAGCCGGATATTTTTCCCAGCGCAAGAC
>TCONS_00017001	311bp
AACCTGATATTGTTGCTATATTTGGTTTAGTCATGCTCTTATGGAACCTTTAATGAGGAT
TTTTCTATATCAAGATATCATCGTCATCGTCATTATTATTACATATCATACTTCCAGATC
TATATAGCACACTTAAAAAGAGTTTGTTATTTATGTGTACTTGTTTGCTCATAAATCAAC
CTTCTTTGTTGTTGTCTCAAGGAGGAGCGGGCGTTCACGAGGCCGCTCGGCGCTCCGCCT
CGCCTCGCCCTTTTGAAGGACTCCGCTTTCTAATTTTTACCTCTTCTAAATTGTTCCTAG
ACATTGGAGCT
>TCONS_00017051	1623bp
ATAGGAAACCGAGGCCCACCAACCGTATACTTGTTGGTTTGGTGGGGAAAGAAGAGTGGG
TAAGTGGGCTTCTTTCAAGGTTCGTACATATCCTCAACTTCGACCTGCAGAGCCAAATTA
TCTTACTTTTACCAGCTTATTGCGCGTATTCTGACAAGTGATTCGATCTCATCATCACCA
TAATTGTCGTTGTCATCTAGATTGCTTTCTTCACAATCCTCGTCGTAACTGGCATATGTT
TAAAGAGGGGCCTCCTCTCCATAAAAGAATCAATTCAACCAATGACTACACTACCTTGGT
TATCCGCTTTCATGTCTTGGATTGAGCTTTCTAACTCTTATTATAGTTGGATTAGCATCA
CTGTAGAAAGCACTTTCCCTATCCCTCGGATTATATGTCATTAATAAGTACAGTGTCGTG
CGATCATGATGTCATTAGAAGTGGAGAATCAAAAACCACGCGTCAGAACCAAGGAAATAA
ACTTCGAAAGCAAGGTCAATAGACTCACTTCTACTTCGGAAAGAATGATAAGATCCAAGG
AATGAATGATATCCGGATTCGCAACCTTTAAGGTTACTAGATGGCAGTAGGTCAGATATC
AATCAAGGCAAGGGTGAAACCACTCTTTTAGATGCACGCTCTACCCAACTCTACTCGAAT
GGTGTTGGTGGATAGGTACCCGGGCTAAGAAACTGGAATGGAAATATTAGAAAAGGAAAC
CTAGGATAGGAACCCGCAATGGATGGACTTGAAACCAATGGAAGTGCCGCCCTGGTCTTG
CTAAAGACACATCACGAGTACGAGAATCCATAATAGAGCTGTTGCTCTAGCACCAACGTC
AACCTTACCGAACCTGGCAAGATATCAAGATTTCCAATCAAGCAAGGAACCTGCTCCATC
CAATATCCTTTCTGGAACAGAGACACCCAAAAAAGCTAGGAGCCCACTATGCTATGCTTA
GACCTGGCCTGGAGACATCACAAACCTCGTCAGAAACCGGCGCACCTATGACACGAATCT
CCCTATGAACCAATGGTTGTCTTTCCTAAAGCTTACTACTTACCCGGGAAGGTATACGCG
CACAAAGAAAGGGAACTACCTCCAATCCGTTAAACTTACTAGGATGAATGTGCCGGTCAA
GTATACGATGCGCCTAAAGGAAACAACCATTCCAGCGCCGAACTGACCTGTAGGGAAGTG
TACCATCATCCTGTTTCTAAGGTAGAAGTAGTGCCAGGCTTGTCAATATGTCTAGAGTAG
CACACAAGAAGAGAATCCCAGAGTAGAGGTTGGAATAGAGATTCGCAGACAGGAATGAAT
GCGGAGACCATGTAGAGTATCTGGAATCCTTGTAGGAAAGTAAAGCCCCGGTCTGTAATG
ATAGACAGGAAAGTAAAAGAAATGAATGTGATAGGGATAGGCGCGTAGTAAGTAAATGTA
GTGGTGCTCTAAGGTGGGAGTAACCCCTTTTGTTGACTTATTGACTCGTCTTCCGGTTAA
AGATCGGAAATCAACTCCTCCACATTTCTGTTAGAGGTACGAGTAAAGGTTCGTTCATAT
CTGAAAAAGTGCTGTCTCCTCGCCATATTATAGCCCCGGGGGCCGAATTAGAAAGAAGGA
TGG
>TCONS_00017155	262bp
GGGTCAGTGAGGCATTGTACGCCAAGGCGGTGAGCCCTGATCTGTTGCCAGGGAATCGAC
GGGGACGGTTGATGTGTGTGGGGACGGAGTGCCTCGCCACGTCGTGTGTTTAGGTTTACC
TTGCAAGGATAAAAACTCGATTCGAATCGTCTGCTTCTCGCAGCTAATGAGACTGCTTGA
TCCATTGTACTGCATTGAGTAATAAGTGGAAATGAGGTGACTGGCAAAAGATGTTGATTG
ATAAAATGTTTGATACCATGTA
>TCONS_00017156	366bp
GCCGAGAAATATGGTAAATCGATAAGCCTAGTACCTAATTGAACCTGCCCGCAGACATAT
CCCCTCACGCGACCTGAGACGTGGTCTCCCATTCCGGTTATGGTGGGTACAAGTGCGGTC
ACTGCACGACGGCAGTCGGGGTCAGTGAGGCATTGTACGCCAAGGCGGTGAGCCCTGATC
TGTTGCCAGGGAATCGACGGGGACGGTTGATGTGTGTGGGGACGGAGTGCCTTGCCACGT
CGTGTGTTTAGGTTTACCTTGCAAGGATAAAAACTCGATTCGAATCGTCTGCTTCTCGCA
GCTAATGAGACTGCTTGATCCATTGTACTGCATTGAGTAATTAGTGGAAATGAGGTGACT
GGCAAA
>TCONS_00017190	402bp
AAAGCAGGAAAAGAGTTCTCTTTGGAAGGGACTGCAGCTGTAGCAGCCAATACAGGTGCT
GGTGTTGAAGCTAAGGTGATCACTTCCGGGCTTGAGGCAGACAATGGATAAATGTTGCTT
GGTCTTCGGCTTGGAATGACCGGAGGATCCTCACCAGGGCCAAGTTTTCGTCCGTCATGG
GTCCCTAATCTCTTTAGTGTGCTAACCTTGTTCGATTCAACATACTGCTTGCGGAAGTCC
TCGTTTTTGTTCCATATTTCCATAACTCTCTCAATCTGACTATTACAGTGTGATATAAGT
CCATTTATATCTCCATTGGCTCTGAAAGTTTCTGCTGCATTTCGGGGGTCCCTGTACTTG
AAAAAGTATTCATTCTTCTTGCTGGGCTCTGATCTAAGCTCA
>TCONS_00017284	233bp
TTTTCCTCTGTTGCATCATAACTTTGTCGTTCGGGTTCATAAGACAGTTTAGATTTCTCT
GATTCTTGTGCTTTTCCTTTGGAATACACAATGCTCCTTCAAGCAACTAAGAAATAGCCT
TTTGTTTGATTGCCTTCTCATTTAAGACAACGTTTTATTTATCTGTGCGTCTTCTTTTGT
TGTTACCTATAGTTTATAGACAATGATTTTATCCACTTGCTGCATTGATGTTG
>TCONS_00017305	1195bp
CCTGCTGTTGATGTTTGGATGAATTGCTCAAGTGGCTGACAGCCGAGATGTGGATATGGC
AAATGCTGATCATCATGGCAGATAGAGACAGATACCTCTTCTTTTTCGAGGACTTTAATT
TTTGGCATTTTCCTTTTAAATGCACACCCATCATTATCTGGAATAAATTCCTGCATTAGG
AGCCAGTATAAGGTTCTGAACACACCTGATTGCTTTCAATGCCATGCCACAGTGAATTAA
ATGTTCTCAAAATTTTATCAAGCAAATACCATTGTGTCGTTTCTACTATGTTCATCTTTT
AGGAATAATCATACAATACTGGTACCTTACAAGCTCATCACAATCTAAATTGATAGAACA
AACTGCTGAAACTATCTCTGCATAAAAAAGAAGTTTTTGACCTGCACATCATCTCTTTGC
TGTTGATGCAAGATATTGACAGGAAGACTTTAGAAATTTTATTTCAGGTAAAGAAGATCT
AGGAAGGAAGCAAATCTTATGGCTTCTAAGCCAACTGTAGTTGATTGCATTTTCTTCACA
TATCATTGATAAAAGCATGTAGCCTTGACTGATAGAATGGAAAGGAGGTGAGCCCCTGTG
TGCCCATCACAAGATGCCAGCTATCTGATCAACTAGGTGAACGGTGGTCACACATAGCCA
GATTTTAGGAGCACCATGTCCAGCTGGTAGTGGGGCACAACAGTGAGGAGCATGACACAC
ATATGCCCACACCAAGCAAACTTGCTACATTAGTCCCGGCAGATGCATTCACCATTGGAA
CATATTCTGTTGTCACGTTGCCTTTTCAAGGAGTTCTTTTATTCTGCAATATATTTGCAA
ATTGATTTAGTTGTCGTGTGTACCCACATTACCCTGCAGTTTCTGCCTTTTTATTCTGCA
TTCACCATTGCTGTCCTACCCCCACCCCACCCCCAGCGGAACTTTTGTGTTCCTACTTTA
TGCCGTTCTTGTAAATTGTAAACATTTCTAAAGCCTTTCTATATTGATACAGGCTGGGCA
GAAATCCTGGCGGCAGTGTGGGGAGAAAAGATGTGCAAGTGGAGTGGAGAGGTCCAACAA
GGTAGAATGGACTAAGGGAGGAATTCTTCTCTTGGAGTGGGGGTTAAAGTGGCTTATCTT
AACATGCATCCGATCCTCTCTCTCTGGGGTTTGTGATAACAAGATTCAAAGGATG
>TCONS_00017312	636bp
TTTCAAAGGATGACATATTATTAATTTTAGGCAGAGGCAATTACAAGGATCAAGAGAAAC
AAACATGCACTTACTTCACTGTTGTTATCATACTCTAACTCAAGCAAAACTCTAGGTGTA
AGGACCGTTGAATCTCTACAATCACATAGAGAAGGGTTCTCAATCAGTTCGTTGGTGTCT
TTGGTCTCCGCGGGATGTGGAACTTATTGTTGAGTGTGCTCGTGTGACCAACGTCCACCG
GTCGTTAGAAAGAAGGCACCCTTTGGGTCAAACTTTTGAGGACCATTTTGATCCACTTAA
AAAGTTGCATCTCTCCAAATCCTAAACAAAACAATGCCACAATCTCATTAATAGTTTATA
AGAAATAGCAAGAAACATCGAGACGACATATTTGTAAATAACTACTGATACATATAGAAG
CGTCGGGTACCTGTGTCTAGATGCGTCGACTGATTCAGCTCCTCTTTTGATTTGTTTCTG
GATCCGCCAACATGGCATGGCGTGAACAATAAAAATGGAGAGCACAACGAATGAGGAGTG
CAGGGTACACAGCCGTACAGGGCATACGTACCTGAAAATGAGAGAGCCGCACCTGAACAT
CGCCATGGATGTGGCAGCCTCGGTACTCTCTCCCAG
>TCONS_00017637	735bp
TGAGTAGAAAGGAAACAGTTCGGGATGCCCACTAACGAAATTGTACCGAAATATGGCACA
TATCAGGTGAACAATGACCAAAACTACAATAGCATAGTTGCTATCGTCATATAGTATTGT
GTCATCGACAACATGGTAAAACATAACATAAGGCCAATATGTTCGGTAAACAAACACGGT
TCAACAACCAAACAAAAATACAGTTCGTAAACAAACACGGTTCAACAACCAAACAACATT
GTCCATGAAACTGACTAGCAGCAACACCTCAGTTCTTGATCTTCTTCTTGGCCCTCAGCT
GGTTGCTGTGACCACACTTCTTCTTGCGGCAGTTGACAGCCCTAGGGTGCAGCCGTGCAT
AGCATTTTGGTGCTCTCAGTACAAAGGCCAAAGTTTTTCCACATGAGAAGATCCATCAGA
TGTGATCTTTCTCACTCCCTTCCAACAGTGCTCTTCAGTCTCGCCAAATCCTTCCATCTA
ATTCTTTTGGTGAAGAGCAGTGCTAAGGAAAGAATAATTTCGACATTAGGGTGTGGCCAG
CAGATCGTGCATATGACGTTTTGCACTAGTAAGGCTGCTGGAGATAGACTTAGTTCTTCA
CCAAAAGAAAGAGATTTCACAAGGTGCCGCCGAGAGAGAGGAGCAGCAAAGGAAGAGAGA
GAAATACACCTCCTCCAGTCTTCAGTTTCAGTGTGGTTAAAGCAAGAAGTCATCATCAAG
CCCGTAATTGGTTAT
>TCONS_00017766	273bp
ACGCCCTTGGCTGATTAATTAGGAAAGCTAGTGGAAGACTACCTTACCCGAAAGGGGCAA
GGGCAGTAGGGGAGTGGTCAGTGTAGGGAGGCCCTCGGGAGGATTTTGCTGCGATGGCGG
TCCTGCAAGGGATTCCTGCATTGGAGCTTCCTATAAACTGTAGCGGGTTTTCTGAAGCTA
GTGGAACTTTGTAAAGGCCTCGTAGTGTTACCCTGCCTCGCCTCCTTGGTAGAGGTGTAT
GGGAAGTCACGATCCCTTGGCAGATGGGTAACA
>TCONS_00017836	317bp
ATTCCTATCTCGTAAGCACCACTTGTAGATGCCAATGGAGTGAGTAACACTTAATGTATG
TTACGAACATAAGAGACTCAGTTCTGTTCTATAAGCAAAGCAAGAAAACTACCACTTCAC
TGGAGGGACAAGAGTGATCTTTAGCCCGCAAAAAGAAAGATCTTCGTACAGGCCCAATCT
CTAGAGTAGAAGATTAGATGCTTGACTCCGTTGATACGAGATACAAGTGTTCCGATACGA
TACGAGCTCCAATGCTATGACTATGATATGATACTTGGGGTATTCCACAAGATGGATCGA
GCTAGCCATTCCTCTAA
>TCONS_00017865	333bp
TTGTGATTTGTTTGCTTTCCCTTCTCTAAGTTTTCTTGCGCCATTCTCCGCTAACATCTT
TTGGTGTTGCTTCAAGTTTAATTCTCATTTGGTGGAGCAACCCTTCGCAAGAAAGAACTT
TACTTATTGCTCTTCTCATCTAAGCCTTCTTGCTTTACTATCCATATATCTAGTAGTTGT
ATTGTTTATCAATTCCGCATTATTTCATAGCAACTTTGGTTACAAGCAAAGGACTTAGTT
CTTATACTCCGATAATCATATTTCTTGTTCTAACCACTAATCAAAGGATCTAGTTGGGGA
TAAAGTTTTAATCTACAGGCTTCGCCTATTCAC
>TCONS_00017879	10941bp
GAAATCTGTCACACCGGTTTTGAAGGTAAACCGAATGCGAACCATGTACGTGCCAGGATC
AGTAATTCACGTACACAGCGATTACATAAATGACTCATCATAGCACAATGCTTCGAATTA
CAATAAAGAGTAAGTAATAATATTACAAACTAGAGTCATTTACATAATATAATCAAAGTA
CACAGAATCGAAACGTGGCCAACGTAAATAACCCACCACAGGCAGCTGACTGGGGGAGGT
CACTAGCCTAATCCTCGAACTCATCGACGTCCTGGAACTCCTAGAGATCCGCCTCGACGC
CTTGTTCTTTACCTGAGCATAGATTGCACCAAAGGCAACCTGGTGTTTTGTGAAAGCAAG
GGTGAGTACACATCAACGTACTCAGCAAATGTCCCGTTTGGCTGTAGTGGACTAGCTTTA
TTTGGGGTTAAGGTCAAGCAGTTGCTTTTAGTTGGTCAAGTTATTATTACTAATTGAGAG
CCAGGTTTTAACATTAACCCAAGTTATTAACCCAAAGTACCCTTTCCAAACGGAAAGAAT
ACCACTTACCATTACCATAGTCAAACCATCATCCTTGTCACCACCTGTGAACCAACCATC
TCTGATCAAGTATCTCTAATCAAAGAGGATCCCAAGGCCGCTCATAACCGTGAGCACGGC
TGATATATCAGTTTCATTACCCTCTGCAGAGGTCACACACTTTACCCATGAGCCGTGATT
CCCGTTTTGCCCGGGGATCATGACTCCCCATTGATCACTTCCTAGGTGGTCCGGCAGGGT
ATCACTACGTAGCTTTTACAAAGATTCCCTAGAGGTCATAGCCGCCCGTTAGGTTTCTCC
AGTTTGATAAACACAGTACTCCTCCCCGCAGGAGGGTGACTAACAAAAGCAAAACGAAAG
GACCTCGGCACCCCGCCTCGGCAGAGCAAGCACTGTGCCTGGACCCCATTAACGGCACGA
CGGCGAAGCAACTACACCTCTAGTTCCTCTAATTAATTAGCTAAGGGCATCCCATTTCAC
CCTCATGGTTGCACTGTTATCCCGGGTGGTCTCTCAACGAACAGGTCCTTACGGAGAGGT
ACTCGGGAAACAGCCCGAGTCCCCTAAATGCCACAAGTATATCATCATATCCAGAATAAA
ATCATAGTATCATCATTGTATCTCATCATGTTCATTGATTAAAGTAAAGCGCTAGCATGA
AGCTAACCATAGTAACCCGAAAGGTAAACAAGGATAAGGTAAATAGAAAGCTAGTAAATC
CTTAGGTTGTTCATAGTATGCAGGACAGTGTATTATAAAGTAAATGGGACATAATGGGAC
AGAGGACACTTGCCTTCACCAAACAGATGCTCAGGGTCTTCAGCCTCATGGAACTCAAAG
AGCCTGATCACTTGGTCGCCAACGCTTGATCTTCGATTCCTCGAAGCACGAAAACAAATC
GCAATCTAATCGCAACGCGAAGCGAAGACGAACTAGTACAAGCAAAGAAACATATATATG
CATAAGAACATTACACCATACAAGATAAAACATTATAAAAATGTGCAGAATAAAATAGAG
CTCGCTTCTACCGCCACGAGGGAAAGAAACGTGTCGGTCGGAGATGCGGTCGACAAGTTA
TCGTGTTTACGCTAAACGAATACGAAGTAGGACATTTAATTAGGTGTTATCAAATATAAA
TTATAACTACTATTTAATTAAAGCGAGGGATTCTAAGCGAGACGAATTTATGATGCGCGA
AACAATACAGCAGTGTGCAGACGACGCGCAGACACGCGCGACATAGCACGCTAACGACAC
ACGAAAATAGCGCGCGCGACGAGCGCGAATGCGCACGAACCAACACGCGACCATGAGCCC
ATCACGCACGAACAACGCGCAGACAGCACATGAACGACGCGCGAAGCAGCACGCAACCGT
GTGCTGAACAGCACGCGCGATATACGAGAAAAGCTAAATCAGTGACGAGTTTATATTAAA
CAAGTGTTAGTTAAATAAAAAAATGAGTTAAGCTAATATTAGTCCGGTTAATGTTTATTA
TAAAAGCGCGAGATAAACACTACACATTTAATCTAATTGAAATGTTAGTCTAATAAATAT
CAGTCGAGCAAACCTTAAGTTAATTTCTAAGATGTATGACTTGACGAATTAATGTCACTA
ACATGAATATTCATAAGTGGCAAACTATTTATTATCACACGCAGACGTCGTGCGACACAC
GCAAAACAACACGTACGAGCCAACGCGACTACACGTGTGAATGGCTTGCTGACGCGCAAA
CGATACCGCGCGCGAACAACAACAACAAATAATTAAATAAAATTATTTAGGTTGATATTA
ATCAAGTTAATTAACAATTGTATTGATAAAGGCACGAATTAAAGCTAAAGTCTCATTCTA
ATTAAATCGTTATTTTAGATAACCGACAACTAAACCAGAATTGACTAAATAGCGCGAGCA
ACTATAATGGAAACAATTAAATAATGCGTGGATAGCGCGCGAGACACGTGAGCAGCAAGA
GACGACACACGCGGCAGAGGAACCGAGACGATCGACGCAATGGTCGAGAGATATCACATG
CATGCTAGGCGGATATGAATTACAATATTTTAACTCGACCTAGTCATACTAACAGGCAAC
TATCACATGCAAAGATAAAATCGACGCTTAGCTTTGATGGGTTTGCTACTCGTTTACTCG
CTGTTTAATTACGTAAATTAATTAACGTGAGTGATTCTAGGCGAAATAGTTTATTGTCGT
ACGACACGGCGCATGACCCACTAAACAAGGCGCGCGGAGAACGGCGCACGCAACAACGCG
CGATACGCGACAATGCGCAAAAACAGCATGCGGACGACGCACGGCAACGTGCGCGACACA
CGCGAAAATGGCACACGTGACGACGCACAACACTATGTGAAATAGCATGCTAGAAACTAT
ACATCAGTTTTAACTAGAAAGCTACTGTAATAACCATCAGATAACTAATTAATTAATTAA
AACTTGTGACACGATAAAATAACATTATTAACATGTAGGCGACATCATAGCAATGCTAAC
ATAATTTAAACAGGTCGAAACAGATTTTTGACGCAAAAGATATGAATATTTAACAAACTA
GAAGTCTATTCATAATTAACTATATACTTTGGGGGCTAGCAAATAATTTTCGCATGACTC
ACCAAATAGTATATTAATTACATAAAAAGTCATGGGCTTCTACGCAAAATTGGGGAGGTG
GCTGTGGACTGGGCTACGTGGCAAAATATGATTGGTCGAGTGGCTAGCCATATAGAGGGC
CACAGGATTGTGGGCACAGAAGATCCACATATGGTGTGGGGCAGCTCTCTTTTCTATTTT
CTATTGGTTGGCTGCAAAGTGAGAATCGTGAGGTTGCATACACATGGGGTCAGGATGTTT
CTTCAAACGCACAACAAGAAATCGTGAGGTGGAACTTCTCAACCGCATGCATGTACGAAT
ACGGATGTGGCTGGCCTCACCTTGCGTGTGGGAGGTGGGAGGTTTTGACGGCAGCGGCCA
GCACGGCGGGGAACCGAGTGGAGCTCGCTGGCCGGTAGCACGCCTCGCACCAGAGTAGCA
ATTGCCATGGCCACGCGGTAGGGGCTTGCTGCGCCGGCTCGCCGATGGTGTGGGCTGGGT
GTGCTAGGCGCGCAGCAAGGCTAGGCTGTGGCACGGACGTACTTGTCCACGGCGAAGAGA
AGGAGCACCGGTCGAGGAACACCGGAAGCGAGAAACGACGGCGTCGGTGCGCAAGGGCAG
TCCTGAAGCGGCGCGACGCGATGCGAGAAGGAGGAACGGGGAAAACTACAGGGCACGGGC
CTACCTTGGCATCGCAGGGTGTACCGACCACGGATGCTGATGAGACTCGACGGCTCGTCG
AAGCAGCGTGCATTTTCTAGACATGGAGCAGCCATGGCGAGGGGCAGTGCACGAGGAGGA
GAGGGGTCTGGGGGCGACGAACTGCGCAGGCGAAAGATGGGGCCGCGGGTGGTTCTGGCT
TTGGAACTTTAGGCACGGATCCGTGGACGTGCGCGCTGACTGCGGAGGGAGCAATTCGGG
AAGATGAACCGTGGGCGACGCTCGTGTGATTGACAGGTGGGCCCGGCGGCGCGCGTGGCT
GGGGGACGAGGCGGTGTGGGCGCTAGGGCACGCGAGGCACGGCTTTGGCGCGCTGCTGGG
CTGCGGAACGCTGGGCCACAAGGGGGAAGCACGGGAGGGGGGGCTAGGTGGGCCGTCCAG
AAGCTGCACTGCGGGGAGGGCTGGACCTTTTTTGTTTTCCTTTTTTATTTTCTTCACCTC
TTTTTTATCTATTTCTATTCGAATTTAGATATAGCTTTTGAATCTAAAATTCAAATGTAC
TACATGAGTTTGAATAGATGCACAACCACAACAATTCAACGTACAATAAAATGTCTCGGC
ATGCTATGCAATAATTAAGGACTCTTTTAGGGTTCTATTTTACTAGGCTTACATATATAA
AACAAAATAACACTCCACTATTTAGAAAAAGGGAAAAAGAAGGAAAGAAAGAGGGTAACA
CCTGAATTTGGTGGATATCGGAAAAGAAATTTTATACTCCCAAAAATCAGGGTGTTACAA
ATCTAACCCCCTTAACAGAATCTCGTCCTCGAGATTCAAGAAGAGGCTAGCAAGAAAATG
AGATTGGTTTATTGGTTTTTCATAGCTTCCCCCGACTCAACTTTGACTCTGGCAACTTTA
ACTTGTGGCCTGGTTGCTTTGACCTTCAGATGCCTGAGACCGATCAATGCAATTCTTGAG
GATCTCTTGGACCTGTGGGTTAGGACCCACACACGCTTCCGCTGTGCCACTCTGATCTTG
TTGGTTGATGTTGATCGCATTGTCTTCATCGGGGTTAGCGGCTAACCCCCTTAACAGAAT
CATTGATATGCACTTGATGAAGGTGCAGCCGACTCCGATCTTGATTGATTAAGAGAGGTT
GGAGGTTGCCAAGTGGACAGGTGCAAGAGGAAAGAATAGCAAGAAAAGGTAAGCATAGAC
GAATTAAAGAGAGCAGGGGGGAGAACCCAACTACTTAACTCTATGGCACTCAGCTAGTAA
ACGGATGCCATTGCGGACCCGGAGGCCACAACACACCAACACTCATCACAAAGAAGCAAA
TCAGTCATAACACAAAGACAAACAACACAAGCATACAACAACAAACATCTCGTTGCTATA
CGTAACCTTTAATTAAGTGGTGGTCTCTTCTTACCAAGGGGAAGCTATTCTAGGGCCATC
GAAAGGCAAGGGGAATAATAAGACATGCAGGATAGGGGCATGAGCATAACAAAGGATGGA
GCTAAAGCAAGGATTGTAACCGACAAGGGAGAGAATGCAACCAAGTCAGGATAGGTAAAA
CACCATTTTCAAATCGAGATGGAAAAAATGATATTTCAAAAGGAAGGCATAAGATAACAT
CATGGAAAGATCTAGAGATTACAAAGGTAAGGGAGGTGAAAGGCAAAAACACACCAAAAG
GTAGAGTTAGGACAAGACTTGCAACGCGATAGAGGAAAAAGGGAACGAACAAGAGCGGGA
TAGGGAAAACAACACTCTTGGATTGAAATGGAATAAGTGAAGCTAAGAAAAATAGGTAAA
CATCATGGTAAATATGGAGAGAGGTCAAGGGTCATAGGTGATAATAGGCAAGGATATAAA
GGGAGAGGTAAATGTGCATAAAAAAACCAGGAATCTAGGTACAACCAAGAATAGAGTTAA
GATAAGTCTTGCAAGTGGTAAAGTATAGTATATATCCACAGGTGAGGTAAGTAAGAGACC
ACGCTTGAACTAAGGTGGGAGATTGGAGGTTTTAGATAACGAACATAGCGTAATCGCCAA
GGTAAGATTGAGAGATGAGAAGGGTAGAGGCAATAAGAAACAAAAGCATAACGAAGGATG
AGGTTACAAACTCGCGAGCCAAAGAAGAGGATACGACCAAGAGAAAGAAGGTATGAGACG
AAAGAGGGGCGATTTTAAAGGGCAGGTATGAGATGAACATCAATGCAATATATAGAAGTG
TCAAGGGGTAAAGGTGATAATAATAAAGAGCATAGGAAAGGATGGAGCTAAGGCAAGACT
CACGGAATGGCGAGATGAAGAAAACAATCACGGGTAAGGTGGGTAAGGTTCCAACAGAAT
GGTTCAGTAAAAGAAATTATTACAGAGGGAAGTTATAAGGAATTAATGAGATCACCAAGG
AAGTGCAAAATAAAATAACCGCTCATGGATCATTAAGAAACAAGGGTGATCAAGGGCATG
TTAACTGAAATGTCTTAAACAGACATTGGGGCATGAAGATAAGCATACACGAAAATATAA
GAGTATGCAAGACTCAAAAGATACGAGCGTACTAAGACCAAGGTAATAGAAATTGTCGAA
AGATAGCGTCTTATCAACAGAATAAGAAAGGATCTCAGAAGACGAGAAGGTCATAGACAC
ATAAACTGAACTGTTTAAATAGACAGCAGAGGTACAAGGGTAAGTGCTTTAGATTAAGGG
ATAAGGGTATTAAAAATGCAAGGATACGAGCATGTCAATAACAAAATGGAATAGAGATGG
TCAAATAGTAGCAATTTAATAATGGATGAGGAAAGAGTCCCAAAAGACTAAAGGCTATGG
TCAAGGGGCATTTACAAAGATGTCGCAAGCACAAGATGAGATCAGATCTAATAGATTGAG
AGAAGTATAGATCACACCAGAATAAAATACTTTTGGCAAGGGGGCATATAGGAGCACAAC
ATAGAATTAGTCGAGGTGACTAATATTTTGAAGCGGAATCAAGGATGAGGTAAAGTAGTA
ATCAATAAGTCCTTAGAACAGCCAATGCTACTCTAGGTTAGCGGTCCTACAGTCAGCACG
GCTTTGATACCACTTATGTCACACCCGGTTTTGAAGGTAAACCGAATGCGAACCATGTAC
GTGCCAGGATCAGTAATTCACGTACACAGCGATTACATAAATGACTCATCATAGCACAAT
GCTTCGAATTACAATAAAGAGTAAGTAATAATATTACAAACTAGAGTCATTTACATAATA
TAATCAAAGTACACAGAATCGAAACGTGGCCAACGTAAACAACCCACCACAGGCAGCTGA
CTGGGGGAGGTCGCTAGCCTAATCCTCGAACTCATCGACGTCCTGGAACTCCTGGAGATC
CGCCTCGACGCCTTGTTCTTTACCTGAGCATAGATTGCACCAAAGGCAACCTGGTGTTTT
GTGAAAGCAAGGGTGAGTACACATCAACGTACTCAGCAAATGTCCCGTTTGGCTGTAGTG
GACTAGCTTTATTTGGGGTTAAGGTCAAGCAGTTGCTTTTAGTTGGTCAAGTTATTATTA
CTAATTGAGAGCCAGGTTTTAACATTAACCCAAGTTATTAACCCAAAGTACCCTTTCCAA
ACGGAAAGAATACCACTTACCATTACCATAGTCAAACCATCATCCTTGTCACCACCTGTG
AACCAACCATCTCTGATCAAGTATCTCTAATCAAAGAGGATCCCAAGGCCGCTCATAACC
GTGAGCATGGCTGATATATCAGTTTCATTACCCTCTGCAGAGGTCGCACACTTTACCCAT
GAGCCGTGATTCCCGTTTTGCCCGGGGATCATGACTCCCCATTGATCACTTCCTAGGTGG
TCCGGCAGGGTATCACTACGTAGCTTTTACAAAGATTCCCTAGAGGTCATAGCCGCCCGT
TAGGTTTCTCCAGTTTGATAAACACAGTACTCCTCCCCGCAGGAGGGTGACTAACAAAAG
CAAAACGAAAGGACCTCGGCACCCCGCCTCGGCAGAGCAAGCACTGTGCCTGGACCCCAT
TAACGGCACGACGGCGAAGCAACTACACCTCTAGTTCCTCTAATTAATTAGCTAAGGGCA
TCCCATTTCACCCTCATGGTTGCACTGTTATCCCGGGTGGTCTCTCAACGAACAGGTCCT
TACGGAGAGGTACTCGGGAAACAGCCCGAGTCCCCTAAATGCCACAAGTATATCATCATA
TCCAGAATAAAATCATAGTATCATCATTGTATCTCATCATGTTCATTGATTAAAGTAAAG
CGCTAGCATGAAGCTAACCATAGTAACCCGAAAGGTAAACAAGGATAAGGTAAATAGAAA
GCTAGTAAATCCTTAGGTTGTTCATAGTATGCAGGACAGTGTATTATAAAGTAAATGGGA
CATAATGGGACAGAGGACACTTGCCTTCACCAAACAGATGCTCAGGGTCTTCAGCCTCAT
GGAACTCAAAGAGCCTGATCACTTGGTCGCCAACGCTTGATCTTCGATTCCTCGAAGCAC
GAAAACAAATCGCAATCTAATCGCAACGCGAAGCGAAGACGAACTAGTACAAGCAAAGAA
ACATATATATGCATAAGAACATTACACCATACAAGATAAAACATTATAAAAATGTGCAGA
ATAAAATAGAGCTCGCTTCTACCGCCACGAGGGAAAGAAACGTGTCGGTCGGAGATGCGG
TCGACAAGTTATCGTGTTTACGCTAAACGAATACGAAGTAGGACATTTAATTAGGTGTTA
TCAAATATAAATTATAACTACTATTTAATTAAAGCGAGGGATTCTAAGCGAGACGAATTT
ATGATGCGCGAAACAATACAGCAGTGTGCAGACGACGCGCAGACACGCGCGACATAGCAC
GCTAACGACACACGAAAATAGCGCGCGCGACGAGCGCGAATGCGCACGAACCAACACGCG
ACCATGAGCCCATCACGCACGAACAACGCGCAGACAGCACATGAACGACGCGCGAAGCAG
CACGCAACCGTGTGCTGAACAGCACGCGCGATATACGAGAAAAGCTAAATCAGTGACGAG
TTTATATTAAACAAGTGTTAGTTAAATAAAAAAATGAGTTAAGCTAATATTAGCCCGGTT
AATGTTTATTATAAAAGCGCGAGATAAACACTACACACTTAATCTAATTGAAATGTTAGT
CTAATAAATATCAGTCGAGCAAACCTTAAGTTAATTTCTAAGATGTATGACTTGACGAAT
TAATGTCACTAACATGAATATTCATAAGTGGCAAACTATTTATTATCACACGCAAACGTC
GTGCGACACACGCAAAACAACACGTACGAGCCAACGCGACTACACGCGTGAATGGCTTGC
TGACGCGCAAACGATACCGCGCGCGAACAACAACAACAAATAATTAAATAAAATTATTTA
GGTTGATATTAATCAAGTTAATTAACAATTGTATTGATAAAGGCACGAATTAAAGCTAAA
GTCTCATTCTAATTAAATCGTTATTTTAGATAACCGACAACTAAACCAGAATTGACTAAA
TAGCGCGAGCAACCATAATGGAAACAATTAAATAATGCGTGGATAGCGCGCGAGACACGT
GAGCAGCAAGAGACGACACACGCGGCAGAGGAACCGAGACGATCGACGCAATGGTCGAGA
GATATCACATGCATGCTAGGCGGATATGAATTACAATATTTTAACTCGACCTAGTCATAC
TAACAGGCAACTATCACATGCAAAGATAAAATCGACGCTTAGCTTTGATGGGTTTGCTAC
TCGTTTACTCGCTGTTTAATTACGTAAATTAATTAACGTGAGTGATTCTAGGCGAAATAG
TTTATTGTCGTACGACACGGCGCATGACCCACTAAACAAGGCGCGCGGAGAACGGCGCAC
GCAACAACGCGCGATACGCGACAATGCGCAAAAACAGCGTGCGGACGACGCACGGCAACG
TGCGCGACACACGCGAAAATGGCACACGTGACGACGCACAACACTACGTGAAATAGCATG
CTAGAAACTATACATCAGTTTTAACTAGAAAGCTACTGTAATAACCATCAGATAACTAAT
TAATTAATTAAAACTTGTGACACGATAAAATAACATTATTAACATGTAGGCGACATCATA
GCAATGCTAACATAATTTAAACAGGTCGAAACAGATTTTTGACGCAAAAGATATGAATAT
TTAACAAACTAGAAGTCTATTCATAATTAACTATATACTTTGGGGGCTAGCAAATAATTT
TCGCATGACTCACCAAATAGTATATTAATTACATAAAAAGTCATGGGCTTCTACGCAAAA
TTGGGGAGGTGGCTGTGGACTGGGCTACGTGGCAAAATATGATTGGTCGAGTGGCTAGCC
ATATAGAGGGCCACAGGATTGTGGGCACAGAAGATCCACATATGGTGTGGGGCAGCTCTC
TTTTCTATTTTCTATTGGTTGGCTGCAAAGTGAGAATCGTGAGGTTGCATACACATGGGG
TCAGGATGTTTCTTCAAACGCACAACAAGAAATCGTGAGGTGGAACTTCTCAACCGCATG
CATGTACGAATACGGATGTGGCTGGCCTCACCTTGCGTGTGGGAGGTGGGAGGTTTTGAC
GGCAGCGGCCAGCACGGCGGGGAACCGAGTGGAGCTCGCTGGCCGGTAGCACGCCTCGCA
CCAGAGTAGCAATTGCCATGGCCACGCGGTAGGGGCTTGCTGCGCCGGCTCGCCGATGGT
GTGGGCTGGGTGTGCTAGGCGCGCAGCAAGGCTAGGCTGTGGCACGGACGTACTTGTCCA
CGGCGAAGAGAAGGAGCACCGGTCGAGGAACACCGGAAGCGAGAAACGACGACGTCGGTG
CGCAAGGGCAGTCCTGAAGCGGCGCGACGCGATGCGAGAAGGAGGAACGGGGAAAACTAC
AGGGCACGGGCCTACCTTGGCATCGCAGGGTGTACCGACCACGGATGCTGATGAGACTCG
ACGGCTCGTCGAAGCAGCGTGCATTTTCTAGACATGGAGCAGCCATGGCGAGGGGCAGTG
CACGAGGAGGAGAGGGGTCTGGGGGCGACGAACTGCGCAGGCGAAAGATGGGGCCGCGGG
TGGTTCTGGCTTTGGAACTTT
>TCONS_00017880	655bp
GAATTACAATAAAGAGTAAGTAATAATATTACAAACTAGAGTCATTTACATAATATAATC
AAAGTACACAGAATCGAAACGTGGCCAACGTAAATAACCCACCACAGGCAGCTGACTGGG
GGAGGTCACTAGCCTAATCCTCGAACTCATCGACGTCCTGGAACTCCTAGAGATCCGCCT
CGACGCCTTGTTCTTTACCTGAGCATAGATTGCACCAAAGGCAACCTTCACCAAACAGAT
GCTCAGGGTCTTCAGCCTCATGGAACTCAAAGAGCCTGATCACTTGGTCGCCAACGCTTG
ATCTTCGATTCCTCGAAGCACGAAAACAAATCGCAATCTAATCGCAACGCGAAGCGAAGA
CGAACTTGGCATCGCAGGGTGTACCGACCACGGATGCTGATGAGACTCGACGGCTCGTCG
AAGCAGCGTGCATTTTCTAGACATGGAGCAGCCATGGCGAGGGGCAGTGCACGAGGAGGA
GAGGGGTCTGGGGGCGACGAACTGCGCAGGCGAAAGATGGGGCCGCGGGTGGTTCTGGCT
TTGGAACTTTAGGCACGGATCCGTGGACGTGCGCGCTGACTGCGGAGGGAGCAATTCGGG
AAGATGAACCGTGGGCGACGCTCGTGTGATTGACAGGTGGGCCCGGCGGCGCGCG
>TCONS_00017892	536bp
CTCGCTCCACCCACCTACAGCAGCGCCTTGGTCTTTTGCTGTAGACTGCTGGTAGTGCAG
CAGTGCTAGCACAAGAGTCCACAGGAGGACACAGCTAGCGCAAAAAGAAGAACCCCCCGG
ATATGCACCATGCACGTAGCCAGTAACGCATGACGTATCCAAGAGACCAAGACAAACTTC
TGAGATTTTTTAGCAGAGCCTTTTGCCCGATCTTCTGTTTTTTTTTTTTTTTTTTTTGCA
CCGGTGAGTCGGTGACTGAACTAGTGAGCTGAGCTGTGCGGCGGCTGGCGGCCGGGTGCT
GAGCTGAGCTGAGCACCGGCCACGCCTAGTACGTGTGGTAGGGGTACTGTGTAGCCTGTA
GACCTATGCTTTATTTTGATAACTATAAAGGCTGCCTGCCCTGGGCCCTCGTGTGTTACA
CCACACAAGTTGTGCGATAACATGCATGCCATCCTGCTGCTGCTCGAGCACCGTAAGTTG
TGCGATAGCATGGCCTCTAATCGCCGGACGGGGCCGGCCGGCAGCTACCTACAGTG
>TCONS_00017991	370bp
CAGATAGGATCCCAAGAAAAATTAAAGGCCCTCATAAGATTTGAATTGCTCAAATAATTT
GATGCAAGCATCAACCCCTAGCTGCTCAGAGTATTCTTTCGCGGCCTGCACAACAATCTG
AAGATTTCCCCTCAGATTAACCAGTAGAAGGTCTTTCATGCATTCCAAAGCCCACTCTCT
TGACAATGTGCCAAAGAACTCAACAAGTGTCTGTGGTTCAATGACATGGGTATTTACAAT
GGCACGCTTGATATCAGGCAACTCTGAGTAATGCTGGAGGGCTCGCAAGTACAACCCAGC
CTTTTCACACAGCTGAGCAATACGAGGGCGATCATAATGACTGAACATACCATTAGCAAG
AATGGCATCA
>TCONS_00018050	717bp
TCCGCGATGATGCAATCCTATATTCCTATCCTGTTTGGCCTTCCTCCGGAAGGCTTCCCC
GTTTCGGTTCGCGGACGCGCAGCCTTTCCGGTGCCGCGAGTACGCGGAGGCGCCCGCGCC
GATGCCCGCCCTGCGCCAGTGCATCCAGCCAGCCAGCCATGTGGGCGTGCCGCCCGTGGT
GGCCTGCCTGGTGGAAAGTGCTCCCGCGCGTAGCCTTTCGGCGAAAGCCGTATTACCCCA
CCCCGTCTGCCTCTGTCGCTTCGGTCCTTCGGAGCCTGGACGCCGTCGCCCGCCGGCACG
CCAACCGCTTGGAAAGCGTACGAGTCTTCCTCGCGCCCACGGCGGCACGCACGTCTGGCG
GGGCCGTGCGGGTTCTGCCAAACTACCACTTGTCCTAGATTGCTTGCTCGTCTCGTCGGA
CTCAACTCGTCACCTGGGCGAGCATGACATAAACTCCTGTCAGTCCTGCATATTTTTCAT
CCTATATATTTTCTAGTATGTTTTATTGTATCCCATAAAAGATACTTCCCCGCATCAGGG
TTCACAATTTCGTTTGTGATCATCCGAATTTGGTTTTGTCGACAAAAATTTGACTTCTAC
ATTTTGAATTCGAAATCTATTTGAAACCGGTGCGAGATCTGTTTCTCGTCTACTAGCGAA
AACGAAAAAATAGTGAAATTTGGTGAGCACGAGAAAGTAAATTGTGCTCTGACATAC
>TCONS_00018224	495bp
CACTTACAAGAGCTAGGCATTCAATACAAGACACACCCAAGTGATCAAATCCTCTCCCAA
TTCCACAAAAGCATTAGTGACTAGTGAGAGTAATTTGTCGTGTTCTTTTGAGCTCTTGCG
CTTGAATTGCTTTCTTCTTTCTCATTCTTTCTTGTGATCAATACTCAATTGTAACCCAGG
CAAGAGACACCAATTGTGTGGTGGTCCTTGCGGGGAAGTTTTGTTCCCGGTTGATTTGAG
AAGAGAAAGCTCACTCGGTCCGAGGGACCGTTTGAGAGAGGGAAGGGGTTGAAAAAGACC
CGGCCTTTGTGGCCTCCTCAACGGGGAGTAGGTTTGCGAGAACCGAACCTCGGTAAAACA
AATCCTTGTGTCTCACTTCCTTATTCGCTTGCGATTTGTTTTTACGCCCTCTCTCGGACT
CGATTATATTTCTAACGCTAACCCGGCTTGTAGTTGTGATTAACTTTGTAAATTTCAGTT
TCACACCCTCCTCTA
>TCONS_00018229	775bp
TTTCCCTGTACCGACAACCTAGTATGAAATTTACACGGGACAGAGATTCAACCTCTTTGG
AAGACAGGTTCGTGCGGATATCAGCCCATCCCAAGGCAAATTTCTGCGTGGAAACGCATC
CGGCCTCTGGACGTCGGGCGACTTTCCACTTCTCGAGCATGTCGCGTCTCCTCTCGCCTC
TCGCTCAGAGTCGCTCGAGCACGCCGCCGCCCCGCTTCCGCTCGCCTGAGCACGCTGCCA
CTAGAGTCGCCCGACGTTGCCGTCTCCGTCGACTGCCGTTGCTCGAGCACGCCCCCGCTC
CTCTCGCCTGGAGGCTGGAGTCGCCTGAGCACGTCGCCTTCTCTGGCCTAGAGTCTCCGA
GCATGTTGTCGCCTCAGTCACTCCGCCTCCTCAGGTGAGGGGTTAGCCAGCGCTGCTCGC
ATCTTCATGCCCTTTCTACTTTCTGCTTGTCCTTGCTCAGTTTCTCATAGATCTAGGGAA
GAAAAGGTGCGGGCAGAAGTAGTTTCTTGTAGATGTAAATTGGTGGTAGCTAGCCTGTCG
TTCTGGATCTTGGGAAGAAAAGGTGGTGTCTGCTATTATTGTTTGTTGTTACTGTCGAGC
GACATATATTCTTAGTTCTGGTTTTAGCACTCCGTCCGATCCAGAAATATTGTGTTTTAT
TTCCTTCCTCTCTTGTTCATGTTCCAAATTTCCTAGCTTGTCTCTCTCTGTGTGGTATTA
AAAAGATGTGTAAGTGACACATTCTTGGCGTGGAGCTCGTTCTGTGATGTTTGGG
>TCONS_00018435	1219bp
TCCACCCCAGAGCAGCTCTACTCTAAAACTCTGGGTGGAGCAGCTCTGCTCCAGAGTTTA
GATTGTTTCTCATAACCAGTGGCAATGGCGGGTAAATAACTCAAAACTCCATGACTAGGT
TGCTTTTTTGGAGTTTTCAGAGCAGCAAAAGAGGTACTCCAAAAAATTGTACTGCAGCTC
CAAAAACTCCATAGAGTTTACAACTCTGGAGTTATGGTGTTTGGCATGCTCTGGCCAGCT
CCTCCTTGGAGTTTTGCTCTGGAGCCATGCCAAACAGGCCCTTAGATAGATTATTTTGTT
TATTTAGCTTGCTGATGAAGCTGGAATCCGGAGTAGTCCTAAACATTCTCTAACGCCTCT
TTTGGCATGGCTCTTTTAATTCAACAGTTCTTTAAAAAATATCTCAAAGAAAATAGAAAA
TAGGTAGAAGCGGCCTCAGAAACCGAGCGAAATCAGAAGGGCAAAAAAAAAAAGGCTTCA
CTGACTCTCTCTTGTCCACCCCTCTCACGTAAAGACAGAAGGAGCCAGAGCTGTATGCAA
GAGCTCTACCAAAACATGGCCCAAATACAGTCTAGTACAATTGGGCCAGCGTGCTCAGAT
AAAAGGCCCATAGAAGAATGTGGTTAGGAGCAAGGGCGAAGGGAGTAGGACAAGTATTAC
GGGAAATTGATTTTCGGCCTGCTTTGTATACGGACCAGGCCGATTCTAGAAGCGCCTGAG
TTCTTGCTTTTCCGTGAGATTCACGGGGTACGAAAATTCTTTTTATTCAACAAAAAAATG
GATGCCACGTGGAGTCCTCAACCTACAATACTGAGCATCAAGTAATCATTGTCCACTGAC
TACCGTTGATATGCACCGTTCAACCAAAAAATGTTGAATCCTAGCCCTGACCTTGAAGGT
AAAAAAAATGCTCTGAACCAAGCCTATCAGCGATTCAATTCGCCTTGAAGTTAAAAATTC
GCAGCAGCCCCGGTAGCTGTTCCGTGACACGCAGTTGGTGAAACGTAACGAGAGGCCCGC
CCGCCAGTGAGCGCGCCGCGGCACCTACCCAGATACCCAACGCAAAGAGTTCCCTCCCAC
TTGACTAATACGACGGTCGGCACGGCGTCACACACACACCAAAAAAAAAAAGCGCCCTCG
AATTGACGAGCCAACGGCGGCGCTAACCGCCGGCCAGGCGGCCAGGGGGAGAAGAACGCA
CCCCCAAAATTTCGCCACC
>TCONS_00018486	311bp
TGTGGGTAAAGTGCACAACCTCTGCAGAGTGTTTGAAAACTGATATATCAGTCGTGCTCG
CGGTTATGAGCGGCCAAGGGAGCTCCAGTGATTAGTGGTGCTTGATCAGAGACATTGTGG
TACAGGTGGCTATGAGATCGATGGTTTTGGTTATGACTATGGTGCTGGTAAGTGGTATTC
TTTCCGTTTGGAAAGGGTACATCGGGTTAATAACTTGGGTAATGCTAAAACTTGGCTTTC
TACTAGTAAGTAATAATCTGACCAACTAAAAGCAACTGCTTGACTTATCCCCACATAAAG
CTAGTCCACTA
>TCONS_00018487	905bp
CTATTCATTATTTAATTCACCTCCCGCATTACACATTTATACCTAAGGATTGACTAGCTT
TTGTTATCCATGTCCTTGTTTACCTATCTGGGTTGGATTATTATTATTATTGTTTAGCCT
TATGCTATTGCTCAAACTCTAATCAATGAACATGATGAGATTATCTATGATACGCTGTTT
TCCCCTCTCTTATTATGATGTTATACTTGTGATCTTCAAGGGGGCTCGAGCGGTTTCTCG
AGTGCCTCTCCGTAAGGACCTGTTCTATGGATGACCGCCCGGGAAAACAGTGCAACCATG
AGGGTGGAATGGGGTGCCCTTAGCTGAATAATTAGAGGATCCGGGGTGTAGTTCACTTAG
CCGTCGTGCCGTCAATGGGGCTCGGTGTATGCGGCTCGCTCTGCCAAGTTTGGGTTCGCC
CCTTGGGGAGGAGTGTGGTGCATTTAGGAAACCTAACGGGTGGCTACAGTCCCGGGGAAT
CTTTGTAAAGGCTACGTAGTGAAACCCTGCCTATTCACCTTGGTAGTGTTTAAGGGTTTG
ATCGGCCCGAGGCAAGAGGGAATCACGGCTTGTGGGTAAAGTGCACAACCTCTGCAGAGT
GTTTGAAAACTGATATATCAGCCGTGCTCGCGGTTATGAGCGGCCAAGGGAGCTCCAGTG
ATTAGTGGTGCTTGATCAGAGACATTGTGGTACAGGTGGCTATGAGATCGATGGTTTTGG
TTATGACTATGGTGCTGGTAAGTGGTATTCTTTCCGTTTGGAAAGGGTACATCGGGTTAA
TAACTTGGGTAATGCTAAAACTTGGCTTTCTACTAGTAAGTAATAATCTGACCAACTAAA
AGCAACTGCTTGACTTATCCCCACATAAAGCTAGTCCACTACAGCCAAACAGGATACTTG
CTGAG
>TCONS_00018488	1380bp
TGCGCAGAGGTGTACACTTTACCCACTAGTCCGGCTCTGCGATCTCATAGCTAGTGAGAT
CCGAATCCGAATCTCTTTCTTTCCTCGCACGTCCTAACCTTAATGGTTATACCGGAAGGA
GTCAAGCCACCGCCATATCCAAACCGGACAAAACATTCCCCCTCCTTATCCTCCTGGTGC
TCCCCAGCCTTCATAACCCTGGGGTTGGACCATACGAGTTCAGATTGAGTGACTGCCCAC
ACAGTCTCGAGTGGTTGTACTTATCATGAGTACAGGTAGTGAAGGATGACAAACCGGTCC
TTATATGAGGGGACAATCCTTCTGCTCACGCCTAAACCACCTGAGCCATCACCTTAGGCC
CTCCCCTAAACTAGGGAGTCCCTGATCATCCCTACTCAAAGGTGATAAGGGTGAAAACCC
TTCATCATACACATTTTTAAAAGCATTTTCTTTTGAAAACTCACACCTTTCTCAAATCAT
TTGTAACAAATATATCAGGGATTGATTGTGGCAAGCGGCTGGGTGGCCATAATAACTTGT
CTCAAAATCATATCATGCATAAAATAACAGGCTGAGGGTTGTGGTTGAAAAACATAGGTA
ATTTATGCATCAAAGGGATCCAGTGAGCTTGTCGTGCTTATCCGGCGAAGGGGGAAGAGG
AGCTCGCGGAATTGGCTTCTAGCTCCACTGTCTGGCGTAGACTTGCAGATCTGGCCTCCA
CTAGACGGCACGAACGCTCTGATAACTATGCAACATGAACAAGCAAATATACAAACAAGC
AAATATATCAACAAATATTTAGTATAGTGGTCAGAATAGCGATATATGGATGGGTAGAGT
CTTGAGTAGAATTTGTGTCATGTGGTGTTGTGATATTACTGGTGGTGGAGTGGAGGTGCT
TACCAGGAGGGTGGACTGGAGGCGAAGTGACACTATGCGTGTAGCCGGCAGAGCGAAGTA
ACTGAGTGGGTGGGGTGTTTGCCTTGGCTGAGGGTGTTGAGTGTGTGTGGAGAGGGAGAG
GGTAGCTGTGTGTATTTATAGCTGAGTGTAGGTGGTGTAGCACAGTGAAGTTCACTGTTG
GTGAGAATAGTGACGAATGAATCGTCTGACTTAGTATGAACAGGAGAGTTATATGCAGAA
TATGGGACAAGAGTATTTTGGGAGTTTTCTGGAATATGGACCAGGCTTAAGGGATGACAT
GGTTGGATAGGGAATAGTTTGATAAGAATTTAGAAACAAGAATTATTGGAATCTGAGTTT
GGAAGTCTGGTTCGAAGGAATCTCAAAGTTAAGCGTGCTCAACTTGGAGAAACCTGGGAT
GGGTCACCAGATGGGAAGTTCCCACTGGAAGGGAAATCACAGTCACCGGAGTTCGTATGA
>TCONS_00018503	564bp
CTTTTTACCCACTCATGTTCTAATTAATCATAATGATCTGCATAGGTTAATTTTGATGGG
ACCCAATAGGTTACCCTAGTTTGATTATCTTTATACCTTGTTTACCACTGAACTTTTTGG
[truncated: 4,632,926 more chars]
