# Supplementary material for: Identification of Long Non-Coding RNAs and the Regulatory Network Responsive to Arbuscular Mycorrhizal Fungi Colonization in Maize Roots
Source: Int J Mol Sci. 2019 Sep 11;20(18):4491. doi: 10.3390/ijms20184491 (PMC6769569; doi:10.3390/ijms20184491)
Supplement: Supplementary file 1 [file ijms-20-04491-s001.zip › ijms-568110-SI/Supplementary File(s) new/Supplementary Table 2. The cis-targets genes of DELs.xlsx]

## Sheet: Supplementary Table 2. The cis-
Supplementary Table 2. The cis-targets genes of DELs.
LncRNA_ID	Gene_ID
TCONS_00000953	Zm00001d027665
TCONS_00000953	Zm00001d027666
TCONS_00000953	Zm00001d022669
TCONS_00000953	Zm00001d027667
TCONS_00000953	Zm00001d022670
TCONS_00000953	Zm00001d027668
TCONS_00000953	Zm00001d027669
TCONS_00000953	Zm00001d022671
TCONS_00008959	Zm00001d031906
TCONS_00008959	Zm00001d022898
TCONS_00008959	Zm00001d022897
TCONS_00010587	Zm00001d032869
TCONS_00010587	Zm00001d032870
TCONS_00010587	Zm00001d022944
TCONS_00010587	Zm00001d032873
TCONS_00021022	Zm00001d030109
TCONS_00021022	Zm00001d030110
TCONS_00021022	Zm00001d022787
TCONS_00022635	Zm00001d031194
TCONS_00022635	Zm00001d031195
TCONS_00022635	Zm00001d031196
TCONS_00022635	Zm00001d031197
TCONS_00022635	Zm00001d031198
TCONS_00022635	Zm00001d031199
TCONS_00024991	Zm00001d032530
TCONS_00024991	Zm00001d032531
TCONS_00024991	Zm00001d032532
TCONS_00024991	Zm00001d032533
TCONS_00024991	Zm00001d022929
TCONS_00024991	Zm00001d032534
TCONS_00024991	Zm00001d032535
TCONS_00024991	Zm00001d022930
TCONS_00024991	Zm00001d032536
TCONS_00025975	Zm00001d032927
TCONS_00025975	Zm00001d032929
TCONS_00025975	Zm00001d032931
TCONS_00025975	Zm00001d032932
TCONS_00026195	Zm00001d033063
TCONS_00026195	Zm00001d033064
TCONS_00026195	Zm00001d033065
TCONS_00026195	Zm00001d022953
TCONS_00026195	Zm00001d033066
TCONS_00030935	Zm00001d023667
TCONS_00030935	Zm00001d023669
TCONS_00030935	Zm00001d023671
TCONS_00030935	Zm00001d023672
TCONS_00031432	Zm00001d023939
TCONS_00031432	Zm00001d023082
TCONS_00031432	Zm00001d023940
TCONS_00031432	Zm00001d023941
TCONS_00040415	Zm00001d025513
TCONS_00040415	Zm00001d025514
TCONS_00040415	Zm00001d025517
TCONS_00040415	Zm00001d025518
TCONS_00040415	Zm00001d025519
TCONS_00040415	Zm00001d025520
TCONS_00049627	Zm00001d005026
TCONS_00049627	Zm00001d005027
TCONS_00049627	Zm00001d005028
TCONS_00049627	Zm00001d005029
TCONS_00055291	Zm00001d007691
TCONS_00055291	Zm00001d007692
TCONS_00055291	Zm00001d007694
TCONS_00055291	Zm00001d007695
TCONS_00055291	Zm00001d007697
TCONS_00055291	Zm00001d007698
TCONS_00055291	Zm00001d007700
TCONS_00055291	Zm00001d007701
TCONS_00060090	Zm00001d000828
TCONS_00060090	Zm00001d003848
TCONS_00060090	Zm00001d000829
TCONS_00060090	Zm00001d000830
TCONS_00066570	Zm00001d007462
TCONS_00066570	Zm00001d007463
TCONS_00066570	Zm00001d007464
TCONS_00066570	Zm00001d007465
TCONS_00066570	Zm00001d007466
TCONS_00066570	Zm00001d007467
TCONS_00066570	Zm00001d007468
TCONS_00066570	Zm00001d007469
TCONS_00066570	Zm00001d007470
TCONS_00069913	Zm00001d040596
TCONS_00069913	Zm00001d040597
TCONS_00069913	Zm00001d000532
TCONS_00070004	Zm00001d040650
TCONS_00070004	Zm00001d000534
TCONS_00070004	Zm00001d040651
TCONS_00071551	Zm00001d041796
TCONS_00074522	Zm00001d043254
TCONS_00074522	Zm00001d043256
TCONS_00074522	Zm00001d043257
TCONS_00074522	Zm00001d000676
TCONS_00074590	Zm00001d043280
TCONS_00074590	Zm00001d043281
TCONS_00074590	Zm00001d043282
TCONS_00074590	Zm00001d043283
TCONS_00074590	Zm00001d043284
TCONS_00074590	Zm00001d043286
TCONS_00074590	Zm00001d043287
TCONS_00077587	Zm00001d044382
TCONS_00077587	Zm00001d044383
TCONS_00077587	Zm00001d044385
TCONS_00077587	Zm00001d000719
TCONS_00077587	Zm00001d044386
TCONS_00081916	Zm00001d040939
TCONS_00081916	Zm00001d000556
TCONS_00082807	Zm00001d041573
TCONS_00082807	Zm00001d041574
TCONS_00082807	Zm00001d000606
TCONS_00082807	Zm00001d041575
TCONS_00082807	Zm00001d041576
TCONS_00089107	Zm00001d048671
TCONS_00089107	Zm00001d048672
TCONS_00089107	Zm00001d048673
TCONS_00089107	Zm00001d048674
TCONS_00089107	Zm00001d048677
TCONS_00089107	Zm00001d048678
TCONS_00089107	Zm00001d048680
TCONS_00089107	Zm00001d048681
TCONS_00089107	Zm00001d048682
TCONS_00089107	Zm00001d048683
TCONS_00089107	Zm00001d048684
TCONS_00089107	Zm00001d048685
TCONS_00089107	Zm00001d048686
TCONS_00089107	Zm00001d048687
TCONS_00089107	Zm00001d048688
TCONS_00095957	Zm00001d026970
TCONS_00095957	Zm00001d052642
TCONS_00095957	Zm00001d026971
TCONS_00095957	Zm00001d052647
TCONS_00095957	Zm00001d052648
TCONS_00095957	Zm00001d052649
TCONS_00095957	Zm00001d052651
TCONS_00096970	Zm00001d053084
TCONS_00096970	Zm00001d053086
TCONS_00096970	Zm00001d053087
TCONS_00096970	Zm00001d053088
TCONS_00097978	Zm00001d053623
TCONS_00097978	Zm00001d053624
TCONS_00097978	Zm00001d053625
TCONS_00097978	Zm00001d053626
TCONS_00097978	Zm00001d027022
TCONS_00097978	Zm00001d053627
TCONS_00097978	Zm00001d053628
TCONS_00100067	Zm00001d049140
TCONS_00100067	Zm00001d049141
TCONS_00100067	Zm00001d026757
TCONS_00100067	Zm00001d026758
TCONS_00100067	Zm00001d049143
TCONS_00101073	Zm00001d049687
TCONS_00101073	Zm00001d049688
TCONS_00101619	Zm00001d049989
TCONS_00101619	Zm00001d049990
TCONS_00101986	Zm00001d050253
TCONS_00101986	Zm00001d050254
TCONS_00102348	Zm00001d026859
TCONS_00102348	Zm00001d050495
TCONS_00102348	Zm00001d050496
TCONS_00105805	Zm00001d052386
TCONS_00105805	Zm00001d052387
TCONS_00105805	Zm00001d052389
TCONS_00105805	Zm00001d052390
TCONS_00105805	Zm00001d052391
TCONS_00105805	Zm00001d052392
TCONS_00105805	Zm00001d052393
TCONS_00105805	Zm00001d052394
TCONS_00106184	Zm00001d052640
TCONS_00106626	Zm00001d052867
TCONS_00106626	Zm00001d052868
TCONS_00106626	Zm00001d052869
TCONS_00106626	Zm00001d052870
TCONS_00106626	Zm00001d052871
TCONS_00106626	Zm00001d052872
TCONS_00106626	Zm00001d052873
TCONS_00106626	Zm00001d052874
TCONS_00106626	Zm00001d052875
TCONS_00106626	Zm00001d052876
TCONS_00106626	Zm00001d052877
TCONS_00106626	Zm00001d052878
TCONS_00106626	Zm00001d052880
TCONS_00113799	Zm00001d014908
TCONS_00113799	Zm00001d014909
TCONS_00113799	Zm00001d014910
TCONS_00113799	Zm00001d014911
TCONS_00113799	Zm00001d001574
TCONS_00113799	Zm00001d014912
TCONS_00113799	Zm00001d014913
TCONS_00125453	Zm00001d015082
TCONS_00125453	Zm00001d015083
TCONS_00125453	Zm00001d015084
TCONS_00125453	Zm00001d015085
TCONS_00128670	Zm00001d017084
TCONS_00128670	Zm00001d017085
TCONS_00128670	Zm00001d017086
TCONS_00128670	Zm00001d017087
TCONS_00128670	Zm00001d017088
TCONS_00128670	Zm00001d017089
TCONS_00132454	Zm00001d035209
TCONS_00132454	Zm00001d035210
TCONS_00132454	Zm00001d035211
TCONS_00132454	Zm00001d035212
TCONS_00132454	Zm00001d035214
TCONS_00132650	Zm00001d035342
TCONS_00132650	Zm00001d035343
TCONS_00132650	Zm00001d035344
TCONS_00152811	Zm00001d020748
TCONS_00152811	Zm00001d020750
TCONS_00152811	Zm00001d020751
TCONS_00152811	Zm00001d020752
TCONS_00152811	Zm00001d020754
TCONS_00152811	Zm00001d020755
TCONS_00153885	Zm00001d021393
TCONS_00153885	Zm00001d021394
TCONS_00153885	Zm00001d021395
TCONS_00153885	Zm00001d021396
TCONS_00153885	Zm00001d021398
TCONS_00165850	Zm00001d008634
TCONS_00165850	Zm00001d008635
TCONS_00165850	Zm00001d008638
TCONS_00165851	Zm00001d008639
TCONS_00165851	Zm00001d008640
TCONS_00165851	Zm00001d008641
TCONS_00165851	Zm00001d008642
TCONS_00166478	Zm00001d008015
TCONS_00168113	Zm00001d010034
TCONS_00168113	Zm00001d010036
TCONS_00168113	Zm00001d010037
TCONS_00168113	Zm00001d010038
TCONS_00168113	Zm00001d010039
TCONS_00168113	Zm00001d010040
TCONS_00168113	Zm00001d010042
TCONS_00168322	Zm00001d010168
TCONS_00168322	Zm00001d010169
TCONS_00168322	Zm00001d010170
TCONS_00168322	Zm00001d010171
TCONS_00168322	Zm00001d010172
TCONS_00182319	Zm00001d044745
TCONS_00182319	Zm00001d044746
TCONS_00182319	Zm00001d044747
TCONS_00182319	Zm00001d027047
TCONS_00182319	Zm00001d027048
TCONS_00182319	Zm00001d044748
TCONS_00182319	Zm00001d044749
TCONS_00182319	Zm00001d044750
TCONS_00191697	Zm00001d045904
TCONS_00191697	Zm00001d045905
TCONS_00191697	Zm00001d027091
TCONS_00191697	Zm00001d027092
TCONS_00191697	Zm00001d045906
TCONS_00191697	Zm00001d045907
TCONS_00191697	Zm00001d045909
TCONS_00191697	Zm00001d045910
TCONS_00193097	Zm00001d046831
TCONS_00193097	Zm00001d046832
TCONS_00193097	Zm00001d046833
TCONS_00193097	Zm00001d046834
TCONS_00193097	Zm00001d046835
TCONS_00195203	Zm00001d047854
TCONS_00195203	Zm00001d047855
TCONS_00195203	Zm00001d047856
TCONS_00195203	Zm00001d047857
TCONS_00195203	Zm00001d047858
TCONS_00195203	Zm00001d047859
TCONS_00195203	Zm00001d047860
TCONS_00195203	Zm00001d047861
TCONS_00195203	Zm00001d047863
