# Supplementary material for: Identification of Long Non-Coding RNAs and the Regulatory Network Responsive to Arbuscular Mycorrhizal Fungi Colonization in Maize Roots
Source: Int J Mol Sci. 2019 Sep 11;20(18):4491. doi: 10.3390/ijms20184491 (PMC6769569; doi:10.3390/ijms20184491)
Supplement: Supplementary file 1 [file ijms-20-04491-s001.zip › ijms-568110-SI/Supplementary File(s) new/Supplementary Table 3. The complementary miRNAs of DELs.xlsx]

## Sheet: Sheet1
Supplementary Table 3. The complementary miRNAs of DELs
LncRNA_ID	miRNA_ID
TCONS_00195203	zma-miR159d-3p
TCONS_00101619	zma-miR159d-3p
TCONS_00021022	zma-miR159d-3p
TCONS_00070004	zma-miR159d-3p
TCONS_00191697	zma-miR159d-3p
TCONS_00182319	zma-miR159d-3p
TCONS_00106626	zma-miR159d-3p
TCONS_00074590	zma-miR159d-3p
TCONS_00083135	zma-miR159d-3p
TCONS_00100067	zma-miR159d-3p
TCONS_00026195	zma-miR159d-3p
TCONS_00016070	zma-miR159d-3p
TCONS_00010587	zma-miR397b-5p
TCONS_00165850	zma-miR397b-5p
TCONS_00100067	zma-miR397b-5p
TCONS_00106626	zma-miR397b-5p
TCONS_00113799	zma-miR397b-5p
TCONS_00165851	zma-miR397b-5p
TCONS_00074590	zma-miR397b-5p
TCONS_00083135	zma-miR397b-5p
TCONS_00193097	zma-miR397b-5p
TCONS_00193097	zma-miR399a-5p
TCONS_00010587	zma-miR399a-5p
TCONS_00070004	zma-miR399a-5p
TCONS_00165851	zma-miR399a-5p
TCONS_00165850	zma-miR399a-5p
TCONS_00025975	zma-miR399a-5p
TCONS_00000953	zma-miR399a-5p
TCONS_00016070	zma-miR399a-5p
TCONS_00100067	zma-miR399a-5p
TCONS_00195203	zma-miR399a-5p
TCONS_00008959	zma-miR399a-5p
TCONS_00128670	zma-miR399a-5p
TCONS_00168322	zma-miR399a-5p
TCONS_00066570	zma-miR399a-5p
TCONS_00074522	zma-miR399a-5p
TCONS_00191697	zma-miR399a-5p
TCONS_00101073	zma-miR399a-5p
TCONS_00082807	zma-miR399a-5p
TCONS_00106626	zma-miR399a-5p
TCONS_00049627	zma-miR399a-5p
TCONS_00083135	zma-miR399a-5p
TCONS_00105805	zma-miR399a-5p
TCONS_00089107	zma-miR399a-5p
TCONS_00168113	zma-miR399a-5p
TCONS_00077587	zma-miR399a-5p
TCONS_00066921	zma-miR399a-5p
TCONS_00168322	zma-miR399b-3p
TCONS_00000953	zma-miR399b-3p
TCONS_00016070	zma-miR399b-3p
TCONS_00066921	zma-miR399b-3p
TCONS_00077587	zma-miR399b-3p
TCONS_00161821	zma-miR399b-3p
TCONS_00070004	zma-miR399b-3p
TCONS_00105805	zma-miR399b-3p
TCONS_00100067	zma-miR399b-3p
TCONS_00165850	zma-miR399b-3p
TCONS_00010587	zma-miR399b-3p
TCONS_00101073	zma-miR399b-3p
TCONS_00081916	zma-miR399b-3p
TCONS_00083135	zma-miR399b-3p
TCONS_00168113	zma-miR399b-3p
TCONS_00024991	zma-miR399b-3p
TCONS_00165851	zma-miR399b-5p
TCONS_00010587	zma-miR399b-5p
TCONS_00191697	zma-miR399b-5p
TCONS_00083135	zma-miR399b-5p
TCONS_00165850	zma-miR399b-5p
TCONS_00021022	zma-miR399b-5p
TCONS_00070004	zma-miR399b-5p
TCONS_00089107	zma-miR399b-5p
TCONS_00000953	zma-miR399b-5p
TCONS_00016070	zma-miR399b-5p
TCONS_00055291	zma-miR399b-5p
TCONS_00030935	zma-miR399b-5p
TCONS_00128670	zma-miR399b-5p
TCONS_00074522	zma-miR399b-5p
TCONS_00193097	zma-miR399b-5p
TCONS_00195203	zma-miR399b-5p
TCONS_00168322	zma-miR399b-5p
TCONS_00105805	zma-miR399b-5p
TCONS_00040415	zma-miR399b-5p
TCONS_00082807	zma-miR399b-5p
TCONS_00106626	zma-miR399b-5p
TCONS_00097978	zma-miR399b-5p
TCONS_00168113	zma-miR399b-5p
TCONS_00022635	zma-miR399b-5p
TCONS_00077587	zma-miR399b-5p
TCONS_00101986	zma-miR399b-5p
TCONS_00125453	zma-miR399b-5p
TCONS_00070004	zma-miR399d-3p
TCONS_00055291	zma-miR399d-3p
TCONS_00010587	zma-miR399d-3p
TCONS_00168322	zma-miR399d-3p
TCONS_00024991	zma-miR399d-3p
TCONS_00101619	zma-miR399d-3p
TCONS_00100067	zma-miR399d-3p
TCONS_00000953	zma-miR399d-3p
TCONS_00016070	zma-miR399d-3p
TCONS_00168113	zma-miR399d-3p
TCONS_00066570	zma-miR399d-3p
TCONS_00066921	zma-miR399d-3p
TCONS_00077587	zma-miR399d-3p
TCONS_00021022	zma-miR399d-3p
TCONS_00022635	zma-miR399d-3p
TCONS_00083135	zma-miR399d-3p
TCONS_00105805	zma-miR399d-3p
TCONS_00161821	zma-miR399d-3p
TCONS_00153885	zma-miR399d-3p
TCONS_00165850	zma-miR399d-3p
TCONS_00101073	zma-miR399d-3p
TCONS_00081916	zma-miR399d-3p
TCONS_00182319	zma-miR399d-3p
TCONS_00195203	zma-miR399d-3p
TCONS_00191697	zma-miR399d-3p
TCONS_00082807	zma-miR399d-5p
TCONS_00191697	zma-miR399d-5p
TCONS_00165851	zma-miR399d-5p
TCONS_00010587	zma-miR399d-5p
TCONS_00000953	zma-miR399d-5p
TCONS_00016070	zma-miR399d-5p
TCONS_00021022	zma-miR399d-5p
TCONS_00128670	zma-miR399d-5p
TCONS_00165850	zma-miR399d-5p
TCONS_00100067	zma-miR399d-5p
TCONS_00074522	zma-miR399d-5p
TCONS_00096970	zma-miR399d-5p
TCONS_00168322	zma-miR399d-5p
TCONS_00061890	zma-miR399d-5p
TCONS_00049627	zma-miR399d-5p
TCONS_00101073	zma-miR399d-5p
TCONS_00125453	zma-miR399d-5p
TCONS_00105805	zma-miR399d-5p
TCONS_00081916	zma-miR399d-5p
TCONS_00102348	zma-miR399d-5p
TCONS_00025975	zma-miR399d-5p
TCONS_00182319	zma-miR399d-5p
TCONS_00125081	zma-miR399d-5p
TCONS_00083135	zma-miR399d-5p
TCONS_00070004	zma-miR399d-5p
TCONS_00106626	zma-miR399d-5p
TCONS_00193097	zma-miR399d-5p
TCONS_00101986	zma-miR399d-5p
TCONS_00097978	zma-miR399d-5p
TCONS_00125081	zma-miR399f-3p
TCONS_00100067	zma-miR399f-3p
TCONS_00000953	zma-miR399f-3p
TCONS_00016070	zma-miR399f-3p
TCONS_00165850	zma-miR399f-3p
TCONS_00128670	zma-miR399f-3p
TCONS_00066570	zma-miR399f-3p
TCONS_00070004	zma-miR399f-5p
TCONS_00024991	zma-miR399f-5p
TCONS_00097978	zma-miR399f-5p
TCONS_00083135	zma-miR399f-5p
TCONS_00168322	zma-miR399f-5p
TCONS_00000953	zma-miR399f-5p
TCONS_00016070	zma-miR399f-5p
TCONS_00193097	zma-miR399f-5p
TCONS_00191697	zma-miR399f-5p
TCONS_00195203	zma-miR399f-5p
TCONS_00074590	zma-miR399f-5p
TCONS_00100067	zma-miR399f-5p
TCONS_00061890	zma-miR399f-5p
TCONS_00049627	zma-miR399f-5p
TCONS_00040415	zma-miR399f-5p
TCONS_00105805	zma-miR399f-5p
TCONS_00113799	zma-miR399f-5p
TCONS_00125082	zma-miR399f-5p
TCONS_00077587	zma-miR399f-5p
TCONS_00010587	zma-miR399f-5p
TCONS_00022635	zma-miR399f-5p
TCONS_00089107	zma-miR399f-5p
TCONS_00125453	zma-miR399f-5p
TCONS_00152811	zma-miR399f-5p
TCONS_00168322	zma-miR399g-3p
TCONS_00101619	zma-miR399g-3p
TCONS_00083135	zma-miR399g-3p
TCONS_00105805	zma-miR399g-3p
TCONS_00024991	zma-miR399g-3p
TCONS_00055291	zma-miR399g-3p
TCONS_00101986	zma-miR399g-3p
TCONS_00100067	zma-miR399g-3p
TCONS_00000953	zma-miR399g-3p
TCONS_00016070	zma-miR399g-3p
TCONS_00195203	zma-miR399g-3p
TCONS_00165850	zma-miR399g-3p
TCONS_00025975	zma-miR399g-3p
TCONS_00061890	zma-miR399g-3p
TCONS_00049627	zma-miR399g-3p
TCONS_00106626	zma-miR399g-3p
TCONS_00070004	zma-miR399g-3p
TCONS_00010587	zma-miR399g-3p
TCONS_00066570	zma-miR399g-3p
TCONS_00168322	zma-miR399h-3p
TCONS_00100067	zma-miR399h-3p
TCONS_00000953	zma-miR399h-3p
TCONS_00016070	zma-miR399h-3p
TCONS_00066570	zma-miR399h-3p
TCONS_00168113	zma-miR399h-3p
TCONS_00105805	zma-miR399h-3p
TCONS_00195203	zma-miR399h-3p
TCONS_00193097	zma-miR399h-5p
TCONS_00010587	zma-miR399h-5p
TCONS_00165851	zma-miR399h-5p
TCONS_00025975	zma-miR399h-5p
TCONS_00165850	zma-miR399h-5p
TCONS_00021022	zma-miR399h-5p
TCONS_00008959	zma-miR399h-5p
TCONS_00128670	zma-miR399h-5p
TCONS_00000953	zma-miR399h-5p
TCONS_00016070	zma-miR399h-5p
TCONS_00074522	zma-miR399h-5p
TCONS_00070004	zma-miR399h-5p
TCONS_00082807	zma-miR399h-5p
TCONS_00106626	zma-miR399h-5p
TCONS_00168322	zma-miR399h-5p
TCONS_00191697	zma-miR399h-5p
TCONS_00105805	zma-miR399h-5p
TCONS_00089107	zma-miR399h-5p
TCONS_00168113	zma-miR399h-5p
TCONS_00168322	zma-miR399j-3p
TCONS_00100067	zma-miR399j-3p
TCONS_00066570	zma-miR399j-3p
TCONS_00168113	zma-miR399j-3p
TCONS_00083135	zma-miR399j-3p
TCONS_00000953	zma-miR399j-3p
TCONS_00016070	zma-miR399j-3p
TCONS_00021022	zma-miR399j-3p
TCONS_00010587	zma-miR399j-3p
TCONS_00105805	zma-miR399j-3p
TCONS_00055291	zma-miR399j-3p
TCONS_00030935	zma-miR399j-3p
TCONS_00191697	zma-miR399j-3p
TCONS_00101073	zma-miR399j-3p
TCONS_00040415	zma-miR399j-3p
TCONS_00024991	zma-miR399j-3p
TCONS_00182319	zma-miR399j-3p
TCONS_00097978	zma-miR399j-5p
TCONS_00066570	zma-miR399j-5p
TCONS_00061890	zma-miR399j-5p
TCONS_00049627	zma-miR399j-5p
TCONS_00165850	zma-miR399j-5p
TCONS_00021022	zma-miR399j-5p
TCONS_00010587	zma-miR399j-5p
TCONS_00101619	zma-miR399j-5p
TCONS_00193097	zma-miR399j-5p
TCONS_00195203	zma-miR399j-5p
TCONS_00070004	zma-miR399j-5p
TCONS_00081916	zma-miR399j-5p
TCONS_00102348	zma-miR399j-5p
TCONS_00000953	zma-miR399j-5p
TCONS_00016070	zma-miR399j-5p
TCONS_00128670	zma-miR399j-5p
TCONS_00082807	zma-miR399j-5p
TCONS_00074522	zma-miR399j-5p
TCONS_00024991	zma-miR399j-5p
TCONS_00168322	zma-miR399j-5p
TCONS_00165851	zma-miR399j-5p
TCONS_00191697	zma-miR399j-5p
TCONS_00132650	zma-miR399j-5p
TCONS_00168113	zma-miR399j-5p
TCONS_00105805	zma-miR399j-5p
TCONS_00083135	zma-miR399j-5p
TCONS_00040417	zma-miR399j-5p
TCONS_00153885	zma-miR399j-5p
TCONS_00161821	zma-miR399j-5p
TCONS_00055291	zma-miR399j-5p
TCONS_00182319	zma-miR399j-5p
TCONS_00040415	zma-miR399j-5p
TCONS_00100067	zma-miR399j-5p
TCONS_00125081	zma-miR399j-5p
TCONS_00022635	zma-miR399j-5p
TCONS_00077587	zma-miR399j-5p
TCONS_00152811	zma-miR399j-5p
TCONS_00101986	zma-miR399j-5p
TCONS_00113799	zma-miR399j-5p
TCONS_00125082	zma-miR399j-5p
TCONS_00125453	zma-miR399j-5p
TCONS_00025975	zma-miR399j-5p
TCONS_00106626	zma-miR399j-5p
TCONS_00097978	zma-miR528b-3p
TCONS_00161821	zma-miR528b-3p
TCONS_00061890	zma-miR528b-3p
TCONS_00049627	zma-miR528b-3p
TCONS_00105805	zma-miR528b-3p
TCONS_00010587	zma-miR528b-3p
TCONS_00089107	zma-miR528b-3p
TCONS_00083135	zma-miR528b-3p
TCONS_00030935	zma-miR528b-3p
TCONS_00168322	zma-miR528b-3p
TCONS_00066570	zma-miR528b-3p
TCONS_00191697	zma-miR528b-3p
TCONS_00074522	zma-miR528b-3p
TCONS_00024991	zma-miR528b-3p
TCONS_00021022	zma-miR528b-3p
TCONS_00101073	zma-miR528b-3p
TCONS_00113799	zma-miR528b-3p
TCONS_00025975	zma-miR528b-3p
TCONS_00168113	zma-miR528b-3p
TCONS_00128670	zma-miR528b-3p
TCONS_00000953	zma-miR528b-3p
TCONS_00016070	zma-miR528b-3p
TCONS_00066921	zma-miR528b-3p
TCONS_00193097	zma-miR528b-3p
