# Supplementary material for: Identification of Long Non-Coding RNAs and the Regulatory Network Responsive to Arbuscular Mycorrhizal Fungi Colonization in Maize Roots
Source: Int J Mol Sci. 2019 Sep 11;20(18):4491. doi: 10.3390/ijms20184491 (PMC6769569; doi:10.3390/ijms20184491)
Supplement: Supplementary file 1 [file ijms-20-04491-s001.zip › ijms-568110-SI/Supplementary File(s) new/Supplementary Table 4. The target genes of DEMs.xls]

## Sheet: Sheet1
Supplementary Table 4. The target genes of DEMs
miRNA_ID	Gene_ID
zma-miR528b-3p	Zm00001d016533
zma-miR528b-3p	Zm00001d028565
zma-miR528b-3p	Zm00001d037060
zma-miR528b-3p	Zm00001d050024
zma-miR528b-3p	Zm00001d020764
zma-miR528b-3p	Zm00001d013452
zma-miR528b-3p	Zm00001d013274
zma-miR528b-3p	Zm00001d015493
zma-miR528b-3p	Zm00001d017461
zma-miR528b-3p	Zm00001d034679
zma-miR528b-3p	Zm00001d002020
zma-miR528b-3p	Zm00001d037512
zma-miR528b-3p	Zm00001d013984
zma-miR528b-3p	Zm00001d005302
zma-miR528b-3p	Zm00001d006131
zma-miR528b-3p	Zm00001d017520
zma-miR528b-3p	Zm00001d007227
zma-miR528b-3p	Zm00001d014895
zma-miR528b-3p	Zm00001d042396
zma-miR528b-3p	Zm00001d054012
zma-miR528b-3p	Zm00001d035041
zma-miR528b-3p	Zm00001d005298
zma-miR528b-3p	Zm00001d005770
zma-miR528b-3p	Zm00001d020409
zma-miR528b-3p	Zm00001d030323
zma-miR528b-3p	Zm00001d023987
zma-miR528b-3p	Zm00001d045002
zma-miR528b-3p	Zm00001d020769
zma-miR528b-3p	Zm00001d047087
zma-miR528b-3p	Zm00001d029899
zma-miR528b-3p	Zm00001d024170
zma-miR528b-3p	Zm00001d015999
zma-miR528b-3p	Zm00001d037777
zma-miR528b-3p	Zm00001d005108
zma-miR528b-3p	Zm00001d041932
zma-miR528b-3p	Zm00001d053268
zma-miR528b-3p	Zm00001d039155
zma-miR528b-3p	Zm00001d002325
zma-miR528b-3p	Zm00001d007434
zma-miR528b-3p	Zm00001d008724
zma-miR528b-3p	Zm00001d032666
zma-miR528b-3p	Zm00001d014330
zma-miR528b-3p	Zm00001d020353
zma-miR528b-3p	Zm00001d021180
zma-miR528b-3p	Zm00001d010309
zma-miR528b-3p	Zm00001d018059
zma-miR528b-3p	Zm00001d009034
zma-miR528b-3p	Zm00001d050604
zma-miR528b-3p	Zm00001d016634
zma-miR528b-3p	Zm00001d051934
zma-miR528b-3p	Zm00001d048861
zma-miR528b-3p	Zm00001d037811
zma-miR528b-3p	Zm00001d017889
zma-miR528b-3p	Zm00001d028912
zma-miR528b-3p	Zm00001d035143
zma-miR399j-5p	Zm00001d024192
zma-miR399j-5p	Zm00001d019349
zma-miR399j-5p	Zm00001d012166
zma-miR399j-5p	Zm00001d007407
zma-miR399j-5p	Zm00001d044373
zma-miR399j-5p	Zm00001d047351
zma-miR399j-5p	Zm00001d018483
zma-miR399j-5p	Zm00001d027662
zma-miR399j-5p	Zm00001d018374
zma-miR399j-5p	Zm00001d039969
zma-miR399j-5p	Zm00001d035346
zma-miR399j-5p	Zm00001d047769
zma-miR399j-5p	Zm00001d028687
zma-miR399j-5p	Zm00001d013745
zma-miR399j-5p	Zm00001d023801
zma-miR399j-5p	Zm00001d048699
zma-miR399j-5p	Zm00001d053120
zma-miR399j-5p	Zm00001d042813
zma-miR399j-5p	Zm00001d005852
zma-miR399j-5p	Zm00001d005297
zma-miR399j-3p	Zm00001d038972
zma-miR399j-3p	Zm00001d032272
zma-miR399j-3p	Zm00001d021648
zma-miR399j-3p	Zm00001d021728
zma-miR399j-3p	Zm00001d014261
zma-miR399j-3p	Zm00001d012811
zma-miR399j-3p	Zm00001d027549
zma-miR399j-3p	Zm00001d031875
zma-miR399j-3p	Zm00001d014116
zma-miR399j-3p	Zm00001d005030
zma-miR399j-3p	Zm00001d014129
zma-miR399j-3p	Zm00001d032333
zma-miR399j-3p	Zm00001d008185
zma-miR399j-3p	Zm00001d009105
zma-miR399j-3p	Zm00001d024614
zma-miR399j-3p	Zm00001d025975
zma-miR399j-3p	Zm00001d050962
zma-miR399j-3p	Zm00001d024096
zma-miR399j-3p	Zm00001d040221
zma-miR399j-3p	Zm00001d049771
zma-miR399j-3p	Zm00001d043924
zma-miR399h-5p	Zm00001d009459
zma-miR399h-5p	Zm00001d028021
zma-miR399h-5p	Zm00001d032208
zma-miR399h-5p	Zm00001d009041
zma-miR399h-5p	Zm00001d003879
zma-miR399h-5p	Zm00001d022446
zma-miR399h-5p	Zm00001d036037
zma-miR399h-5p	Zm00001d032333
zma-miR399h-5p	Zm00001d033954
zma-miR399h-5p	Zm00001d005779
zma-miR399h-5p	Zm00001d031061
zma-miR399h-5p	Zm00001d016664
zma-miR399h-5p	Zm00001d004300
zma-miR399h-5p	Zm00001d016825
zma-miR399h-5p	Zm00001d006282
zma-miR399h-5p	Zm00001d006279
zma-miR399h-5p	Zm00001d014726
zma-miR399h-5p	Zm00001d049683
zma-miR399h-5p	Zm00001d020965
zma-miR399h-5p	Zm00001d041752
zma-miR399h-5p	Zm00001d035624
zma-miR399h-5p	Zm00001d035628
zma-miR399h-5p	Zm00001d016618
zma-miR399h-5p	Zm00001d053631
zma-miR399h-5p	Zm00001d010880
zma-miR399h-5p	Zm00001d044010
zma-miR399h-5p	Zm00001d025352
zma-miR399h-5p	Zm00001d044189
zma-miR399h-5p	Zm00001d035926
zma-miR399h-5p	Zm00001d027623
zma-miR399h-5p	Zm00001d003797
zma-miR399h-5p	Zm00001d000175
zma-miR399h-5p	Zm00001d016856
zma-miR399h-5p	Zm00001d026668
zma-miR399h-5p	Zm00001d042182
zma-miR399h-5p	Zm00001d050800
zma-miR399h-5p	Zm00001d031180
zma-miR399h-5p	Zm00001d044373
zma-miR399h-5p	Zm00001d011177
zma-miR399h-5p	Zm00001d039458
zma-miR399h-5p	Zm00001d009709
zma-miR399h-5p	Zm00001d002871
zma-miR399h-5p	Zm00001d032032
zma-miR399h-5p	Zm00001d013493
zma-miR399h-5p	Zm00001d027803
zma-miR399h-5p	Zm00001d003614
zma-miR399h-5p	Zm00001d018941
zma-miR399h-5p	Zm00001d053395
zma-miR399h-5p	Zm00001d028537
zma-miR399h-5p	Zm00001d044522
zma-miR399h-5p	Zm00001d027662
zma-miR399h-5p	Zm00001d004067
zma-miR399h-5p	Zm00001d045331
zma-miR399h-5p	Zm00001d045049
zma-miR399h-5p	Zm00001d045755
zma-miR399h-5p	Zm00001d028187
zma-miR399h-5p	Zm00001d039094
zma-miR399h-5p	Zm00001d044351
zma-miR399h-5p	Zm00001d044352
zma-miR399h-5p	Zm00001d044348
zma-miR399h-5p	Zm00001d022113
zma-miR399h-5p	Zm00001d026603
zma-miR399h-5p	Zm00001d044345
zma-miR399h-5p	Zm00001d001850
zma-miR399h-5p	Zm00001d013095
zma-miR399h-5p	Zm00001d050462
zma-miR399h-5p	Zm00001d037087
zma-miR399h-3p	Zm00001d038972
zma-miR399h-3p	Zm00001d021648
zma-miR399h-3p	Zm00001d021728
zma-miR399h-3p	Zm00001d014261
zma-miR399h-3p	Zm00001d005030
zma-miR399h-3p	Zm00001d014129
zma-miR399h-3p	Zm00001d019111
zma-miR399h-3p	Zm00001d053232
zma-miR399h-3p	Zm00001d031832
zma-miR399h-3p	Zm00001d007645
zma-miR399h-3p	Zm00001d025992
zma-miR399h-3p	Zm00001d039887
zma-miR399h-3p	Zm00001d009800
zma-miR399h-3p	Zm00001d031875
zma-miR399h-3p	Zm00001d027549
zma-miR399g-3p	Zm00001d038972
zma-miR399g-3p	Zm00001d053059
zma-miR399g-3p	Zm00001d052111
zma-miR399g-3p	Zm00001d032379
zma-miR399g-3p	Zm00001d008805
zma-miR399g-3p	Zm00001d007630
zma-miR399g-3p	Zm00001d053563
zma-miR399g-3p	Zm00001d010329
zma-miR399g-3p	Zm00001d035724
zma-miR399g-3p	Zm00001d007093
zma-miR399g-3p	Zm00001d046207
zma-miR399g-3p	Zm00001d014533
zma-miR399g-3p	Zm00001d032327
zma-miR399g-3p	Zm00001d022614
zma-miR399g-3p	Zm00001d017460
zma-miR399g-3p	Zm00001d031529
zma-miR399g-3p	Zm00001d011611
zma-miR399g-3p	Zm00001d043841
zma-miR399g-3p	Zm00001d028177
zma-miR399g-3p	Zm00001d025963
zma-miR399g-3p	Zm00001d035736
zma-miR399g-3p	Zm00001d045098
zma-miR399g-3p	Zm00001d035487
zma-miR399g-3p	Zm00001d049293
zma-miR399g-3p	Zm00001d027430
zma-miR399f-5p	Zm00001d021353
zma-miR399f-5p	Zm00001d020163
zma-miR399f-5p	Zm00001d036878
zma-miR399f-5p	Zm00001d027334
zma-miR399f-5p	Zm00001d037517
zma-miR399f-5p	Zm00001d007110
zma-miR399f-5p	Zm00001d036427
zma-miR399f-5p	Zm00001d025705
zma-miR399f-5p	Zm00001d018792
zma-miR399f-5p	Zm00001d036343
zma-miR399f-5p	Zm00001d004139
zma-miR399f-5p	Zm00001d014880
zma-miR399f-5p	Zm00001d045631
zma-miR399f-5p	Zm00001d037537
zma-miR399f-5p	Zm00001d010834
zma-miR399f-5p	Zm00001d053022
zma-miR399f-5p	Zm00001d031412
zma-miR399f-5p	Zm00001d042262
zma-miR399f-5p	Zm00001d030101
zma-miR399f-5p	Zm00001d017280
zma-miR399f-5p	Zm00001d045884
zma-miR399f-5p	Zm00001d025263
zma-miR399f-5p	Zm00001d031223
zma-miR399f-5p	Zm00001d044910
zma-miR399f-5p	Zm00001d008789
zma-miR399f-5p	Zm00001d018724
zma-miR399f-5p	Zm00001d045804
zma-miR399f-5p	Zm00001d053087
zma-miR399f-5p	Zm00001d022443
zma-miR399f-3p	Zm00001d038972
zma-miR399f-3p	Zm00001d032379
zma-miR399f-3p	Zm00001d049163
zma-miR399f-3p	Zm00001d017460
zma-miR399f-3p	Zm00001d029443
zma-miR399f-3p	Zm00001d051337
zma-miR399f-3p	Zm00001d046538
zma-miR399f-3p	Zm00001d044766
zma-miR399f-3p	Zm00001d041767
zma-miR399f-3p	Zm00001d032621
zma-miR399f-3p	Zm00001d019703
zma-miR399f-3p	Zm00001d017298
zma-miR399f-3p	Zm00001d023853
zma-miR399f-3p	Zm00001d019824
zma-miR399f-3p	Zm00001d011125
zma-miR399f-3p	Zm00001d025028
zma-miR399f-3p	Zm00001d051595
zma-miR399f-3p	Zm00001d029598
zma-miR399f-3p	Zm00001d034961
zma-miR399f-3p	Zm00001d012034
zma-miR399f-3p	Zm00001d012817
zma-miR399f-3p	Zm00001d047234
zma-miR399f-3p	Zm00001d012811
zma-miR399f-3p	Zm00001d006453
zma-miR399f-3p	Zm00001d025253
zma-miR399f-3p	Zm00001d018890
zma-miR399f-3p	Zm00001d003435
zma-miR399f-3p	Zm00001d034575
zma-miR399f-3p	Zm00001d013274
zma-miR399f-3p	Zm00001d038394
zma-miR399f-3p	Zm00001d024340
zma-miR399f-3p	Zm00001d046763
zma-miR399f-3p	Zm00001d016977
zma-miR399f-3p	Zm00001d003621
zma-miR399f-3p	Zm00001d002188
zma-miR399f-3p	Zm00001d051490
zma-miR399f-3p	Zm00001d031040
zma-miR399f-3p	Zm00001d026369
zma-miR399f-3p	Zm00001d028281
zma-miR399f-3p	Zm00001d052237
zma-miR399f-3p	Zm00001d047074
zma-miR399f-3p	Zm00001d018074
zma-miR399f-3p	Zm00001d020337
zma-miR399f-3p	Zm00001d037860
zma-miR399f-3p	Zm00001d017163
zma-miR399f-3p	Zm00001d031126
zma-miR399f-3p	Zm00001d004713
zma-miR399f-3p	Zm00001d004241
zma-miR399f-3p	Zm00001d004485
zma-miR399f-3p	Zm00001d036990
zma-miR399f-3p	Zm00001d022329
zma-miR399f-3p	Zm00001d018307
zma-miR399f-3p	Zm00001d006897
zma-miR399f-3p	Zm00001d019866
zma-miR399f-3p	Zm00001d004370
zma-miR399f-3p	Zm00001d037833
zma-miR399f-3p	Zm00001d025340
zma-miR399f-3p	Zm00001d018565
zma-miR399f-3p	Zm00001d033658
zma-miR399f-3p	Zm00001d036793
zma-miR399f-3p	Zm00001d006938
zma-miR399f-3p	Zm00001d037956
zma-miR399f-3p	Zm00001d006116
zma-miR399f-3p	Zm00001d020898
zma-miR399f-3p	Zm00001d021135
zma-miR399d-5p	Zm00001d025352
zma-miR399d-5p	Zm00001d003797
zma-miR399d-5p	Zm00001d004925
zma-miR399d-5p	Zm00001d012869
zma-miR399d-5p	Zm00001d009459
zma-miR399d-5p	Zm00001d013794
zma-miR399d-5p	Zm00001d043366
zma-miR399d-5p	Zm00001d007782
zma-miR399d-5p	Zm00001d023544
zma-miR399d-5p	Zm00001d035767
zma-miR399d-5p	Zm00001d052282
zma-miR399d-5p	Zm00001d001767
zma-miR399d-5p	Zm00001d026540
zma-miR399d-5p	Zm00001d051754
zma-miR399d-5p	Zm00001d023710
zma-miR399d-5p	Zm00001d022446
zma-miR399d-5p	Zm00001d014967
zma-miR399d-5p	Zm00001d053623
zma-miR399d-5p	Zm00001d042975
zma-miR399d-5p	Zm00001d040589
zma-miR399d-5p	Zm00001d009057
zma-miR399d-5p	Zm00001d010470
zma-miR399d-5p	Zm00001d030069
zma-miR399d-5p	Zm00001d043856
zma-miR399d-5p	Zm00001d010825
zma-miR399d-5p	Zm00001d049059
zma-miR399d-5p	Zm00001d004298
zma-miR399d-5p	Zm00001d002266
zma-miR399d-5p	Zm00001d051704
zma-miR399d-5p	Zm00001d049762
zma-miR399d-5p	Zm00001d020752
zma-miR399d-5p	Zm00001d048804
zma-miR399d-5p	Zm00001d003808
zma-miR399d-5p	Zm00001d025301
zma-miR399d-5p	Zm00001d008234
zma-miR399d-5p	Zm00001d019267
zma-miR399d-5p	Zm00001d049928
zma-miR399d-5p	Zm00001d045323
zma-miR399d-5p	Zm00001d019711
zma-miR399d-5p	Zm00001d030007
zma-miR399d-5p	Zm00001d047443
zma-miR399d-5p	Zm00001d036214
zma-miR399d-5p	Zm00001d033825
zma-miR399d-5p	Zm00001d032570
zma-miR399d-5p	Zm00001d043974
zma-miR399d-5p	Zm00001d037867
zma-miR399d-5p	Zm00001d021574
zma-miR399d-3p	Zm00001d038972
zma-miR399d-3p	Zm00001d038021
zma-miR399d-3p	Zm00001d031875
zma-miR399d-3p	Zm00001d027549
zma-miR399d-3p	Zm00001d014116
zma-miR399d-3p	Zm00001d004301
zma-miR399d-3p	Zm00001d020725
zma-miR399d-3p	Zm00001d032333
zma-miR399d-3p	Zm00001d019111
zma-miR399d-3p	Zm00001d053232
zma-miR399d-3p	Zm00001d043459
zma-miR399d-3p	Zm00001d033912
zma-miR399d-3p	Zm00001d034298
zma-miR399d-3p	Zm00001d030340
zma-miR399d-3p	Zm00001d005164
zma-miR399d-3p	Zm00001d006344
zma-miR399d-3p	Zm00001d025992
zma-miR399d-3p	Zm00001d027700
zma-miR399d-3p	Zm00001d029490
zma-miR399d-3p	Zm00001d012765
zma-miR399d-3p	Zm00001d002695
zma-miR399d-3p	Zm00001d008185
zma-miR399d-3p	Zm00001d009105
zma-miR399d-3p	Zm00001d024614
zma-miR399d-3p	Zm00001d050962
zma-miR399d-3p	Zm00001d024096
zma-miR399d-3p	Zm00001d025975
zma-miR399d-3p	Zm00001d040221
zma-miR399d-3p	Zm00001d049771
zma-miR399d-3p	Zm00001d043924
zma-miR399d-3p	Zm00001d004305
zma-miR399d-3p	Zm00001d008791
zma-miR399b-5p	Zm00001d009459
zma-miR399b-5p	Zm00001d003477
zma-miR399b-5p	Zm00001d022446
zma-miR399b-5p	Zm00001d014736
zma-miR399b-5p	Zm00001d021455
zma-miR399b-5p	Zm00001d028021
zma-miR399b-5p	Zm00001d032208
zma-miR399b-5p	Zm00001d016618
zma-miR399b-5p	Zm00001d052133
zma-miR399b-5p	Zm00001d018225
zma-miR399b-5p	Zm00001d006282
zma-miR399b-5p	Zm00001d006279
zma-miR399b-5p	Zm00001d030069
zma-miR399b-5p	Zm00001d025352
zma-miR399b-5p	Zm00001d026668
zma-miR399b-5p	Zm00001d027623
zma-miR399b-5p	Zm00001d003797
zma-miR399b-5p	Zm00001d006682
zma-miR399b-5p	Zm00001d041883
zma-miR399b-5p	Zm00001d011177
zma-miR399b-5p	Zm00001d047443
zma-miR399b-5p	Zm00001d036416
zma-miR399b-5p	Zm00001d014773
zma-miR399b-5p	Zm00001d009709
zma-miR399b-5p	Zm00001d021166
zma-miR399b-5p	Zm00001d038955
zma-miR399b-5p	Zm00001d009504
zma-miR399b-5p	Zm00001d027803
zma-miR399b-5p	Zm00001d046838
zma-miR399b-5p	Zm00001d028537
zma-miR399b-5p	Zm00001d044522
zma-miR399b-5p	Zm00001d022491
zma-miR399b-5p	Zm00001d027231
zma-miR399b-5p	Zm00001d044373
zma-miR399b-5p	Zm00001d028187
zma-miR399b-5p	Zm00001d049038
zma-miR399b-5p	Zm00001d008388
zma-miR399b-5p	Zm00001d018262
zma-miR399b-5p	Zm00001d022113
zma-miR399b-5p	Zm00001d037808
zma-miR399b-5p	Zm00001d018179
zma-miR399b-5p	Zm00001d002178
zma-miR399b-5p	Zm00001d039274
zma-miR399b-5p	Zm00001d028639
zma-miR399b-5p	Zm00001d053127
zma-miR399b-5p	Zm00001d015045
zma-miR399b-5p	Zm00001d038547
zma-miR399b-5p	Zm00001d024178
zma-miR399b-5p	Zm00001d033267
zma-miR399b-5p	Zm00001d018537
zma-miR399b-5p	Zm00001d015629
zma-miR399b-5p	Zm00001d053119
zma-miR399b-5p	Zm00001d019066
zma-miR399b-3p	Zm00001d005164
zma-miR399b-3p	Zm00001d038972
zma-miR399b-3p	Zm00001d049638
zma-miR399b-3p	Zm00001d031923
zma-miR399b-3p	Zm00001d035167
zma-miR399b-3p	Zm00001d037352
zma-miR399b-3p	Zm00001d027700
zma-miR399b-3p	Zm00001d012765
zma-miR399b-3p	Zm00001d038021
zma-miR399b-3p	Zm00001d031875
zma-miR399b-3p	Zm00001d027549
zma-miR399b-3p	Zm00001d014116
zma-miR399b-3p	Zm00001d032183
zma-miR399b-3p	Zm00001d033912
zma-miR399b-3p	Zm00001d004301
zma-miR399b-3p	Zm00001d032748
zma-miR399b-3p	Zm00001d027767
zma-miR399b-3p	Zm00001d034298
zma-miR399b-3p	Zm00001d006717
zma-miR399b-3p	Zm00001d051337
zma-miR399b-3p	Zm00001d017937
zma-miR399b-3p	Zm00001d028293
zma-miR399b-3p	Zm00001d013645
zma-miR399b-3p	Zm00001d006344
zma-miR399b-3p	Zm00001d032333
zma-miR399b-3p	Zm00001d019111
zma-miR399b-3p	Zm00001d002784
zma-miR399b-3p	Zm00001d047774
zma-miR399b-3p	Zm00001d009435
zma-miR399b-3p	Zm00001d038878
zma-miR399b-3p	Zm00001d043459
zma-miR399b-3p	Zm00001d048902
zma-miR399b-3p	Zm00001d053232
zma-miR399b-3p	Zm00001d042689
zma-miR399b-3p	Zm00001d042690
zma-miR399b-3p	Zm00001d006850
zma-miR399b-3p	Zm00001d030833
zma-miR399b-3p	Zm00001d013547
zma-miR399b-3p	Zm00001d029910
zma-miR399b-3p	Zm00001d017091
zma-miR399b-3p	Zm00001d025992
zma-miR399b-3p	Zm00001d015098
zma-miR399b-3p	Zm00001d015097
zma-miR399b-3p	Zm00001d008185
zma-miR399b-3p	Zm00001d009105
zma-miR399b-3p	Zm00001d024614
zma-miR399b-3p	Zm00001d024096
zma-miR399b-3p	Zm00001d050962
zma-miR399b-3p	Zm00001d025975
zma-miR399b-3p	Zm00001d040221
zma-miR399b-3p	Zm00001d049771
zma-miR399b-3p	Zm00001d043924
zma-miR399b-3p	Zm00001d053011
zma-miR399b-3p	Zm00001d004305
zma-miR399a-5p	Zm00001d040144
zma-miR399a-5p	Zm00001d008417
zma-miR399a-5p	Zm00001d035498
zma-miR399a-5p	Zm00001d003615
zma-miR399a-5p	Zm00001d022457
zma-miR399a-5p	Zm00001d013794
zma-miR399a-5p	Zm00001d009459
zma-miR399a-5p	Zm00001d009011
zma-miR399a-5p	Zm00001d007782
zma-miR399a-5p	Zm00001d021193
zma-miR399a-5p	Zm00001d023544
zma-miR399a-5p	Zm00001d043233
zma-miR399a-5p	Zm00001d003445
zma-miR399a-5p	Zm00001d018795
zma-miR399a-5p	Zm00001d018312
zma-miR399a-5p	Zm00001d042975
zma-miR399a-5p	Zm00001d028021
zma-miR399a-5p	Zm00001d032333
zma-miR399a-5p	Zm00001d004856
zma-miR399a-5p	Zm00001d035926
zma-miR399a-5p	Zm00001d010373
zma-miR399a-5p	Zm00001d015082
zma-miR399a-5p	Zm00001d035000
zma-miR399a-5p	Zm00001d043462
zma-miR399a-5p	Zm00001d010880
zma-miR399a-5p	Zm00001d054104
zma-miR399a-5p	Zm00001d044619
zma-miR399a-5p	Zm00001d044010
zma-miR399a-5p	Zm00001d044189
zma-miR399a-5p	Zm00001d025352
zma-miR399a-5p	Zm00001d044373
zma-miR399a-5p	Zm00001d011177
zma-miR399a-5p	Zm00001d014690
zma-miR399a-5p	Zm00001d022538
zma-miR397b-5p	Zm00001d042905
zma-miR397b-5p	Zm00001d040236
zma-miR397b-5p	Zm00001d009980
zma-miR397b-5p	Zm00001d012408
zma-miR397b-5p	Zm00001d042906
zma-miR397b-5p	Zm00001d028599
zma-miR397b-5p	Zm00001d038371
zma-miR397b-5p	Zm00001d011842
zma-miR397b-5p	Zm00001d035005
zma-miR397b-5p	Zm00001d054017
zma-miR397b-5p	Zm00001d015006
zma-miR397b-5p	Zm00001d015005
zma-miR397b-5p	Zm00001d017791
zma-miR397b-5p	Zm00001d030581
zma-miR397b-5p	Zm00001d048460
zma-miR397b-5p	Zm00001d010509
zma-miR397b-5p	Zm00001d038018
zma-miR397b-5p	Zm00001d015089
zma-miR397b-5p	Zm00001d016805
zma-miR397b-5p	Zm00001d032898
zma-miR397b-5p	Zm00001d053276
zma-miR397b-5p	Zm00001d035862
zma-miR397b-5p	Zm00001d002532
zma-miR397b-5p	Zm00001d005822
zma-miR397b-5p	Zm00001d005821
zma-miR397b-5p	Zm00001d027455
zma-miR397b-5p	Zm00001d045631
zma-miR397b-5p	Zm00001d039660
zma-miR397b-5p	Zm00001d040913
zma-miR397b-5p	Zm00001d004731
zma-miR397b-5p	Zm00001d002865
zma-miR397b-5p	Zm00001d004807
zma-miR397b-5p	Zm00001d021815
zma-miR397b-5p	Zm00001d038059
zma-miR397b-5p	Zm00001d042848
zma-miR397b-5p	Zm00001d047964
zma-miR397b-5p	Zm00001d043981
zma-miR397b-5p	Zm00001d034627
zma-miR397b-5p	Zm00001d037215
zma-miR397b-5p	Zm00001d052931
zma-miR397b-5p	Zm00001d053206
zma-miR397b-5p	Zm00001d048089
zma-miR397b-5p	Zm00001d026439
zma-miR397b-5p	Zm00001d024702
zma-miR397b-5p	Zm00001d053984
zma-miR397b-5p	Zm00001d054107
zma-miR397b-5p	Zm00001d051849
zma-miR159d-3p	Zm00001d046517
zma-miR159d-3p	Zm00001d046518
zma-miR159d-3p	Zm00001d043131
zma-miR159d-3p	Zm00001d046519
zma-miR159d-3p	Zm00001d008904
zma-miR159d-3p	Zm00001d033075
zma-miR159d-3p	Zm00001d013801
zma-miR159d-3p	Zm00001d036883
zma-miR159d-3p	Zm00001d012544
zma-miR159d-3p	Zm00001d015521
zma-miR159d-3p	Zm00001d000361
zma-miR159d-3p	Zm00001d043124
zma-miR159d-3p	Zm00001d031515
zma-miR159d-3p	Zm00001d026186
zma-miR159d-3p	Zm00001d022248
zma-miR159d-3p	Zm00001d013582
zma-miR159d-3p	Zm00001d034948
zma-miR159d-3p	Zm00001d012440
zma-miR159d-3p	Zm00001d042955
zma-miR159d-3p	Zm00001d053589
zma-miR159d-3p	Zm00001d022315
zma-miR159d-3p	Zm00001d036551
zma-miR159d-3p	Zm00001d005406
zma-miR159d-3p	Zm00001d053545
zma-miR159d-3p	Zm00001d043288
zma-miR159d-3p	Zm00001d002750
zma-miR159d-3p	Zm00001d033853
zma-miR159d-3p	Zm00001d051671
zma-miR159d-3p	Zm00001d037737
zma-miR159d-3p	Zm00001d012745
zma-miR159d-3p	Zm00001d009054
zma-miR159d-3p	Zm00001d006046
zma-miR159d-3p	Zm00001d044251
zma-miR159d-3p	Zm00001d038190
zma-miR159d-3p	Zm00001d013119
zma-miR159d-3p	Zm00001d034353
zma-miR159d-3p	Zm00001d018806
zma-miR159d-3p	Zm00001d007868
zma-miR159d-3p	Zm00001d006133
zma-miR159d-3p	Zm00001d053661
zma-miR159d-3p	Zm00001d023434
zma-miR159d-3p	Zm00001d043566
zma-miR159d-3p	Zm00001d021383
zma-miR159d-3p	Zm00001d023946
zma-miR159d-3p	Zm00001d004022
zma-miR159d-3p	Zm00001d020064
zma-miR159d-3p	Zm00001d048246
zma-miR159d-3p	Zm00001d035090
zma-miR159d-3p	Zm00001d013085
zma-miR159d-3p	Zm00001d021842
zma-miR159d-3p	Zm00001d033552
zma-miR159d-3p	Zm00001d044723
zma-miR159d-3p	Zm00001d033098
zma-miR159d-3p	Zm00001d036004
