# Supplementary material for: Identification of Long Non-Coding RNAs and the Regulatory Network Responsive to Arbuscular Mycorrhizal Fungi Colonization in Maize Roots
Source: Int J Mol Sci. 2019 Sep 11;20(18):4491. doi: 10.3390/ijms20184491 (PMC6769569; doi:10.3390/ijms20184491)
Supplement: Supplementary file 1 [file ijms-20-04491-s001.zip › ijms-568110-SI/Supplementary File(s) new/Supplementary Table 5. The relative expression level of DELs.xlsx]

## Sheet: Supplementary Table 5. The rela
Supplementary Table 5. The relative expression level of DELs
id	Control	Treatment	foldChange	log2FoldChange	pval	padj
TCONS_00113799	7.47566	2548.19	340.865	8.41306	1.90904e-73	5.22514e-70
TCONS_00175390	0.709997	1283.21	1807.35	10.8197	3.26469e-73	5.22514e-70
TCONS_00125081	0.974711	2208.47	2265.77	11.1458	8.27318e-53	8.82749e-50
TCONS_00082807	0.688679	308.347	447.737	8.80651	3.31978e-42	2.65666e-39
TCONS_00125082	0.286032	237.845	831.534	9.69963	2.64318e-38	1.69217e-35
TCONS_00025975	0.286032	429.753	1502.47	10.5531	9.65861e-36	5.15287e-33
TCONS_00165851	0	180.46	Inf	Inf	8.79102e-33	4.02001e-30
TCONS_00061890	6.67036	267.617	40.1204	5.32626	9.25426e-29	3.70286e-26
TCONS_00153885	0.572064	137.011	239.503	7.9039	4.27632e-27	1.52095e-24
TCONS_00066921	0	108.778	Inf	Inf	6.03503e-26	1.93181e-23
TCONS_00166478	0	157.392	Inf	Inf	1.15136e-25	3.35046e-23
TCONS_00016070	963.531	80.7433	0.0837994	-3.57692	2.24987e-23	6.00153e-21
TCONS_00000953	12940.4	1016.04	0.0785168	-3.67086	2.55476e-23	6.2906e-21
TCONS_00106194	0.768305	729.801	949.885	9.89161	2.73352e-21	6.25e-19
TCONS_00026195	90.4708	1.84773	0.0204235	-5.61362	2.95161e-19	6.29874e-17
TCONS_00106185	0	265.348	Inf	Inf	7.80335e-19	1.56116e-16
TCONS_00077587	92.7479	3.48687	0.0375951	-4.73331	3.99167e-17	7.51609e-15
TCONS_00106184	0.34434	122.708	356.358	8.47718	4.7788e-15	8.4983e-13
TCONS_00040417	0	45.2288	Inf	Inf	1.16291e-14	1.95919e-12
TCONS_00165850	0.34434	44.5707	129.438	7.01612	1.58295e-13	2.53351e-11
TCONS_00077588	95.9007	9.50241	0.0990858	-3.33518	6.07491e-12	9.2599e-10
TCONS_00066570	20.3664	152.235	7.47478	2.90203	1.07748e-11	1.56773e-09
TCONS_00101073	8.16433	82.5099	10.1061	3.33716	1.18925e-10	1.65512e-08
TCONS_00049627	0.709997	30.178	42.5044	5.40954	3.04179e-09	4.05699e-07
TCONS_00040415	0	27.9974	Inf	Inf	5.90198e-09	7.5569e-07
TCONS_00125453	0	23.0352	Inf	Inf	9.59979e-09	1.18188e-06
TCONS_00097978	129.056	25.871	0.200464	-2.31858	3.15927e-08	3.74549e-06
TCONS_00101986	46.1973	4.66342	0.100946	-3.30835	3.34095e-08	3.81942e-06
TCONS_00100067	41.8853	3.48791	0.0832729	-3.58601	4.6318e-08	5.11255e-06
TCONS_00030935	132.198	25.3872	0.19204	-2.38052	8.33048e-08	8.60189e-06
TCONS_00182319	312.595	73.0148	0.233576	-2.09803	8.19675e-08	8.60189e-06
TCONS_00083135	24.3635	127.547	5.23515	2.38823	1.12334e-07	1.12369e-05
TCONS_00102348	76.3479	13.6577	0.178888	-2.48287	1.80491e-07	1.75076e-05
TCONS_00071551	82.499	553.556	6.70985	2.74628	7.46771e-07	7.03063e-05
TCONS_00193097	91.8846	19.0204	0.207004	-2.27227	1.00034e-06	9.14878e-05
TCONS_00069913	98.7874	4.09043	0.0414064	-4.594	1.78979e-06	0.000154841
TCONS_00060090	428.993	1209.95	2.82044	1.49592	1.77092e-06	0.000154841
TCONS_00074590	30.5166	3.82734	0.125418	-2.99518	6.18511e-06	0.000521014
TCONS_00195203	1124.41	417.008	0.370867	-1.43103	1.03191e-05	0.000825787
TCONS_00089107	178.737	47.1875	0.264006	-1.92136	1.03083e-05	0.000825787
TCONS_00168322	0.423965	14.3595	33.8695	5.08191	1.14097e-05	0.000890794
TCONS_00152811	46.1805	153.951	3.33367	1.73711	2.27134e-05	0.00173109
TCONS_00106626	260.848	95.0217	0.36428	-1.45688	2.9624e-05	0.00220526
TCONS_00055291	0	10.3395	Inf	Inf	3.14489e-05	0.00228791
TCONS_00101619	1.43016	22.7846	15.9315	3.99381	3.61176e-05	0.00256917
TCONS_00191697	25.1012	3.66699	0.146088	-2.77509	7.85463e-05	0.0054658
TCONS_00161821	0	9.26364	Inf	Inf	8.15577e-05	0.0055546
TCONS_00021022	43.1759	287.408	6.65669	2.7348	8.58804e-05	0.00572715
TCONS_00070004	23.7971	0.34671	0.0145694	-6.10092	0.000108544	0.00709078
TCONS_00031432	15.0133	0.980438	0.0653047	-3.93667	0.000111793	0.007157
TCONS_00081916	168.407	61.8438	0.367228	-1.44525	0.000131487	0.00825275
TCONS_00132454	9.83238	44.0988	4.48506	2.16513	0.000157753	0.00971089
TCONS_00074522	18.3725	2.32111	0.126336	-2.98466	0.000243679	0.0147173
TCONS_00008959	571.358	242.166	0.423844	-1.2384	0.000318747	0.0188946
TCONS_00132650	44.5552	12.3726	0.277691	-1.84845	0.00038313	0.0222982
TCONS_00105805	2077.86	943.75	0.454193	-1.13862	0.000430438	0.0246041
TCONS_00096970	12.3169	47.3379	3.84334	1.94236	0.000456677	0.025646
TCONS_00095957	0	36.2218	Inf	Inf	0.000663238	0.0366039
TCONS_00022635	0.572064	10.6442	18.6067	4.21775	0.000684779	0.0371522
TCONS_00128670	308.443	140.924	0.456888	-1.13009	0.000709232	0.0372172
TCONS_00168113	0	6.77594	Inf	Inf	0.000699231	0.0372172
TCONS_00010587	0.768305	9.85121	12.822	3.68055	0.000888419	0.0458682
TCONS_00024991	8762.77	1605.19	0.183183	-2.44864	0.000919594	0.0467241
